# Supplementary material for: Potential Tear Biomarkers for the Diagnosis of Parkinson’s Disease—A Pilot Study
Source: Proteomes. 2022 Jan 13;10(1):4. doi: 10.3390/proteomes10010004 (PMC8788479; doi:10.3390/proteomes10010004)
Supplement: Supplementary file 1 [file proteomes-10-00004-s001.zip]

Archive with 2 entries (1 files):
- proteomes-1432481-supplementary/
- proteomes-1432481-supplementary/proteomes-1432481-supplementary.xlsx
