# Supplementary material for: Potential Tear Biomarkers for the Diagnosis of Parkinson’s Disease—A Pilot Study
Source: Proteomes. 2022 Jan 13;10(1):4. doi: 10.3390/proteomes10010004 (PMC8788479; doi:10.3390/proteomes10010004)
Supplement: Supplementary file 1 [file proteomes-10-00004-s001.zip › proteomes-1432481-supplementary/proteomes-1432481-supplementary.xlsx]

## Sheet: Groups
Name
Ctrl1
Ctrl2
Ctrl3
Ctrl4
Ctrl5
Ctrl6
Ctrl7
Ctrl8
Ctrl9
Ctrl10
Ctrl11
Ctrl12
Ctrl13
Ctrl14
Ctrl15
Ctrl16
Ctrl17
Ctrl18
Ctrl19
Ctrl20
Ctrl21
Ctrl22
Ctrl23
Ctrl24
Ctrl25
Ctrl26
Ctrl27
A01
A09
Lag10
Lag12
Lag14
Lag21
Lag28
Lag30
Lag32
Lag35
Lag40
Lag43
Lag63
Lag65
Lag66
Lag69
Lag71
Lag72
Lag75
Lag78
Lag79
Lag81
Lag84
Lag85
Lag87
Lag89
Lag91

## Sheet: Protein identification FDR1%
					Sequence coverage %
Protein Group	Protein ID	Accession	Description	-10lgP	Ctrl1	Ctrl2	Ctrl3	Ctrl4	Ctrl5	Ctrl6	Ctrl7	Ctrl8	Ctrl9	Ctrl10	Ctrl11	Ctrl12	Ctrl13	Ctrl14	Ctrl15	Ctrl16	Ctrl17	Ctrl18	Ctrl19	Ctrl20	Ctrl21	Ctrl22	Ctrl23	Ctrl24	Ctrl25	Ctrl26	Ctrl27	A01	A09	Lag10	Lag12	Lag14	Lag21	Lag28	Lag30	Lag32	Lag35	Lag40	Lag43	Lag63	Lag65	Lag66	Lag69	Lag71	Lag72
1	2	P02788|TRFL_HUMAN	Lactotransferrin OS=Homo sapiens GN=LTF PE=1 SV=6	711.53	83	86	86	84	86	88	84	87	86	85	84	85	82	85	85	82	87	84	87	86	82	87	86	87	83	85	85	87	82	86	86	83	85	87	85	87	87	85	87	86	86	83	86	86	86
5	16	P02768|ALBU_HUMAN	Serum albumin OS=Homo sapiens GN=ALB PE=1 SV=2	650.03	50	69	66	64	61	75	82	71	75	78	69	77	82	74	79	87	79	73	70	69	71	69	69	72	67	67	70	79	71	78	79	74	80	68	72	70	77	72	73	66	68	73	78	64	70
3	30	P01876|IGHA1_HUMAN	Ig alpha-1 chain C region OS=Homo sapiens GN=IGHA1 PE=1 SV=2	614.54	62	82	77	74	74	74	79	73	84	74	74	82	74	74	74	71	74	74	80	73	79	82	71	82	74	81	80	77	82	83	74	84	76	71	82	76	71	76	73	77	77	79	80	74	74
13	71	Q9UGM3|DMBT1_HUMAN	Deleted in malignant brain tumors 1 protein OS=Homo sapiens GN=DMBT1 PE=1 SV=2	580.01	8	24	19	19	15	20	22	20	22	16	18	23	20	15	20	12	21	21	21	23	24	22	18	24	16	19	24	21	20	21	19	24	17	22	19	23	17	17	23	19	22	24	24	17	22
2	201	P31025|LCN1_HUMAN	Lipocalin-1 OS=Homo sapiens GN=LCN1 PE=1 SV=1	572.55	72	78	88	78	86	81	81	81	78	78	81	88	81	86	78	78	79	78	78	78	78	78	78	83	81	86	81	82	79	78	78	81	81	83	78	81	84	77	84	78	78	74	86	78	78
8	31	P01833|PIGR_HUMAN	Polymeric immunoglobulin receptor OS=Homo sapiens GN=PIGR PE=1 SV=4	567.44	39	55	48	45	47	52	50	39	55	47	50	49	52	49	44	49	48	50	48	45	55	49	51	50	46	53	55	54	53	49	49	60	53	46	52	50	42	46	46	50	49	55	52	44	51
7	1	P01877|IGHA2_HUMAN	Ig alpha-2 chain C region OS=Homo sapiens GN=IGHA2 PE=1 SV=3	559.01	38	86	80	76	76	77	82	76	88	79	76	81	60	76	76	68	71	76	82	75	86	85	73	84	76	80	82	75	86	89	76	87	79	73	88	71	67	79	75	81	81	83	83	77	76
18	24	P01024|CO3_HUMAN	Complement C3 OS=Homo sapiens GN=C3 PE=1 SV=2	553.39	40	4	36	34	30	52	61	43	48	47	40	61	63	37	46	71	61	38	34	44	56	46	38	55	41	37	46	64	54	54	47	70	55	49	39	48	51	37	54	42	53	60	61	52	37
6	280	P61626|LYSC_HUMAN	Lysozyme C OS=Homo sapiens GN=LYZ PE=1 SV=1	550.16	63	69	69	69	69	69	64	69	68	69	69	68	68	73	69	64	69	68	69	69	68	69	69	64	69	68	69	69	68	69	73	69	74	69	69	69	69	69	68	69	68	68	73	69	68
17	34	P98160|PGBM_HUMAN	Basement membrane-specific heparan sulfate proteoglycan core protein OS=Homo sapiens GN=HSPG2 PE=1 SV=4	545.74	15	31	35	13	34	39	22	41	41	14	36	28	23	28	21	8	31	15	21	28	26	35	23	32	25	34	34	35	19	30	31	29	19	32	27	35	36	23	34	30	30	21	35	37	24
50	27	P01023|A2MG_HUMAN	Alpha-2-macroglobulin OS=Homo sapiens GN=A2M PE=1 SV=3	519.4	0	1	1	0	0	33	56	17	7	32	2	43	61	0	29	74	40	2	1	0	7	1	1	25	0	0	0	5	0	21	32	14	32	16	0	0	15	0	2	0	1	0	1	0	0
40	15	P01857|IGHG1_HUMAN	Ig gamma-1 chain C region OS=Homo sapiens GN=IGHG1 PE=1 SV=1	489.39	28	19	15	26	0	62	59	55	44	49	32	63	56	19	51	85	49	44	27	32	45	39	34	49	0	4	13	57	42	45	60	66	58	45	45	20	44	33	24	22	21	40	31	32	33
20	33	P02787|TRFE_HUMAN	Serotransferrin OS=Homo sapiens GN=TF PE=1 SV=3	479.8	18	19	21	10	8	63	72	50	47	61	37	64	73	33	56	77	68	38	33	30	53	25	27	51	18	14	36	49	40	56	61	54	56	44	49	24	58	27	49	14	32	48	41	28	29
9	12	P25311|ZA2G_HUMAN	Zinc-alpha-2-glycoprotein OS=Homo sapiens GN=AZGP1 PE=1 SV=2	473.39	63	65	66	68	70	70	65	63	67	65	67	65	60	67	65	58	67	70	65	65	65	65	65	67	67	65	70	71	62	65	66	65	63	65	65	65	66	67	65	65	63	60	65	67	65
84	65	P98088|MUC5A_HUMAN	Mucin-5AC OS=Homo sapiens GN=MUC5AC PE=1 SV=4	469.58	0	0	0	0	0	1	0	0	0	0	0	9	2	0	0	0	0	0	0	0	0	0	0	0	0	0	2	8	23	0	0	0	12	0	0	0	0	2	10	0	0	5	0	0	0
26	23	P00450|CERU_HUMAN	Ceruloplasmin OS=Homo sapiens GN=CP PE=1 SV=1	463.96	16	42	39	19	26	41	49	45	44	32	34	51	49	20	29	68	35	36	36	33	54	35	36	44	35	42	35	40	32	39	31	55	28	39	43	32	41	30	35	35	43	46	39	45	30
15	471	P01834|IGKC_HUMAN	Ig kappa chain C region OS=Homo sapiens GN=IGKC PE=1 SV=1	451.31	84	87	87	87	87	89	89	89	89	87	89	89	87	87	89	89	89	87	87	87	87	89	87	87	87	89	87	89	87	89	89	87	89	80	89	89	87	87	80	87	87	87	87	89	87
4	256	Q5VSP4|LC1L1_HUMAN	Putative lipocalin 1-like protein 1 OS=Homo sapiens GN=LCN1P1 PE=5 SV=1	425.66	39	40	58	45	45	45	52	45	45	45	40	50	47	55	45	45	45	51	56	45	40	45	51	40	51	45	48	45	51	45	45	45	45	50	46	50	45	45	50	50	40	40	46	46	45
36	5	P13645|K1C10_HUMAN	Keratin type I cytoskeletal 10 OS=Homo sapiens GN=KRT10 PE=1 SV=6	420.81	42	50	42	53	41	53	46	41	58	33	50	40	40	48	46	41	40	61	38	54	42	48	51	45	44	42	58	53	63	57	53	49	57	37	51	46	43	50	47	42	36	58	48	53	47
65	21	P01860|IGHG3_HUMAN	Ig gamma-3 chain C region OS=Homo sapiens GN=IGHG3 PE=1 SV=2	418.27	13	11	3	10	0	40	60	33	23	37	11	61	54	11	44	68	47	18	4	13	31	13	11	34	0	4	6	46	16	38	49	46	45	19	19	15	31	15	12	13	4	24	18	13	21
33	8	P63261|ACTG_HUMAN	Actin cytoplasmic 2 OS=Homo sapiens GN=ACTG1 PE=1 SV=1	416.2	40	7	35	43	22	54	59	45	44	54	44	67	61	56	61	54	38	51	42	43	48	22	40	34	19	28	40	62	54	59	49	75	52	44	43	49	39	56	56	14	52	63	54	51	47
33	17	P60709|ACTB_HUMAN	Actin cytoplasmic 1 OS=Homo sapiens GN=ACTB PE=1 SV=1	416.2	40	7	35	43	22	54	59	45	44	54	44	67	61	56	61	54	38	51	42	43	48	22	40	34	19	28	40	62	54	59	49	75	52	44	43	49	39	56	56	14	52	63	54	51	47
69	139	P01861|IGHG4_HUMAN	Ig gamma-4 chain C region OS=Homo sapiens GN=IGHG4 PE=1 SV=1	414.12	21	12	7	15	0	44	53	36	44	36	12	56	54	22	47	70	45	26	20	26	31	22	19	44	0	0	3	42	26	45	44	46	48	31	26	10	35	21	14	15	11	27	22	15	22
105	35	P02774|VTDB_HUMAN	Vitamin D-binding protein OS=Homo sapiens GN=GC PE=1 SV=1	413.85	7	4	13	0	0	41	71	28	27	50	20	45	77	19	42	73	47	8	11	8	29	6	5	24	5	15	15	29	18	39	52	46	38	14	15	5	33	8	26	0	17	19	23	0	5
64	18	P01859|IGHG2_HUMAN	Ig gamma-2 chain C region OS=Homo sapiens GN=IGHG2 PE=1 SV=2	412.4	19	7	7	15	0	49	52	41	37	39	12	60	56	12	45	70	43	20	9	15	24	10	7	40	0	0	3	40	15	38	50	51	52	20	20	10	33	15	7	10	4	28	16	10	15
124	50	P0C0L5|CO4B_HUMAN	Complement C4-B OS=Homo sapiens GN=C4B PE=1 SV=2	408.92	2	0	0	0	0	9	26	2	1	11	0	12	35	0	6	51	13	1	1	0	4	1	0	11	0	0	0	2	2	8	16	8	12	9	10	0	10	0	3	0	0	1	0	0	1
121	49	P0C0L4|CO4A_HUMAN	Complement C4-A OS=Homo sapiens GN=C4A PE=1 SV=2	406.22	2	0	0	0	0	9	26	2	1	11	0	12	35	0	6	52	13	1	1	0	4	1	0	11	0	0	0	2	2	9	15	8	13	9	9	0	10	0	3	0	0	1	0	0	1
42	40	P06396|GELS_HUMAN	Gelsolin OS=Homo sapiens GN=GSN PE=1 SV=1	405.21	35	32	25	31	21	33	52	41	21	40	41	54	50	35	43	53	28	48	31	35	49	37	32	34	33	25	30	47	43	42	32	58	37	34	42	28	30	41	44	22	54	53	49	32	37
14	325	P01036|CYTS_HUMAN	Cystatin-S OS=Homo sapiens GN=CST4 PE=1 SV=3	404.88	67	67	63	67	62	57	70	57	65	67	62	70	64	65	62	62	70	68	68	67	62	62	68	63	63	65	62	59	68	68	67	63	72	68	62	69	65	68	62	68	62	67	64	62	67
53	7	P19013|K2C4_HUMAN	Keratin type II cytoskeletal 4 OS=Homo sapiens GN=KRT4 PE=1 SV=4	403.23	29	2	25	23	2	35	24	7	5	22	10	54	44	5	36	10	33	30	25	7	34	33	23	31	9	30	57	50	66	37	39	50	56	17	30	5	24	42	53	18	11	65	7	10	42
35	95	P01871|IGHM_HUMAN	Ig mu chain C region OS=Homo sapiens GN=IGHM PE=1 SV=3	401.74	12	38	29	33	18	42	41	31	44	29	40	35	43	42	31	45	38	35	29	31	37	42	29	30	18	38	40	38	42	35	29	31	31	36	40	22	27	36	40	24	29	42	38	38	31
21	617	O75556|SG2A1_HUMAN	Mammaglobin-B OS=Homo sapiens GN=SCGB2A1 PE=1 SV=1	399.67	49	71	68	61	68	62	71	62	71	71	62	71	68	71	65	62	71	71	71	61	71	72	71	71	71	72	68	71	71	65	53	68	61	71	71	71	71	65	68	71	68	61	71	71	63
38	56	Q13421|MSLN_HUMAN	Mesothelin OS=Homo sapiens GN=MSLN PE=1 SV=2	398.9	23	35	18	24	40	41	47	38	43	35	42	39	42	50	44	33	30	44	37	30	34	44	42	39	39	42	40	33	43	33	27	30	30	42	31	33	35	36	41	48	27	29	47	45	44
27	322	P01591|IGJ_HUMAN	Immunoglobulin J chain OS=Homo sapiens GN=JCHAIN PE=1 SV=4	394.46	28	59	55	71	60	46	55	46	64	55	55	46	55	60	60	46	46	55	55	60	55	46	54	46	60	62	62	50	55	60	33	55	60	55	59	55	46	60	54	55	55	55	67	55	60
10	321	P12273|PIP_HUMAN	Prolactin-inducible protein OS=Homo sapiens GN=PIP PE=1 SV=1	388.79	71	64	64	66	70	70	70	70	70	68	70	70	70	70	70	68	70	64	64	68	64	70	64	64	70	70	70	70	64	70	70	75	70	64	70	70	70	68	68	66	64	64	70	70	68
43	164	P04220|MUCB_HUMAN	Ig mu heavy chain disease protein OS=Homo sapiens PE=1 SV=1	387.3	4	37	28	29	10	48	42	25	43	27	37	38	42	42	28	49	30	35	28	29	35	42	20	25	10	38	39	38	38	34	27	32	22	35	37	15	20	35	40	20	27	38	37	37	29
22	418	P0CG05|LAC2_HUMAN	Ig lambda-2 chain C regions OS=Homo sapiens GN=IGLC2 PE=1 SV=1	386.57	67	75	73	72	75	75	89	75	83	75	75	75	75	75	75	79	75	75	75	73	83	75	75	75	75	75	75	83	89	75	72	83	74	75	75	75	72	73	75	75	82	83	82	75	75
39	14	P13647|K2C5_HUMAN	Keratin type II cytoskeletal 5 OS=Homo sapiens GN=KRT5 PE=1 SV=3	385.12	29	12	35	31	27	23	14	21	23	25	29	43	26	14	25	6	29	46	21	36	24	30	26	26	19	34	53	50	63	34	45	44	57	16	35	35	25	48	60	31	34	68	22	21	39
70	28	P01009|A1AT_HUMAN	Alpha-1-antitrypsin OS=Homo sapiens GN=SERPINA1 PE=1 SV=3	384.9	20	9	6	11	0	52	50	31	35	45	24	47	59	11	43	65	55	31	25	19	33	14	7	33	2	21	11	35	21	29	44	30	45	25	21	0	37	13	36	11	17	28	15	5	19
23	489	P0CG06|LAC3_HUMAN	Ig lambda-3 chain C regions OS=Homo sapiens GN=IGLC3 PE=1 SV=1	384.67	60	75	73	72	75	75	88	75	83	75	75	75	75	75	75	79	75	75	75	73	83	75	75	75	75	75	75	83	83	75	72	83	74	75	75	75	72	73	75	75	82	83	82	75	75
24	436	B9A064|IGLL5_HUMAN	Immunoglobulin lambda-like polypeptide 5 OS=Homo sapiens GN=IGLL5 PE=2 SV=2	383.89	33	37	36	36	37	37	41	37	41	37	37	37	37	37	37	39	37	37	37	36	41	37	37	37	37	37	37	41	41	37	36	41	36	37	37	37	36	36	37	37	41	41	41	37	37
25	43	P10909|CLUS_HUMAN	Clusterin OS=Homo sapiens GN=CLU PE=1 SV=1	380.09	34	40	34	38	34	36	39	35	42	41	36	45	41	36	41	34	38	41	41	41	46	37	41	35	41	43	38	44	43	43	37	51	41	41	47	43	39	41	41	37	42	45	43	41	41
19	353	P01037|CYTN_HUMAN	Cystatin-SN OS=Homo sapiens GN=CST1 PE=1 SV=3	378.73	57	63	64	57	63	64	67	64	67	63	63	64	60	64	63	63	64	64	64	57	57	64	58	64	58	70	57	64	64	64	63	57	63	58	63	69	69	64	57	58	57	46	66	63	33
197	68	P04114|APOB_HUMAN	Apolipoprotein B-100 OS=Homo sapiens GN=APOB PE=1 SV=2	377.87	0	0	0	0	0	2	11	0	0	0	0	1	11	0	0	20	2	0	0	0	0	0	0	0	0	0	0	0	0	6	2	0	1	0	0	0	0	0	0	0	0	0	0	0	0
51	6	P02538|K2C6A_HUMAN	Keratin type II cytoskeletal 6A OS=Homo sapiens GN=KRT6A PE=1 SV=3	376.45	29	10	32	30	28	28	12	10	25	8	34	47	12	12	13	7	26	40	20	29	15	35	25	28	22	31	48	51	63	39	41	47	54	20	32	31	17	53	46	32	22	56	21	25	37
32	60	Q08380|LG3BP_HUMAN	Galectin-3-binding protein OS=Homo sapiens GN=LGALS3BP PE=1 SV=1	375.72	25	40	39	33	39	40	40	48	46	32	41	46	32	30	35	35	44	35	34	40	48	41	39	42	35	39	41	49	32	43	38	51	33	42	48	46	42	33	38	41	43	37	48	41	41
29	20	P04264|K2C1_HUMAN	Keratin type II cytoskeletal 1 OS=Homo sapiens GN=KRT1 PE=1 SV=6	374.37	37	35	43	42	39	37	34	37	43	35	35	34	36	36	44	25	33	44	34	45	32	39	40	36	39	26	43	37	47	43	47	36	48	26	43	42	31	44	36	36	27	43	44	39	36
233	72	P20930|FILA_HUMAN	Filaggrin OS=Homo sapiens GN=FLG PE=1 SV=3	373.76	0	0	0	0	0	0	0	0	0	0	0	0	0	0	0	0	0	0	0	0	0	0	0	1	0	0	0	10	1	3	2	0	1	0	0	0	0	1	0	0	3	2	0	0	0
60	44	P06733|ENOA_HUMAN	Alpha-enolase OS=Homo sapiens GN=ENO1 PE=1 SV=2	372.9	29	13	40	16	0	50	45	41	35	43	46	50	55	43	53	52	45	43	38	47	50	21	33	35	0	14	36	59	46	45	45	57	43	12	50	41	22	42	47	5	45	53	38	29	47
48	36	P07602|SAP_HUMAN	Prosaposin OS=Homo sapiens GN=PSAP PE=1 SV=2	369.69	15	36	37	17	47	43	28	46	35	29	43	44	33	42	37	13	43	33	39	42	40	40	44	42	47	46	47	34	35	37	39	39	29	43	40	38	45	31	31	40	49	23	43	47	31
30	77	P20061|TCO1_HUMAN	Transcobalamin-1 OS=Homo sapiens GN=TCN1 PE=1 SV=2	369.64	42	41	41	29	36	36	31	36	44	25	41	44	37	33	27	23	36	39	34	33	39	41	39	41	34	39	33	41	36	41	36	33	29	39	43	30	39	33	38	36	46	40	38	43	41
81	26	P02647|APOA1_HUMAN	Apolipoprotein A-I OS=Homo sapiens GN=APOA1 PE=1 SV=1	368.36	37	4	13	4	0	56	76	29	46	67	15	60	82	16	67	82	60	20	9	8	25	4	9	42	0	0	4	17	23	47	49	41	73	37	13	4	43	13	33	0	9	26	17	4	4
87	39	P08603|CFAH_HUMAN	Complement factor H OS=Homo sapiens GN=CFH PE=1 SV=4	367.63	5	1	0	1	0	16	25	10	5	29	9	20	40	0	24	47	17	3	1	14	23	1	2	14	0	0	4	12	0	23	36	26	27	0	28	0	4	7	17	0	7	26	10	8	11
52	9	P48668|K2C6C_HUMAN	Keratin type II cytoskeletal 6C OS=Homo sapiens GN=KRT6C PE=1 SV=3	367.2	29	10	30	29	26	28	12	10	23	8	36	39	12	12	13	7	26	38	20	29	15	34	25	28	20	29	45	45	54	36	37	42	48	20	30	29	17	49	46	32	22	50	19	25	35
54	13	P04259|K2C6B_HUMAN	Keratin type II cytoskeletal 6B OS=Homo sapiens GN=KRT6B PE=1 SV=5	366.34	26	12	33	29	25	28	12	13	22	10	34	37	13	13	15	7	25	33	20	29	15	29	22	27	20	24	45	42	53	31	36	37	49	20	27	32	14	51	41	32	22	49	19	25	32
56	4	P35527|K1C9_HUMAN	Keratin type I cytoskeletal 9 OS=Homo sapiens GN=KRT9 PE=1 SV=3	366.26	25	31	45	26	38	35	34	36	26	26	23	22	34	38	37	15	23	48	36	49	28	34	34	40	39	35	38	23	52	42	45	23	44	28	20	38	33	41	36	38	29	37	36	30	25
16	279	Q99935|PROL1_HUMAN	Opiorphin prepropeptide OS=Homo sapiens GN=OPRPN PE=1 SV=2	364.54	33	37	34	30	41	31	30	37	31	27	32	34	33	40	40	29	35	35	40	40	31	41	37	32	34	38	40	35	32	32	29	27	22	40	33	36	35	30	40	38	31	32	34	32	35
44	46	P00738|HPT_HUMAN	Haptoglobin OS=Homo sapiens GN=HP PE=1 SV=1	362.85	8	0	0	3	33	34	54	38	55	45	17	43	63	9	41	69	51	41	24	28	58	51	51	32	40	59	35	32	21	40	41	39	42	46	30	41	46	30	64	61	24	24	39	21	35
47	11	P13646|K1C13_HUMAN	Keratin type I cytoskeletal 13 OS=Homo sapiens GN=KRT13 PE=1 SV=4	362.48	27	5	33	25	19	23	32	14	9	23	30	41	27	9	27	8	38	40	31	25	34	37	29	32	26	41	53	49	70	41	37	47	49	19	32	34	35	52	52	33	36	72	27	18	42
28	32	P22079|PERL_HUMAN	Lactoperoxidase OS=Homo sapiens GN=LPO PE=1 SV=2	361.61	41	40	44	30	46	46	42	41	54	25	43	38	35	26	33	16	33	30	34	48	31	35	37	43	49	49	46	34	37	41	43	39	28	41	28	50	43	38	40	44	43	33	46	50	37
67	19	P35908|K22E_HUMAN	Keratin type II cytoskeletal 2 epidermal OS=Homo sapiens GN=KRT2 PE=1 SV=2	361.23	16	24	20	53	30	27	17	24	13	16	15	10	14	12	30	11	13	60	23	39	14	21	34	9	21	10	21	19	37	27	33	15	51	12	20	12	17	40	19	15	13	26	13	12	25
12	463	Q16378|PROL4_HUMAN	Proline-rich protein 4 OS=Homo sapiens GN=PRR4 PE=1 SV=3	354.07	45	45	43	34	49	44	43	51	34	34	28	34	29	49	34	34	34	49	50	34	37	47	45	39	48	49	34	47	45	22	28	28	25	47	34	47	42	28	50	45	37	42	34	43	28
46	82	P80303|NUCB2_HUMAN	Nucleobindin-2 OS=Homo sapiens GN=NUCB2 PE=1 SV=2	353.47	33	33	39	38	40	41	42	38	42	37	36	41	36	42	28	20	34	33	37	41	35	36	37	33	40	43	40	35	37	36	37	30	23	41	34	34	46	37	44	39	37	33	40	36	33
76	3	P08727|K1C19_HUMAN	Keratin type I cytoskeletal 19 OS=Homo sapiens GN=KRT19 PE=1 SV=4	351.83	26	2	14	16	4	27	32	10	12	13	16	58	65	4	54	2	35	14	17	12	22	8	8	16	7	14	58	68	78	36	23	48	66	3	33	7	20	48	70	8	16	67	16	4	58
78	131	P07858|CATB_HUMAN	Cathepsin B OS=Homo sapiens GN=CTSB PE=1 SV=3	350.62	20	40	45	8	43	35	40	50	39	38	46	39	27	37	42	10	39	36	42	53	52	49	50	54	51	41	46	47	33	49	31	42	24	33	46	41	43	43	38	42	49	27	31	43	49
31	849	O95968|SG1D1_HUMAN	Secretoglobin family 1D member 1 OS=Homo sapiens GN=SCGB1D1 PE=1 SV=1	346.26	33	49	49	49	49	49	49	49	49	49	49	49	49	49	49	49	49	49	49	49	49	49	49	49	49	49	49	49	49	49	49	49	49	49	49	49	49	49	49	49	49	49	49	49	49
41	271	P80188|NGAL_HUMAN	Neutrophil gelatinase-associated lipocalin OS=Homo sapiens GN=LCN2 PE=1 SV=2	345.14	38	57	52	53	49	59	62	63	63	63	63	63	60	53	63	63	64	63	63	63	62	63	62	62	52	59	60	63	60	64	53	63	53	61	68	63	62	53	63	62	57	60	63	63	63
297	57	P00734|THRB_HUMAN	Prothrombin OS=Homo sapiens GN=F2 PE=1 SV=2	345.13	0	0	0	0	0	6	24	0	0	14	0	5	37	0	8	48	14	0	0	0	0	0	0	0	0	0	0	0	0	5	25	5	7	0	0	0	3	0	0	0	0	0	0	0	0
111	25	P02790|HEMO_HUMAN	Hemopexin OS=Homo sapiens GN=HPX PE=1 SV=2	344.81	0	0	0	0	0	26	34	18	10	32	8	32	39	0	27	63	27	8	0	5	20	2	0	24	0	0	0	22	12	26	38	25	30	17	14	0	22	0	17	0	0	17	14	2	0
90	42	P14618|KPYM_HUMAN	Pyruvate kinase PKM OS=Homo sapiens GN=PKM PE=1 SV=4	343.39	7	4	9	3	0	41	41	16	13	32	24	47	57	31	53	42	22	12	18	31	29	0	2	11	0	0	11	42	44	27	31	49	34	0	30	27	11	31	50	0	25	49	23	0	31
118	53	P0DMV9|HS71B_HUMAN	Heat shock 70 kDa protein 1B OS=Homo sapiens GN=HSPA1B PE=1 SV=1	342.28	9	0	5	2	0	16	14	5	2	28	15	22	33	20	28	27	10	18	15	25	26	0	2	7	0	2	7	33	29	19	20	34	20	0	12	9	0	17	27	0	14	46	0	2	28
118	54	P0DMV8|HS71A_HUMAN	Heat shock 70 kDa protein 1A OS=Homo sapiens GN=HSPA1A PE=1 SV=1	342.28	9	0	5	2	0	16	14	5	2	28	15	22	33	20	28	27	10	18	15	25	26	0	2	7	0	2	7	33	29	19	20	34	20	0	12	9	0	17	27	0	14	46	0	2	28
58	306	P18136|KV313_HUMAN	Ig kappa chain V-III region HIC OS=Homo sapiens PE=1 SV=2	337.34	48	71	50	56	26	43	34	35	56	50	57	42	33	39	56	60	43	56	56	56	54	43	50	50	26	50	33	50	50	57	26	44	39	43	68	26	26	34	39	56	51	60	50	56	56
154	63	P35579|MYH9_HUMAN	Myosin-9 OS=Homo sapiens GN=MYH9 PE=1 SV=4	336.38	0	0	0	0	0	4	9	1	1	1	2	22	13	2	5	13	0	0	0	0	3	0	0	0	0	0	0	12	14	3	9	36	4	0	1	2	0	4	7	0	6	28	3	0	0
59	344	P18135|KV312_HUMAN	Ig kappa chain V-III region HAH OS=Homo sapiens PE=2 SV=1	335.62	48	62	50	56	26	43	34	35	56	50	50	42	33	39	56	60	43	56	56	56	57	63	50	50	26	50	33	50	43	50	26	44	39	43	60	26	26	34	39	56	51	60	50	56	56
280	48	Q14624|ITIH4_HUMAN	Inter-alpha-trypsin inhibitor heavy chain H4 OS=Homo sapiens GN=ITIH4 PE=1 SV=4	334.71	0	0	0	0	0	7	9	0	0	2	0	4	29	0	3	48	4	0	0	0	0	0	0	2	0	0	0	1	0	1	2	3	4	1	0	0	0	0	0	0	0	0	0	0	0
71	10	P02533|K1C14_HUMAN	Keratin type I cytoskeletal 14 OS=Homo sapiens GN=KRT14 PE=1 SV=4	332.77	34	9	37	31	32	16	20	17	44	14	34	40	18	21	22	6	21	63	25	40	20	25	26	12	19	31	46	51	69	39	43	50	60	12	24	34	11	53	50	16	21	56	25	25	38
89	110	P04083|ANXA1_HUMAN	Annexin A1 OS=Homo sapiens GN=ANXA1 PE=1 SV=2	330.23	33	17	30	17	0	43	38	25	17	40	37	50	58	46	41	46	25	38	40	43	48	17	17	41	0	13	33	56	56	21	45	53	36	12	39	50	17	45	43	12	21	58	12	8	41
99	47	P00751|CFAB_HUMAN	Complement factor B OS=Homo sapiens GN=CFB PE=1 SV=2	326.73	6	5	4	15	0	17	24	11	10	23	13	25	32	5	23	39	18	7	4	22	19	18	2	16	0	1	3	18	9	20	17	35	29	8	29	14	12	11	21	2	9	30	10	18	23
74	79	P01011|AACT_HUMAN	Alpha-1-antichymotrypsin OS=Homo sapiens GN=SERPINA3 PE=1 SV=2	326.5	27	42	22	13	24	31	37	24	42	34	20	39	44	38	29	45	43	22	38	29	42	39	34	44	38	31	37	43	44	32	35	42	26	42	34	40	32	36	49	44	38	34	43	45	36
298	66	O60437|PEPL_HUMAN	Periplakin OS=Homo sapiens GN=PPL PE=1 SV=4	325.58	0	0	0	0	0	0	0	0	0	0	0	0	0	0	0	0	0	0	0	0	0	0	0	0	0	0	6	2	18	0	2	0	4	0	0	0	0	0	4	0	0	31	0	0	1
249	64	P20742|PZP_HUMAN	Pregnancy zone protein OS=Homo sapiens GN=PZP PE=1 SV=4	325.56	0	0	0	0	0	3	5	1	1	3	0	4	6	0	2	31	4	0	0	0	0	0	0	4	0	0	0	0	0	2	2	1	3	1	0	0	1	0	0	0	0	0	0	0	0
309	61	P02751|FINC_HUMAN	Fibronectin OS=Homo sapiens GN=FN1 PE=1 SV=4	325.2	0	0	0	0	0	3	6	0	0	0	0	0	10	0	1	25	2	0	0	0	0	0	0	0	0	0	0	0	0	1	3	0	1	0	0	0	1	0	0	0	0	0	0	0	0
49	342	Q96DA0|ZG16B_HUMAN	Zymogen granule protein 16 homolog B OS=Homo sapiens GN=ZG16B PE=1 SV=3	324.25	48	53	44	30	45	49	49	49	49	37	49	45	40	44	48	32	45	40	44	37	48	44	44	53	37	41	57	45	40	45	48	45	30	44	44	49	48	26	36	49	45	40	45	45	44
79	122	P04406|G3P_HUMAN	Glyceraldehyde-3-phosphate dehydrogenase OS=Homo sapiens GN=GAPDH PE=1 SV=3	323.34	25	17	26	33	0	49	53	33	32	41	30	54	57	38	44	64	33	38	33	34	42	26	21	32	0	13	32	56	52	44	47	58	41	17	44	34	26	38	47	7	47	55	33	29	41
11	386	Q9GZZ8|LACRT_HUMAN	Extracellular glycoprotein lacritin OS=Homo sapiens GN=LACRT PE=1 SV=1	322.49	56	54	50	54	56	57	58	59	54	56	54	54	50	55	39	54	55	56	54	41	50	57	50	54	41	55	39	57	55	54	39	54	39	56	39	39	58	50	36	54	50	50	54	56	36
168	125	P01008|ANT3_HUMAN	Antithrombin-III OS=Homo sapiens GN=SERPINC1 PE=1 SV=1	322.23	0	3	0	0	0	35	43	13	9	36	12	27	45	5	28	52	30	5	3	0	16	0	0	12	0	0	0	7	5	16	34	11	35	7	10	0	15	0	16	0	0	17	5	0	5
320	93	Q9Y6R7|FCGBP_HUMAN	IgGFc-binding protein OS=Homo sapiens GN=FCGBP PE=1 SV=3	320.69	0	0	0	0	0	0	3	0	0	0	0	3	0	0	0	0	0	0	0	0	0	0	0	0	0	0	0	0	0	0	0	15	0	0	0	0	0	0	0	0	0	0	0	0	1
254	69	Q7Z406|MYH14_HUMAN	Myosin-14 OS=Homo sapiens GN=MYH14 PE=1 SV=2	320.2	0	0	0	0	0	3	1	0	0	1	2	3	14	0	1	2	1	1	0	0	3	0	0	0	0	0	0	8	9	1	1	4	1	0	2	0	0	0	5	0	0	26	0	0	0
34	369	P09228|CYTT_HUMAN	Cystatin-SA OS=Homo sapiens GN=CST2 PE=1 SV=1	319.77	18	19	38	27	19	14	14	14	20	19	19	67	19	20	13	13	28	28	38	19	19	33	28	49	20	20	19	14	49	20	19	19	24	49	13	38	55	38	48	38	19	19	19	19	19
86	41	Q14515|SPRL1_HUMAN	SPARC-like protein 1 OS=Homo sapiens GN=SPARCL1 PE=1 SV=2	319.74	16	24	15	10	11	16	18	15	35	11	16	22	18	4	16	12	10	16	12	16	18	12	18	32	29	32	18	18	6	22	23	8	4	18	22	14	35	11	16	16	37	15	34	29	11
144	76	P13796|PLSL_HUMAN	Plastin-2 OS=Homo sapiens GN=LCP1 PE=1 SV=6	319.42	3	0	0	0	0	20	35	12	6	6	4	42	29	0	30	35	4	0	0	0	19	0	0	0	0	0	0	38	10	33	40	66	19	4	7	0	0	5	2	0	37	46	17	4	0
381	67	P01031|CO5_HUMAN	Complement C5 OS=Homo sapiens GN=C5 PE=1 SV=4	319.2	0	0	0	0	0	2	7	0	0	0	0	1	12	0	0	34	0	0	0	0	0	0	0	0	0	0	0	0	0	0	2	0	0	0	0	0	0	0	0	0	0	0	0	0	0
167	51	P02671|FIBA_HUMAN	Fibrinogen alpha chain OS=Homo sapiens GN=FGA PE=1 SV=2	317.89	0	0	0	0	0	16	28	9	8	19	0	18	27	0	19	17	21	0	0	0	7	0	0	18	0	0	0	2	2	10	23	3	27	2	0	0	15	0	6	0	0	3	0	0	0
45	572	P14555|PA2GA_HUMAN	Phospholipase A2 membrane associated OS=Homo sapiens GN=PLA2G2A PE=1 SV=2	317.56	10	35	35	35	41	31	41	38	38	35	35	38	41	41	35	35	41	35	35	35	35	38	35	35	38	35	30	35	30	31	35	25	36	35	35	35	41	30	40	35	25	30	40	35	41
63	510	P01620|KV302_HUMAN	Ig kappa chain V-III region SIE OS=Homo sapiens PE=1 SV=1	316.66	46	59	49	55	31	43	40	41	60	59	59	50	54	46	66	59	51	66	66	66	51	51	59	59	31	39	39	53	51	59	31	43	46	51	59	31	31	40	31	66	52	59	59	66	66
243	86	P01042|KNG1_HUMAN	Kininogen-1 OS=Homo sapiens GN=KNG1 PE=1 SV=2	316.05	0	0	0	0	0	13	19	5	2	20	3	8	29	0	18	34	15	0	0	0	7	0	0	9	0	0	0	0	4	11	20	5	13	4	5	0	9	0	2	0	0	2	0	0	0
190	22	P06727|APOA4_HUMAN	Apolipoprotein A-IV OS=Homo sapiens GN=APOA4 PE=1 SV=3	312.28	0	0	0	0	0	20	54	6	0	55	0	29	55	0	18	70	24	0	0	0	9	0	0	6	0	0	0	0	0	26	18	0	37	0	3	0	3	0	0	0	0	2	0	0	0
73	328	P01622|KV304_HUMAN	Ig kappa chain V-III region Ti OS=Homo sapiens PE=1 SV=1	312.12	62	68	49	48	31	43	40	41	53	50	57	50	31	31	55	61	43	50	48	48	54	43	48	49	31	39	31	50	40	50	31	52	46	41	63	31	31	40	31	49	49	61	49	50	48
143	38	O43707|ACTN4_HUMAN	Alpha-actinin-4 OS=Homo sapiens GN=ACTN4 PE=1 SV=2	311.96	5	0	2	0	0	10	11	4	0	6	3	14	19	2	5	19	3	5	0	8	10	0	0	3	0	0	5	21	25	9	18	29	11	0	9	2	5	3	21	0	5	46	1	1	10
148	98	P08729|K2C7_HUMAN	Keratin type II cytoskeletal 7 OS=Homo sapiens GN=KRT7 PE=1 SV=5	311.83	2	2	2	6	2	2	9	4	2	0	2	15	16	4	15	4	4	4	4	4	4	4	4	2	4	2	34	15	32	4	2	9	33	4	2	2	4	12	44	2	0	56	4	4	12
388	186	P01019|ANGT_HUMAN	Angiotensinogen OS=Homo sapiens GN=AGT PE=1 SV=1	311.25	0	0	0	0	0	0	9	0	0	10	0	2	17	0	0	42	14	0	0	0	0	0	0	2	0	0	0	0	0	2	2	0	4	0	0	0	0	0	0	0	0	0	0	0	0
110	73	P05787|K2C8_HUMAN	Keratin type II cytoskeletal 8 OS=Homo sapiens GN=KRT8 PE=1 SV=7	310.79	9	4	4	8	4	4	11	4	4	2	4	25	25	2	24	4	4	6	4	6	4	4	4	4	4	4	31	28	38	4	4	11	25	4	4	6	4	16	52	6	2	63	4	4	22
161	45	P02675|FIBB_HUMAN	Fibrinogen beta chain OS=Homo sapiens GN=FGB PE=1 SV=2	309.95	5	0	0	0	0	31	50	9	20	35	0	35	51	3	32	27	39	6	0	0	19	0	0	29	0	0	0	3	5	19	44	20	45	19	10	0	30	0	18	0	0	12	5	0	0
100	173	P00739|HPTR_HUMAN	Haptoglobin-related protein OS=Homo sapiens GN=HPR PE=2 SV=2	308.5	3	0	0	0	17	11	15	15	21	24	9	19	30	7	19	44	21	22	12	17	29	21	24	17	23	21	19	14	12	17	23	22	19	17	14	20	17	16	32	29	9	12	21	9	19
117	294	P09211|GSTP1_HUMAN	Glutathione S-transferase P OS=Homo sapiens GN=GSTP1 PE=1 SV=2	308.4	31	5	47	19	0	25	40	35	23	60	36	59	57	44	57	51	40	56	57	56	56	23	39	40	0	0	35	68	56	44	40	64	57	18	50	40	17	49	56	0	49	66	18	14	57
107	96	P30740|ILEU_HUMAN	Leukocyte elastase inhibitor OS=Homo sapiens GN=SERPINB1 PE=1 SV=1	308.22	25	7	17	0	0	29	14	7	0	27	9	25	42	39	34	30	17	21	20	39	34	3	11	30	0	16	24	38	35	28	39	35	35	4	28	42	17	28	44	4	18	62	0	13	42
175	29	P30838|AL3A1_HUMAN	Aldehyde dehydrogenase dimeric NADP-preferring OS=Homo sapiens GN=ALDH3A1 PE=1 SV=3	307.79	0	0	7	0	0	7	0	0	0	15	0	0	26	4	0	0	0	9	7	27	19	0	0	19	0	7	9	55	45	9	19	11	25	0	24	5	0	15	22	0	0	49	0	0	20
72	433	P04206|KV307_HUMAN	Ig kappa chain V-III region GOL OS=Homo sapiens PE=1 SV=1	304.67	39	69	49	48	31	61	58	41	66	50	51	50	49	31	50	51	43	68	48	48	54	44	48	49	31	39	31	50	58	50	31	52	39	41	64	31	31	40	31	49	66	65	49	50	52
55	224	Q8N474|SFRP1_HUMAN	Secreted frizzled-related protein 1 OS=Homo sapiens GN=SFRP1 PE=1 SV=1	303.84	12	38	37	22	54	53	34	44	42	35	51	37	34	37	28	17	43	28	37	33	33	42	37	44	37	39	51	42	22	46	43	17	31	49	36	50	44	30	37	40	39	27	39	51	33
138	37	P00352|AL1A1_HUMAN	Retinal dehydrogenase 1 OS=Homo sapiens GN=ALDH1A1 PE=1 SV=2	302.73	6	6	9	3	0	23	27	6	3	23	15	31	44	9	33	38	14	14	32	27	38	0	12	6	0	0	6	48	39	11	21	29	31	0	31	9	3	17	44	0	0	50	3	0	26
75	329	P01623|KV305_HUMAN	Ig kappa chain V-III region WOL OS=Homo sapiens PE=1 SV=1	302.24	57	61	49	55	31	41	40	41	59	48	49	49	39	31	56	60	41	56	59	55	54	41	48	49	31	39	39	54	40	49	31	50	46	41	61	31	31	40	31	56	49	61	49	56	55
116	52	Q14697|GANAB_HUMAN	Neutral alpha-glucosidase AB OS=Homo sapiens GN=GANAB PE=1 SV=3	302.19	8	10	11	2	23	15	13	21	22	4	8	18	7	12	4	0	7	3	5	7	13	14	7	5	14	23	20	20	20	17	8	12	3	18	10	9	15	5	22	14	11	8	17	31	6
66	176	P68032|ACTC_HUMAN	Actin alpha cardiac muscle 1 OS=Homo sapiens GN=ACTC1 PE=1 SV=1	301.46	20	11	14	17	14	20	23	13	20	20	20	33	25	22	25	23	18	17	17	17	14	14	14	17	14	15	15	30	20	24	18	37	31	14	18	20	13	25	22	14	24	33	20	18	20
257	55	P00747|PLMN_HUMAN	Plasminogen OS=Homo sapiens GN=PLG PE=1 SV=2	300.31	0	0	0	0	0	9	33	3	0	10	0	6	37	0	9	53	6	0	0	0	0	0	0	0	0	0	0	0	0	9	13	4	13	0	0	0	6	0	0	0	0	0	0	0	0
166	140	P68104|EF1A1_HUMAN	Elongation factor 1-alpha 1 OS=Homo sapiens GN=EEF1A1 PE=1 SV=1	300.15	10	5	5	2	0	27	35	27	2	29	28	25	45	35	35	32	26	18	5	27	27	2	5	12	0	0	13	32	34	19	21	26	7	0	19	26	5	7	40	0	0	42	0	5	23
166	141	Q5VTE0|EF1A3_HUMAN	Putative elongation factor 1-alpha-like 3 OS=Homo sapiens GN=EEF1A1P5 PE=5 SV=1	300.15	10	5	5	2	0	27	35	27	2	29	28	25	45	35	35	32	26	18	5	27	27	2	5	12	0	0	13	32	34	19	21	26	7	0	19	26	5	7	40	0	0	42	0	5	23
102	181	P63104|1433Z_HUMAN	14-3-3 protein zeta/delta OS=Homo sapiens GN=YWHAZ PE=1 SV=1	299.58	31	13	42	25	8	37	47	31	35	47	47	45	63	38	47	47	38	29	42	50	47	12	43	42	8	23	47	50	60	47	47	63	47	16	47	47	30	47	45	8	35	60	23	23	47
130	205	O43852|CALU_HUMAN	Calumenin OS=Homo sapiens GN=CALU PE=1 SV=2	297.33	20	18	46	11	38	30	52	28	54	18	20	30	25	38	19	12	16	18	23	23	38	29	26	44	41	35	44	33	34	23	25	23	16	37	15	36	48	33	51	19	37	45	37	23	27
139	62	P05164|PERM_HUMAN	Myeloperoxidase OS=Homo sapiens GN=MPO PE=1 SV=1	296.89	0	0	1	0	0	10	3	21	0	12	0	37	0	0	6	14	2	0	0	0	33	2	0	0	0	0	0	37	30	33	23	42	34	4	9	0	0	20	0	0	29	32	24	10	5
134	85	P07237|PDIA1_HUMAN	Protein disulfide-isomerase OS=Homo sapiens GN=P4HB PE=1 SV=3	295.5	15	3	16	9	18	23	25	21	19	7	0	33	20	20	14	3	6	6	9	11	9	5	8	17	22	21	31	27	16	24	33	38	17	15	24	19	34	23	27	15	23	47	19	26	21
300	70	P46940|IQGA1_HUMAN	Ras GTPase-activating-like protein IQGAP1 OS=Homo sapiens GN=IQGAP1 PE=1 SV=1	294.83	0	0	0	0	0	1	5	0	0	1	0	7	8	0	3	4	0	0	0	1	0	0	0	0	0	0	0	4	4	0	5	11	1	0	0	0	0	1	8	0	3	26	0	0	1
83	407	P01621|KV303_HUMAN	Ig kappa chain V-III region NG9 (Fragment) OS=Homo sapiens PE=2 SV=1	294.31	42	78	48	48	18	56	28	29	64	48	64	38	18	50	64	64	56	64	64	64	54	56	64	64	18	48	18	64	56	64	18	57	42	40	78	18	18	28	50	64	64	78	64	64	64
338	59	P19827|ITIH1_HUMAN	Inter-alpha-trypsin inhibitor heavy chain H1 OS=Homo sapiens GN=ITIH1 PE=1 SV=3	293.9	0	0	0	0	0	7	20	0	0	6	0	3	23	0	2	30	2	0	0	0	0	0	0	0	0	0	0	0	0	0	9	0	5	0	0	0	0	0	0	0	0	0	0	0	0
330	92	P15924|DESP_HUMAN	Desmoplakin OS=Homo sapiens GN=DSP PE=1 SV=3	293.42	0	0	0	0	0	0	0	0	0	0	0	0	0	0	0	0	0	12	0	0	0	0	0	0	0	0	1	0	16	1	1	1	4	0	0	0	0	3	1	0	0	1	0	0	0
157	80	P11142|HSP7C_HUMAN	Heat shock cognate 71 kDa protein OS=Homo sapiens GN=HSPA8 PE=1 SV=1	292.99	6	0	2	4	0	17	17	5	2	16	4	22	28	10	21	15	2	6	6	14	12	0	2	2	0	0	6	18	16	10	19	26	16	2	8	6	2	11	26	0	7	35	2	0	17
286	238	P02749|APOH_HUMAN	Beta-2-glycoprotein 1 OS=Homo sapiens GN=APOH PE=1 SV=3	292.76	0	0	0	0	0	12	39	0	6	26	7	0	41	0	16	50	21	0	0	0	0	0	0	12	0	0	0	13	0	15	28	9	22	0	12	0	12	0	0	0	0	11	0	0	0
127	254	P04792|HSPB1_HUMAN	Heat shock protein beta-1 OS=Homo sapiens GN=HSPB1 PE=1 SV=2	291.35	46	13	21	13	0	13	21	8	13	56	21	26	51	46	41	36	33	41	46	46	51	13	21	36	0	8	18	45	65	33	46	40	41	13	46	45	13	33	54	5	21	69	13	13	55
108	130	Q15782|CH3L2_HUMAN	Chitinase-3-like protein 2 OS=Homo sapiens GN=CHI3L2 PE=1 SV=1	291.07	18	29	26	13	31	41	37	15	29	9	34	36	24	34	29	34	44	24	31	20	39	37	25	37	22	28	33	54	29	56	26	52	19	32	48	37	30	15	37	42	54	28	58	35	12
142	78	P02679|FIBG_HUMAN	Fibrinogen gamma chain OS=Homo sapiens GN=FGG PE=1 SV=3	289.44	0	0	0	0	0	44	53	31	21	47	0	52	52	0	40	34	41	0	0	0	23	0	0	39	0	0	0	12	0	43	51	35	45	17	24	0	29	0	15	0	0	17	0	0	0
95	81	P08779|K1C16_HUMAN	Keratin type I cytoskeletal 16 OS=Homo sapiens GN=KRT16 PE=1 SV=4	289.21	11	6	26	22	14	6	13	2	38	7	27	11	8	11	14	2	5	35	13	23	9	11	12	5	14	11	21	17	59	19	26	17	44	4	12	24	3	41	21	9	11	34	15	24	16
187	58	P21980|TGM2_HUMAN	Protein-glutamine gamma-glutamyltransferase 2 OS=Homo sapiens GN=TGM2 PE=1 SV=2	289.06	0	0	2	6	0	23	36	12	4	13	17	32	46	5	40	22	7	5	4	5	7	0	0	0	0	0	0	32	10	0	0	8	3	0	10	0	0	0	12	0	0	39	0	0	2
119	171	P07355|ANXA2_HUMAN	Annexin A2 OS=Homo sapiens GN=ANXA2 PE=1 SV=2	288.08	14	0	15	24	0	20	22	3	29	27	24	45	55	31	40	36	15	14	19	36	29	10	10	18	0	7	43	47	50	26	42	47	46	3	32	23	7	32	50	0	12	48	3	0	38
371	115	P43652|AFAM_HUMAN	Afamin OS=Homo sapiens GN=AFM PE=1 SV=1	287.75	0	0	0	0	0	0	12	0	0	7	0	1	21	0	0	36	3	0	0	0	1	0	0	0	0	0	0	0	1	0	13	1	2	1	0	0	0	0	0	0	0	0	0	0	0
61	312	P03973|SLPI_HUMAN	Antileukoproteinase OS=Homo sapiens GN=SLPI PE=1 SV=2	287.4	9	49	59	56	47	60	58	66	64	64	58	55	53	58	66	55	58	64	64	64	52	46	58	64	58	58	64	41	46	64	65	38	60	58	64	58	65	58	55	52	59	57	64	70	64
37	505	A0M8Q6|LAC7_HUMAN	Ig lambda-7 chain C region OS=Homo sapiens GN=IGLC7 PE=4 SV=2	287.37	56	42	32	51	32	41	51	54	70	51	51	70	51	51	41	56	51	42	42	51	51	40	51	51	49	48	32	67	63	51	51	67	42	40	63	40	42	42	40	40	67	42	51	42	32
357	458	P02766|TTHY_HUMAN	Transthyretin OS=Homo sapiens GN=TTR PE=1 SV=1	284.2	16	16	0	0	0	16	0	16	0	26	0	0	0	0	16	84	26	16	0	0	24	0	0	16	0	0	0	16	0	16	16	0	16	16	16	0	16	0	0	0	0	0	0	0	0
62	455	P01764|HV323_HUMAN	Ig heavy chain V-III region 23 OS=Homo sapiens GN=IGHV3-23 PE=1 SV=2	284.01	32	65	35	54	41	26	26	26	54	54	41	35	54	41	65	35	35	47	54	41	35	35	41	35	35	35	35	32	35	35	41	35	35	41	60	41	26	46	35	35	35	65	42	35	42
185	100	P04745|AMY1_HUMAN	Alpha-amylase 1 OS=Homo sapiens GN=AMY1A PE=1 SV=2	283.49	2	3	11	3	25	21	5	24	5	3	5	18	3	10	3	10	16	12	11	11	19	8	3	30	30	39	8	5	3	5	9	9	0	17	3	12	39	8	41	3	10	3	5	7	3
178	74	P07437|TBB5_HUMAN	Tubulin beta chain OS=Homo sapiens GN=TUBB PE=1 SV=2	283.15	2	0	0	0	0	35	41	3	6	20	5	29	38	12	34	38	6	5	3	11	14	0	0	3	0	0	0	32	17	2	22	36	16	0	11	8	0	12	29	0	0	49	0	0	15
141	111	P15311|EZRI_HUMAN	Ezrin OS=Homo sapiens GN=EZR PE=1 SV=4	282.46	5	0	19	2	3	17	29	16	4	19	17	20	24	16	22	23	0	6	4	19	17	0	0	6	3	3	17	21	20	12	19	29	16	0	19	6	0	4	7	2	21	32	4	2	17
92	112	Q02818|NUCB1_HUMAN	Nucleobindin-1 OS=Homo sapiens GN=NUCB1 PE=1 SV=4	282.16	25	22	24	19	36	31	25	29	29	13	15	19	23	29	19	11	19	19	21	21	29	17	21	17	41	30	32	29	25	23	23	25	19	23	19	29	33	22	33	19	34	26	30	21	26
213	108	P04075|ALDOA_HUMAN	Fructose-bisphosphate aldolase A OS=Homo sapiens GN=ALDOA PE=1 SV=2	281.92	4	0	6	0	0	21	21	10	0	22	10	18	50	6	29	34	6	6	10	20	18	0	0	6	0	0	4	32	20	13	30	45	24	0	20	10	6	15	24	0	4	67	0	0	23
289	91	P19823|ITIH2_HUMAN	Inter-alpha-trypsin inhibitor heavy chain H2 OS=Homo sapiens GN=ITIH2 PE=1 SV=2	281.83	0	0	0	0	0	6	19	0	0	11	0	9	22	0	7	28	4	0	0	0	0	0	0	1	0	0	0	0	0	3	7	0	10	0	0	0	3	0	0	0	0	0	0	0	0
150	519	P04433|KV309_HUMAN	Ig kappa chain V-III region VG (Fragment) OS=Homo sapiens PE=1 SV=1	281.69	23	67	25	32	16	60	50	10	60	41	34	52	50	50	35	67	34	42	29	24	55	41	42	29	16	42	16	30	68	27	16	53	36	25	41	16	16	32	16	34	29	54	63	26	48
163	75	P68371|TBB4B_HUMAN	Tubulin beta-4B chain OS=Homo sapiens GN=TUBB4B PE=1 SV=1	281.22	6	0	0	0	0	35	42	3	6	30	9	26	34	25	41	35	12	5	3	18	24	0	0	6	0	0	0	35	30	5	16	36	22	0	13	11	3	15	39	0	0	52	0	0	21
93	445	P01601|KV109_HUMAN	Ig kappa chain V-ID region 16 (Fragment) OS=Homo sapiens GN=IGKV1D-16 PE=4 SV=2	280.9	26	36	15	15	15	15	15	15	22	15	36	15	15	15	31	29	15	36	29	15	61	26	15	15	15	15	15	24	15	15	15	49	27	15	38	15	15	15	15	29	15	38	15	28	26
171	427	P02763|A1AG1_HUMAN	Alpha-1-acid glycoprotein 1 OS=Homo sapiens GN=ORM1 PE=1 SV=1	280.74	4	0	7	7	7	32	37	28	20	32	14	32	45	7	29	41	28	7	0	7	28	7	7	32	7	7	7	28	11	28	16	28	26	20	28	7	28	7	24	0	7	17	24	7	7
80	454	P06702|S10A9_HUMAN	Protein S100-A9 OS=Homo sapiens GN=S100A9 PE=1 SV=1	280.23	64	43	50	53	25	61	36	61	63	68	50	63	56	43	68	61	51	64	63	68	68	51	57	51	11	36	56	68	63	68	68	64	64	51	54	63	44	68	63	50	63	63	63	51	68
214	102	P12814|ACTN1_HUMAN	Alpha-actinin-1 OS=Homo sapiens GN=ACTN1 PE=1 SV=2	278.79	4	0	0	0	0	4	4	4	0	2	1	13	6	2	3	13	1	1	0	3	5	0	0	1	0	0	3	19	7	8	6	38	5	0	3	2	1	5	5	0	14	26	1	1	2
77	192	P55058|PLTP_HUMAN	Phospholipid transfer protein OS=Homo sapiens GN=PLTP PE=1 SV=1	278.26	20	24	17	16	30	25	23	32	29	20	30	32	22	29	25	12	25	25	23	22	24	27	33	25	21	28	20	33	31	26	14	22	14	29	20	32	27	22	19	27	22	25	27	29	18
221	264	P02765|FETUA_HUMAN	Alpha-2-HS-glycoprotein OS=Homo sapiens GN=AHSG PE=1 SV=1	278.11	0	0	8	8	8	24	38	14	13	29	8	23	33	11	19	50	18	11	0	8	11	0	0	14	8	8	8	12	11	17	29	14	29	8	3	8	14	3	14	0	8	7	11	8	11
241	184	P08758|ANXA5_HUMAN	Annexin A5 OS=Homo sapiens GN=ANXA5 PE=1 SV=2	277.27	12	0	9	10	0	21	39	14	0	12	12	22	63	10	36	33	0	10	10	5	13	0	5	5	0	0	10	18	18	10	10	5	21	0	24	0	0	10	16	0	5	54	0	0	10
131	156	Q13217|DNJC3_HUMAN	DnaJ homolog subfamily C member 3 OS=Homo sapiens GN=DNAJC3 PE=1 SV=1	276.45	10	18	29	12	25	28	28	28	22	10	21	37	14	38	8	4	27	16	21	19	12	29	15	36	28	35	22	23	15	17	12	16	4	27	14	32	38	10	26	22	28	3	32	32	10
156	83	P00558|PGK1_HUMAN	Phosphoglycerate kinase 1 OS=Homo sapiens GN=PGK1 PE=1 SV=3	275.84	7	0	8	0	0	34	29	17	4	32	29	25	48	12	38	41	4	4	8	8	32	0	0	4	0	0	4	41	31	27	39	51	36	0	24	12	4	16	25	0	12	58	4	4	23
160	211	P31946|1433B_HUMAN	14-3-3 protein beta/alpha OS=Homo sapiens GN=YWHAB PE=1 SV=3	275.8	8	8	15	8	0	27	41	8	8	27	16	50	62	41	36	37	8	15	15	36	37	4	8	8	0	0	19	29	37	33	31	63	31	8	11	19	8	27	37	0	44	59	8	8	31
179	88	P07900|HS90A_HUMAN	Heat shock protein HSP 90-alpha OS=Homo sapiens GN=HSP90AA1 PE=1 SV=5	274.81	0	0	1	1	0	9	11	4	3	6	4	15	23	9	11	19	4	6	1	6	4	0	1	0	0	3	3	14	9	1	11	14	10	0	10	7	3	1	19	0	3	43	3	0	6
173	135	P68363|TBA1B_HUMAN	Tubulin alpha-1B chain OS=Homo sapiens GN=TUBA1B PE=1 SV=1	274.8	10	0	0	0	0	37	32	11	4	25	13	33	42	19	39	39	14	12	4	9	19	4	4	4	0	0	4	29	35	17	31	29	13	4	21	13	4	10	27	0	8	50	0	0	19
458	94	Q09666|AHNK_HUMAN	Neuroblast differentiation-associated protein AHNAK OS=Homo sapiens GN=AHNAK PE=1 SV=2	273.6	0	0	0	0	0	0	0	0	0	0	0	0	0	0	0	0	0	0	0	0	0	0	0	0	0	0	0	0	1	0	0	0	0	0	0	0	0	0	1	0	0	8	0	0	0
345	97	Q9UBG3|CRNN_HUMAN	Cornulin OS=Homo sapiens GN=CRNN PE=1 SV=1	273.45	0	0	0	0	0	0	0	0	0	0	0	0	0	0	0	0	0	9	0	3	0	0	0	9	0	0	10	26	45	3	3	5	0	0	7	0	0	13	0	0	0	57	0	0	5
250	137	Q01518|CAP1_HUMAN	Adenylyl cyclase-associated protein 1 OS=Homo sapiens GN=CAP1 PE=1 SV=5	273.29	0	0	0	0	0	16	27	7	0	11	5	27	28	5	18	23	5	0	0	0	15	0	0	5	0	0	5	26	13	15	16	41	14	0	5	5	5	9	15	0	15	35	11	5	3
270	134	P07476|INVO_HUMAN	Involucrin OS=Homo sapiens GN=IVL PE=1 SV=2	273.07	10	0	3	0	0	0	0	0	0	0	0	0	0	7	0	2	0	5	0	11	7	0	2	9	0	0	7	19	11	2	11	9	6	0	7	9	0	3	0	0	3	50	0	0	9
181	133	Q71U36|TBA1A_HUMAN	Tubulin alpha-1A chain OS=Homo sapiens GN=TUBA1A PE=1 SV=1	272.16	10	0	0	0	0	34	32	11	4	22	10	30	39	19	36	36	14	9	4	9	16	4	4	4	0	0	4	26	32	14	28	28	10	4	18	13	4	7	24	0	5	50	0	0	16
251	180	P04217|A1BG_HUMAN	Alpha-1B-glycoprotein OS=Homo sapiens GN=A1BG PE=1 SV=4	271.81	0	0	0	0	0	15	22	7	5	18	0	20	19	4	11	42	19	4	0	0	15	0	0	16	0	4	0	7	0	8	18	12	10	2	5	0	12	0	4	0	0	6	4	0	0
212	101	P29401|TKT_HUMAN	Transketolase OS=Homo sapiens GN=TKT PE=1 SV=3	271.61	1	0	0	0	0	10	9	10	0	12	0	13	12	3	9	30	0	1	0	0	12	0	0	0	0	0	0	29	10	17	15	38	17	0	4	3	0	10	9	0	13	35	7	0	1
218	89	P13639|EF2_HUMAN	Elongation factor 2 OS=Homo sapiens GN=EEF2 PE=1 SV=4	271.49	0	0	0	0	0	9	17	2	0	3	2	14	22	10	11	19	4	2	0	2	2	0	0	2	0	0	0	13	20	2	10	16	3	0	1	5	0	2	18	0	0	24	0	0	2
180	90	P11021|GRP78_HUMAN	78 kDa glucose-regulated protein OS=Homo sapiens GN=HSPA5 PE=1 SV=2	271.06	10	2	9	4	7	11	19	10	2	7	9	18	4	0	13	8	7	4	3	7	4	8	3	3	7	4	10	14	11	8	15	10	17	11	14	15	13	5	14	6	7	37	8	7	9
114	488	P06309|KV205_HUMAN	Ig kappa chain V-II region GM607 (Fragment) OS=Homo sapiens PE=4 SV=1	270.71	27	44	32	32	32	32	32	21	32	32	32	32	32	32	32	42	32	32	32	32	32	34	32	32	32	32	32	32	32	32	32	32	32	32	32	32	32	44	32	34	43	32	32	32	32
85	560	P01594|KV102_HUMAN	Ig kappa chain V-I region AU OS=Homo sapiens PE=1 SV=1	270.64	38	45	27	27	17	27	27	27	42	31	35	27	17	27	37	38	27	37	37	27	37	27	31	27	27	34	31	27	43	35	17	37	27	17	27	27	27	31	17	34	34	37	27	27	31
210	362	P23528|COF1_HUMAN	Cofilin-1 OS=Homo sapiens GN=CFL1 PE=1 SV=3	269.29	0	0	17	0	0	39	44	23	17	40	17	48	63	17	45	51	23	23	23	39	34	0	7	0	0	0	17	27	29	34	35	43	30	0	28	17	0	30	36	0	28	62	17	0	23
135	615	P06310|KV206_HUMAN	Ig kappa chain V-II region RPMI 6410 OS=Homo sapiens PE=4 SV=1	268.18	19	43	43	43	28	43	43	18	43	28	43	43	43	43	43	52	28	43	43	28	43	45	43	43	28	28	28	43	43	28	28	28	28	28	43	28	43	38	10	45	38	43	43	43	43
57	801	P61769|B2MG_HUMAN	Beta-2-microglobulin OS=Homo sapiens GN=B2M PE=1 SV=1	267.85	35	48	48	35	38	38	50	38	50	35	50	53	38	50	38	35	50	35	35	35	48	50	48	50	38	50	50	53	48	38	35	53	38	48	50	38	50	35	48	48	48	35	53	50	35
509	155	P02748|CO9_HUMAN	Complement component C9 OS=Homo sapiens GN=C9 PE=1 SV=2	267.19	0	0	0	0	0	5	5	0	0	2	0	5	25	0	0	29	5	0	0	0	0	0	0	0	0	0	0	0	0	0	2	0	2	0	0	0	0	0	5	0	0	2	0	0	0
159	475	P26447|S10A4_HUMAN	Protein S100-A4 OS=Homo sapiens GN=S100A4 PE=1 SV=1	267.09	20	20	41	20	0	29	50	29	20	58	29	58	66	58	58	50	20	58	58	58	58	20	11	58	0	11	38	58	58	29	29	58	29	11	29	47	29	50	58	11	29	58	0	11	58
164	117	Q00610|CLH1_HUMAN	Clathrin heavy chain 1 OS=Homo sapiens GN=CLTC PE=1 SV=5	265.75	1	1	0	1	0	2	2	0	0	1	0	5	5	2	3	4	0	0	1	0	1	0	0	1	1	1	1	7	7	1	4	5	1	0	0	1	1	1	10	2	0	26	0	0	3
147	107	O00391|QSOX1_HUMAN	Sulfhydryl oxidase 1 OS=Homo sapiens GN=QSOX1 PE=1 SV=3	265.64	9	12	8	3	14	24	8	17	12	8	22	14	6	9	5	5	12	9	8	8	18	10	10	7	11	15	10	13	6	9	7	8	4	10	12	18	16	5	12	19	16	4	11	16	5
321	103	P02545|LMNA_HUMAN	Prelamin-A/C OS=Homo sapiens GN=LMNA PE=1 SV=1	265.44	0	0	0	0	0	0	0	0	0	0	0	0	0	0	0	0	0	0	0	0	0	0	0	0	0	0	7	2	12	0	14	0	7	0	4	0	0	0	18	0	0	43	0	0	2
290	84	P30101|PDIA3_HUMAN	Protein disulfide-isomerase A3 OS=Homo sapiens GN=PDIA3 PE=1 SV=4	265.24	2	0	0	0	2	2	12	0	0	0	5	13	3	3	4	0	0	0	0	0	12	2	0	0	3	3	5	7	22	7	6	25	6	0	9	8	0	0	32	0	0	50	2	2	2
88	491	P04431|KV123_HUMAN	Ig kappa chain V-I region Walker OS=Homo sapiens PE=1 SV=1	264.83	14	33	14	14	14	23	23	23	23	14	23	22	14	14	27	22	23	23	23	14	34	22	21	22	14	20	14	22	20	22	14	33	25	14	28	14	22	14	14	20	20	33	14	22	21
145	227	P31947|1433S_HUMAN	14-3-3 protein sigma OS=Homo sapiens GN=SFN PE=1 SV=1	264.41	14	4	13	4	0	13	4	4	4	16	4	19	40	41	9	21	4	17	16	29	31	4	4	22	0	9	31	46	51	37	17	56	25	4	35	38	4	16	45	0	4	56	0	4	33
205	119	Q9BVA1|TBB2B_HUMAN	Tubulin beta-2B chain OS=Homo sapiens GN=TUBB2B PE=1 SV=1	264.27	2	0	0	0	0	19	29	0	6	18	9	24	25	16	21	29	7	5	3	11	15	0	0	3	0	0	0	19	21	6	13	20	14	0	8	5	0	12	27	0	0	41	0	0	12
205	121	Q13885|TBB2A_HUMAN	Tubulin beta-2A chain OS=Homo sapiens GN=TUBB2A PE=1 SV=1	264.27	2	0	0	0	0	19	29	0	6	18	9	24	25	16	21	29	7	5	3	11	15	0	0	3	0	0	0	19	21	6	13	20	14	0	8	5	0	12	27	0	0	41	0	0	12
503	250	Q96PD5|PGRP2_HUMAN	N-acetylmuramoyl-L-alanine amidase OS=Homo sapiens GN=PGLYRP2 PE=1 SV=1	264.23	0	0	0	0	0	2	16	0	0	0	0	0	25	0	0	30	2	0	0	0	0	0	0	0	0	0	0	0	0	0	0	0	2	0	0	0	0	0	0	0	0	0	0	0	0
152	161	P12035|K2C3_HUMAN	Keratin type II cytoskeletal 3 OS=Homo sapiens GN=KRT3 PE=1 SV=3	263.95	8	1	6	8	6	1	2	1	3	2	7	7	3	0	4	0	9	9	3	4	2	5	8	2	6	5	10	10	20	5	7	23	15	3	5	3	3	12	12	5	5	16	5	3	8
307	87	P22314|UBA1_HUMAN	Ubiquitin-like modifier-activating enzyme 1 OS=Homo sapiens GN=UBA1 PE=1 SV=3	262.84	0	0	0	0	0	6	7	0	0	2	4	4	17	4	11	12	0	0	2	2	2	0	0	0	0	0	0	9	5	0	6	7	2	0	3	0	0	2	9	0	2	20	0	0	2
395	99	O43790|KRT86_HUMAN	Keratin type II cuticular Hb6 OS=Homo sapiens GN=KRT86 PE=1 SV=1	262.41	0	0	55	0	0	0	0	0	0	0	0	47	0	0	0	0	0	0	0	0	0	0	0	0	0	0	2	2	2	0	0	0	0	0	0	0	0	0	1	0	0	3	0	0	0
252	109	P08670|VIME_HUMAN	Vimentin OS=Homo sapiens GN=VIM PE=1 SV=4	262.23	0	0	0	0	0	4	10	0	0	6	0	24	15	0	16	13	0	0	0	0	9	0	0	0	0	0	2	19	10	17	37	50	13	0	0	0	0	2	2	0	20	46	4	0	0
279	120	P13489|RINI_HUMAN	Ribonuclease inhibitor OS=Homo sapiens GN=RNH1 PE=1 SV=2	262.22	0	0	0	0	0	13	15	6	0	7	11	17	34	15	21	38	5	4	4	13	21	0	0	6	0	0	4	30	15	10	12	28	4	0	6	0	0	4	11	0	0	58	0	0	4
222	175	P52209|6PGD_HUMAN	6-phosphogluconate dehydrogenase decarboxylating OS=Homo sapiens GN=PGD PE=1 SV=3	262.2	0	0	0	0	0	9	8	7	0	13	0	27	27	10	13	26	0	2	9	9	14	0	0	0	0	0	4	28	31	14	14	35	15	0	10	10	0	7	20	0	18	33	4	0	9
512	106	Q13813|SPTN1_HUMAN	Spectrin alpha chain non-erythrocytic 1 OS=Homo sapiens GN=SPTAN1 PE=1 SV=3	261.37	0	0	0	0	0	0	0	0	0	0	0	1	1	0	0	0	0	0	0	0	0	0	0	0	0	0	0	0	1	0	0	1	0	0	0	0	0	0	3	0	0	15	0	0	0
196	182	P27348|1433T_HUMAN	14-3-3 protein theta OS=Homo sapiens GN=YWHAQ PE=1 SV=1	261.29	8	8	16	8	0	11	19	8	8	16	8	20	41	18	24	21	8	13	8	24	20	4	8	8	0	0	13	21	30	8	16	34	16	8	11	8	8	26	29	0	21	60	0	8	20
68	536	P01766|HV305_HUMAN	Ig heavy chain V-III region BRO OS=Homo sapiens PE=1 SV=1	261.24	22	25	25	40	31	25	25	16	31	31	31	25	25	32	27	25	25	37	31	31	25	25	31	25	25	25	25	31	25	25	31	25	25	31	32	31	25	25	25	25	25	31	40	28	25
122	165	P07339|CATD_HUMAN	Cathepsin D OS=Homo sapiens GN=CTSD PE=1 SV=1	260.8	24	7	20	10	21	11	23	11	22	32	18	17	24	28	25	23	17	25	29	18	23	18	26	23	26	26	23	37	32	23	27	24	30	22	25	11	21	31	25	31	22	27	22	21	23
281	648	P02652|APOA2_HUMAN	Apolipoprotein A-II OS=Homo sapiens GN=APOA2 PE=1 SV=1	259.76	21	0	0	0	0	63	68	31	53	41	0	63	69	22	41	70	54	0	0	0	20	0	0	63	0	0	0	10	0	63	31	0	41	20	0	0	31	0	20	0	0	0	0	0	0
189	203	P60174|TPIS_HUMAN	Triosephosphate isomerase OS=Homo sapiens GN=TPI1 PE=1 SV=3	259.35	19	0	14	4	0	20	36	15	9	36	10	44	63	31	40	30	0	24	16	31	32	0	9	5	0	0	9	49	30	27	27	45	40	0	17	19	0	21	34	0	24	66	4	0	30
182	157	O43490|PROM1_HUMAN	Prominin-1 OS=Homo sapiens GN=PROM1 PE=1 SV=1	258.78	6	14	19	0	6	17	7	8	4	0	15	4	0	6	6	8	2	12	9	10	19	8	6	9	6	6	20	9	10	15	13	6	9	4	15	4	0	6	10	10	20	12	13	15	13
153	118	Q04695|K1C17_HUMAN	Keratin type I cytoskeletal 17 OS=Homo sapiens GN=KRT17 PE=1 SV=2	257.84	9	4	9	17	7	2	4	4	14	3	12	16	9	7	13	2	3	19	7	12	3	4	5	3	7	6	14	18	41	9	12	15	28	0	10	8	2	53	17	2	7	29	7	2	7
192	172	P68366|TBA4A_HUMAN	Tubulin alpha-4A chain OS=Homo sapiens GN=TUBA4A PE=1 SV=1	257.67	3	0	0	0	0	29	26	11	4	21	13	24	31	15	29	32	15	12	4	9	15	4	4	4	0	0	4	24	29	17	25	31	6	4	17	9	4	7	21	0	8	44	0	0	14
177	450	P62937|PPIA_HUMAN	Peptidyl-prolyl cis-trans isomerase A OS=Homo sapiens GN=PPIA PE=1 SV=2	257.55	22	0	23	0	0	50	50	35	11	37	36	42	67	47	60	52	26	25	30	38	41	0	5	15	0	11	19	67	44	50	50	43	38	0	50	33	19	35	47	0	35	65	0	0	45
112	232	P08571|CD14_HUMAN	Monocyte differentiation antigen CD14 OS=Homo sapiens GN=CD14 PE=1 SV=2	256.51	23	35	25	10	17	41	40	28	38	18	38	24	19	17	43	28	30	21	18	22	29	43	29	40	17	38	35	26	22	37	29	18	16	35	32	38	32	18	22	33	37	38	30	34	16
229	152	P29508|SPB3_HUMAN	Serpin B3 OS=Homo sapiens GN=SERPINB3 PE=1 SV=2	256.08	18	0	0	0	0	0	0	0	0	0	0	0	0	0	0	0	0	0	0	5	0	0	17	6	0	0	3	38	23	29	36	36	22	5	15	0	0	27	3	3	6	38	5	3	28
438	142	P05546|HEP2_HUMAN	Heparin cofactor 2 OS=Homo sapiens GN=SERPIND1 PE=1 SV=3	253.8	0	0	0	0	0	0	14	0	0	4	0	4	25	0	0	44	2	0	0	0	0	0	0	0	0	0	0	0	0	0	6	0	4	0	0	0	0	0	0	0	0	0	0	0	0
235	127	P08238|HS90B_HUMAN	Heat shock protein HSP 90-beta OS=Homo sapiens GN=HSP90AB1 PE=1 SV=4	253.09	0	0	3	0	0	3	9	3	0	6	0	13	21	6	13	15	0	2	0	3	3	0	0	0	0	0	3	2	9	0	10	13	8	2	4	7	0	2	17	0	0	26	0	0	2
304	126	P15144|AMPN_HUMAN	Aminopeptidase N OS=Homo sapiens GN=ANPEP PE=1 SV=4	252.89	1	3	0	0	0	0	2	0	0	1	9	3	0	2	1	2	2	1	0	4	6	0	1	0	2	0	5	7	4	3	4	20	4	2	8	2	0	0	5	0	22	16	4	0	5
109	550	P06312|KV401_HUMAN	Ig kappa chain V-IV region OS=Homo sapiens GN=IGKV4-1 PE=1 SV=1	252.76	32	45	45	40	40	35	35	27	45	45	45	45	32	45	45	35	45	37	37	32	57	45	45	45	40	45	45	37	40	45	40	51	51	37	45	45	27	40	45	45	45	56	45	45	32
269	177	Q8WXI7|MUC16_HUMAN	Mucin-16 OS=Homo sapiens GN=MUC16 PE=1 SV=3	252.54	0	0	0	0	0	0	0	0	0	0	0	0	0	0	0	0	0	0	0	0	0	0	0	0	0	0	0	0	0	0	0	2	0	0	1	0	0	0	0	0	0	1	0	0	0
364	104	P07384|CAN1_HUMAN	Calpain-1 catalytic subunit OS=Homo sapiens GN=CAPN1 PE=1 SV=1	252.5	0	0	0	0	0	8	5	0	0	0	4	3	19	0	6	6	2	3	0	0	3	0	0	0	0	0	0	9	9	0	0	9	0	0	4	0	0	0	15	0	0	30	0	0	0
334	116	P47895|AL1A3_HUMAN	Aldehyde dehydrogenase family 1 member A3 OS=Homo sapiens GN=ALDH1A3 PE=1 SV=2	251.43	0	0	0	0	0	3	5	0	0	13	14	7	26	0	19	20	0	0	0	0	2	0	0	0	0	0	0	5	0	0	0	3	0	0	0	0	0	0	5	0	0	36	0	0	0
115	630	P01617|KV204_HUMAN	Ig kappa chain V-II region TEW OS=Homo sapiens PE=1 SV=1	251.02	18	33	33	33	33	33	33	21	33	33	33	33	33	33	33	33	33	33	33	33	33	35	33	33	33	33	33	33	33	33	33	33	33	33	41	33	33	33	33	35	33	33	33	33	33
91	705	P01608|KV116_HUMAN	Ig kappa chain V-I region Roy OS=Homo sapiens PE=1 SV=1	250.97	17	34	17	17	17	26	17	24	24	25	26	26	17	17	36	26	26	47	17	17	34	24	25	24	17	24	17	34	24	34	17	27	17	17	35	17	17	17	17	27	24	23	27	24	17
412	124	Q14533|KRT81_HUMAN	Keratin type II cuticular Hb1 OS=Homo sapiens GN=KRT81 PE=1 SV=3	250.9	0	0	40	0	0	0	0	0	0	0	0	41	0	0	0	0	0	0	0	0	0	0	0	0	0	0	2	2	2	0	0	0	0	0	0	0	0	0	1	0	0	3	0	0	0
223	128	Q02809|PLOD1_HUMAN	Procollagen-lysine 2-oxoglutarate 5-dioxygenase 1 OS=Homo sapiens GN=PLOD1 PE=1 SV=2	250.71	1	4	11	0	15	15	5	14	4	0	8	2	9	2	2	0	4	2	4	6	17	9	6	11	12	2	15	6	6	7	10	10	2	11	6	7	12	0	11	8	14	0	12	20	4
424	154	P78386|KRT85_HUMAN	Keratin type II cuticular Hb5 OS=Homo sapiens GN=KRT85 PE=1 SV=1	250.48	0	0	46	0	0	0	0	0	0	0	0	35	0	0	0	0	0	0	0	0	0	0	0	0	0	0	2	2	2	0	0	0	2	0	0	0	0	0	1	0	0	6	0	0	0
302	114	P50395|GDIB_HUMAN	Rab GDP dissociation inhibitor beta OS=Homo sapiens GN=GDI2 PE=1 SV=2	250.44	0	0	0	0	0	11	11	4	0	0	4	14	30	4	13	30	4	0	0	0	0	0	0	0	0	0	0	20	11	7	2	26	0	0	7	4	0	0	9	0	0	44	0	0	0
198	237	P05155|IC1_HUMAN	Plasma protease C1 inhibitor OS=Homo sapiens GN=SERPING1 PE=1 SV=2	250.4	11	5	0	5	3	8	10	8	5	16	8	13	20	0	11	29	8	3	8	3	10	5	5	12	3	0	3	5	5	10	16	17	17	10	19	5	8	3	11	5	7	13	7	10	9
193	221	P62258|1433E_HUMAN	14-3-3 protein epsilon OS=Homo sapiens GN=YWHAE PE=1 SV=1	250.21	9	4	16	4	0	13	21	4	9	13	18	29	47	17	27	18	4	9	13	21	21	4	4	4	0	0	9	25	21	13	9	35	13	4	9	9	4	17	21	0	16	57	5	4	21
441	132	Q15323|K1H1_HUMAN	Keratin type I cuticular Ha1 OS=Homo sapiens GN=KRT31 PE=1 SV=3	250.17	0	0	52	2	0	0	0	0	0	0	0	42	0	0	2	0	0	0	0	0	0	0	0	0	0	0	2	0	2	0	0	0	2	0	0	0	0	2	0	0	0	0	0	0	0
104	534	P01610|KV118_HUMAN	Ig kappa chain V-I region WEA OS=Homo sapiens PE=1 SV=1	249.69	17	40	17	27	17	17	17	17	31	17	25	17	17	17	37	17	17	17	17	17	17	17	17	17	17	17	17	17	25	25	17	18	27	17	22	17	17	17	17	17	17	17	17	17	17
162	408	P01602|KV110_HUMAN	Ig heavy chain V-I region 5 OS=Homo sapiens GN=IGKV1-5 PE=1 SV=2	248.73	25	31	15	25	25	22	15	22	25	15	30	23	15	25	34	31	22	25	15	15	25	22	15	22	15	22	15	26	32	22	25	46	25	29	44	15	15	25	25	22	22	31	25	22	25
316	228	P52895|AK1C2_HUMAN	Aldo-keto reductase family 1 member C2 OS=Homo sapiens GN=AKR1C2 PE=1 SV=3	248.62	0	0	0	0	0	20	16	17	0	2	7	14	50	13	45	48	0	0	0	0	0	0	0	0	0	0	0	0	0	0	0	0	0	0	0	0	0	0	18	0	0	18	0	0	0
244	241	Q9BRK5|CAB45_HUMAN	45 kDa calcium-binding protein OS=Homo sapiens GN=SDF4 PE=1 SV=1	247.84	20	9	24	13	29	13	10	17	11	0	8	15	0	20	3	0	5	5	5	9	9	5	9	5	27	23	27	12	6	6	5	4	0	5	3	15	9	20	33	11	23	12	17	11	5
477	185	P08697|A2AP_HUMAN	Alpha-2-antiplasmin OS=Homo sapiens GN=SERPINF2 PE=1 SV=3	247.48	0	0	0	0	0	7	15	0	0	3	0	0	26	0	0	41	10	0	0	0	0	0	0	0	0	0	0	0	0	3	3	0	3	0	0	0	0	0	0	0	0	0	0	0	0
282	105	P55072|TERA_HUMAN	Transitional endoplasmic reticulum ATPase OS=Homo sapiens GN=VCP PE=1 SV=4	247.46	0	0	0	0	0	2	8	0	0	0	0	2	17	2	6	4	0	0	0	2	0	0	0	0	0	0	0	8	7	0	9	9	6	0	4	2	0	0	14	0	0	28	0	0	5
129	209	Q8NBJ4|GOLM1_HUMAN	Golgi membrane protein 1 OS=Homo sapiens GN=GOLM1 PE=1 SV=1	247.29	17	20	29	20	25	20	28	26	28	26	23	23	25	27	15	12	20	23	23	17	23	17	23	17	25	27	20	20	20	17	20	15	15	20	17	26	20	25	23	18	26	17	23	22	15
128	276	Q562R1|ACTBL_HUMAN	Beta-actin-like protein 2 OS=Homo sapiens GN=ACTBL2 PE=1 SV=2	246.77	7	7	7	7	7	12	9	3	7	7	7	15	15	9	11	12	9	7	7	7	7	7	7	7	7	7	7	15	11	12	7	20	16	7	9	7	3	16	9	7	14	23	7	7	7
343	231	Q04828|AK1C1_HUMAN	Aldo-keto reductase family 1 member C1 OS=Homo sapiens GN=AKR1C1 PE=1 SV=1	246.47	0	0	0	0	0	17	21	14	0	6	0	14	50	18	47	50	0	0	0	0	0	0	0	0	0	0	0	0	0	0	0	0	0	0	0	0	0	0	18	0	0	22	0	0	0
432	148	P78385|KRT83_HUMAN	Keratin type II cuticular Hb3 OS=Homo sapiens GN=KRT83 PE=1 SV=2	246.13	0	0	39	0	0	0	0	0	0	0	0	38	0	0	0	0	0	0	0	0	0	0	0	0	0	0	2	2	2	0	0	0	0	0	0	0	0	0	1	0	0	3	0	0	0
97	524	P01600|KV108_HUMAN	Ig kappa chain V-I region Hau OS=Homo sapiens PE=1 SV=1	245.81	17	24	17	17	17	24	17	24	24	17	24	24	17	17	22	24	24	24	17	17	51	24	17	24	17	24	17	27	24	24	17	48	30	17	30	17	17	17	17	24	24	36	17	24	17
94	932	P01593|KV101_HUMAN	Ig kappa chain V-I region AG OS=Homo sapiens PE=1 SV=1	245.72	31	31	31	31	31	17	17	31	34	31	31	17	31	31	31	17	31	31	31	31	31	31	31	31	17	17	31	31	31	31	31	32	31	31	31	31	31	31	31	31	31	31	31	31	31
402	229	P27169|PON1_HUMAN	Serum paraoxonase/arylesterase 1 OS=Homo sapiens GN=PON1 PE=1 SV=3	245.51	0	0	0	0	0	0	25	0	0	8	0	5	47	0	0	61	3	0	0	0	0	0	0	0	0	0	0	0	0	0	4	0	8	0	0	0	0	0	0	0	0	0	0	0	0
278	189	P06744|G6PI_HUMAN	Glucose-6-phosphate isomerase OS=Homo sapiens GN=GPI PE=1 SV=4	245.46	3	0	0	0	0	8	5	3	0	10	13	22	13	0	10	16	6	0	3	2	13	0	0	0	0	0	0	15	14	10	8	29	5	0	5	0	3	8	16	0	8	19	0	0	5
541	158	P58107|EPIPL_HUMAN	Epiplakin OS=Homo sapiens GN=EPPK1 PE=1 SV=2	245.41	0	0	0	0	0	0	0	0	0	0	0	0	0	0	0	0	0	0	0	0	0	0	0	0	0	0	0	0	3	0	0	0	0	0	0	0	0	0	0	0	0	4	0	0	0
246	145	P28799|GRN_HUMAN	Granulins OS=Homo sapiens GN=GRN PE=1 SV=2	245.39	2	2	12	4	12	11	7	27	2	4	12	8	0	2	4	0	8	4	11	16	10	6	7	8	9	7	14	9	0	8	2	4	7	17	8	2	6	4	2	6	5	5	7	12	6
641	144	P10643|CO7_HUMAN	Complement component C7 OS=Homo sapiens GN=C7 PE=1 SV=2	244.71	0	0	0	0	0	7	2	0	0	0	0	0	0	0	0	25	0	0	0	0	0	0	0	0	0	0	0	0	0	0	2	0	0	0	0	0	0	0	0	0	0	0	0	0	0
367	138	Q8WUM4|PDC6I_HUMAN	Programmed cell death 6-interacting protein OS=Homo sapiens GN=PDCD6IP PE=1 SV=1	244.26	0	0	5	0	0	5	3	0	0	0	2	3	12	3	3	3	0	0	0	3	8	0	0	2	0	0	5	5	4	0	3	12	0	0	4	0	2	0	9	0	3	25	0	2	4
96	538	P01609|KV117_HUMAN	Ig kappa chain V-I region Scw OS=Homo sapiens PE=1 SV=1	244.21	17	17	17	28	28	28	17	28	28	28	43	28	17	28	28	17	17	28	28	17	41	17	28	28	17	28	28	28	28	17	17	41	40	28	36	28	17	28	28	17	28	41	28	17	28
199	217	P00338|LDHA_HUMAN	L-lactate dehydrogenase A chain OS=Homo sapiens GN=LDHA PE=1 SV=2	244.15	8	0	8	0	0	12	16	7	5	20	3	24	50	18	23	22	3	3	5	16	19	0	0	0	0	0	8	30	20	5	22	34	22	0	11	11	0	17	36	0	16	40	8	0	16
383	113	P06576|ATPB_HUMAN	ATP synthase subunit beta mitochondrial OS=Homo sapiens GN=ATP5B PE=1 SV=3	243.96	0	0	0	0	0	0	12	0	0	0	0	14	7	0	4	0	0	0	0	0	0	0	0	0	0	3	12	10	24	7	0	10	7	0	6	3	0	0	20	0	0	45	0	0	12
203	204	P34931|HS71L_HUMAN	Heat shock 70 kDa protein 1-like OS=Homo sapiens GN=HSPA1L PE=1 SV=2	243.2	4	0	0	2	0	8	7	0	0	12	2	7	15	12	14	9	2	7	4	11	9	0	0	2	0	0	0	15	14	4	7	15	7	0	3	4	0	9	16	0	6	19	0	2	12
369	143	Q96KP4|CNDP2_HUMAN	Cytosolic non-specific dipeptidase OS=Homo sapiens GN=CNDP2 PE=1 SV=2	242.58	0	0	0	0	0	11	12	0	0	0	4	10	30	0	14	11	0	0	0	5	9	0	0	0	0	0	0	13	9	0	4	7	0	0	0	0	0	0	10	0	0	52	0	0	0
527	273	P05156|CFAI_HUMAN	Complement factor I OS=Homo sapiens GN=CFI PE=1 SV=2	241.99	0	0	0	0	0	0	9	0	0	5	0	0	17	0	2	22	0	0	0	0	0	0	0	0	0	0	0	0	0	0	0	10	8	0	2	0	0	0	0	0	0	5	0	0	0
379	146	P00736|C1R_HUMAN	Complement C1r subcomponent OS=Homo sapiens GN=C1R PE=1 SV=2	241.91	0	0	0	0	3	8	11	0	3	6	0	3	10	0	3	27	2	0	0	0	0	0	0	0	0	3	0	0	0	3	7	5	5	2	15	0	5	0	0	0	3	3	0	0	0
336	174	Q13228|SBP1_HUMAN	Selenium-binding protein 1 OS=Homo sapiens GN=SELENBP1 PE=1 SV=2	241.67	0	0	0	0	0	5	7	0	0	13	7	5	31	0	29	15	2	2	0	10	10	0	0	0	0	0	0	4	3	0	0	3	5	0	2	0	0	0	11	0	0	33	0	0	0
449	169	Q14525|KT33B_HUMAN	Keratin type I cuticular Ha3-II OS=Homo sapiens GN=KRT33B PE=1 SV=3	240.31	0	0	50	2	0	0	0	0	0	0	0	30	0	0	2	0	0	0	0	0	0	0	0	0	0	0	2	0	2	0	0	0	2	0	0	0	0	2	0	0	0	0	0	0	0
231	248	O14773|TPP1_HUMAN	Tripeptidyl-peptidase 1 OS=Homo sapiens GN=TPP1 PE=1 SV=2	240.3	2	7	10	0	9	19	0	22	7	3	15	4	2	3	2	2	11	5	8	9	11	15	12	13	7	12	10	10	0	13	9	2	6	12	7	5	6	2	10	12	6	7	6	20	11
206	166	Q9BQE3|TBA1C_HUMAN	Tubulin alpha-1C chain OS=Homo sapiens GN=TUBA1C PE=1 SV=1	239.67	10	0	0	0	0	29	27	11	4	13	6	27	25	15	27	27	11	9	4	9	12	4	4	4	0	0	4	22	19	11	19	19	10	4	18	13	4	7	20	0	5	46	0	0	16
184	528	P62158|CALM_HUMAN	Calmodulin OS=Homo sapiens GN=CALM1 PE=1 SV=2	239.56	0	0	42	11	0	37	70	22	23	37	26	67	70	60	22	70	15	26	26	37	34	0	0	26	0	23	60	44	67	37	22	70	37	0	26	34	0	26	67	0	56	67	49	0	37
151	330	Q96S96|PEBP4_HUMAN	Phosphatidylethanolamine-binding protein 4 OS=Homo sapiens GN=PEBP4 PE=1 SV=3	238.89	8	47	34	20	4	47	63	47	34	44	34	44	51	55	44	0	25	48	22	36	44	34	34	47	34	63	0	40	60	32	34	0	30	44	34	38	52	0	26	34	34	34	34	44	34
194	207	Q99456|K1C12_HUMAN	Keratin type I cytoskeletal 12 OS=Homo sapiens GN=KRT12 PE=1 SV=1	238.61	4	4	5	4	4	5	4	2	0	0	5	7	5	0	5	0	5	5	4	2	4	4	4	4	4	5	5	27	9	4	5	32	13	0	4	4	4	7	7	4	5	9	4	0	5
505	147	O76009|KT33A_HUMAN	Keratin type I cuticular Ha3-I OS=Homo sapiens GN=KRT33A PE=2 SV=2	238.35	0	0	48	0	0	0	0	0	0	0	0	44	0	0	0	0	0	0	0	0	0	0	0	0	0	0	0	0	0	0	0	0	0	0	0	0	0	0	0	0	0	0	0	0	0
283	243	P31944|CASPE_HUMAN	Caspase-14 OS=Homo sapiens GN=CASP14 PE=1 SV=2	236.9	19	0	0	0	0	0	0	0	6	0	0	0	0	0	0	6	0	10	0	0	0	0	0	6	0	0	0	48	35	16	9	6	5	0	6	0	0	31	17	6	6	32	17	0	5
101	743	P04432|KV124_HUMAN	Ig kappa chain V-I region Daudi OS=Homo sapiens PE=4 SV=1	236.67	14	20	14	14	14	20	14	20	20	14	20	20	14	14	19	20	20	20	14	14	20	20	14	20	14	20	14	20	20	20	14	21	14	14	25	14	14	14	14	20	20	19	14	22	14
262	163	Q9Y4L1|HYOU1_HUMAN	Hypoxia up-regulated protein 1 OS=Homo sapiens GN=HYOU1 PE=1 SV=1	236.66	0	4	4	0	8	3	9	5	2	1	1	3	0	5	1	0	2	3	1	6	3	1	3	4	10	10	7	2	5	1	2	3	0	1	3	8	12	3	6	5	3	4	7	1	0
209	223	Q13509|TBB3_HUMAN	Tubulin beta-3 chain OS=Homo sapiens GN=TUBB3 PE=1 SV=2	236.24	2	0	0	0	0	19	27	3	6	27	5	21	23	13	23	22	10	9	3	15	17	0	0	3	0	0	0	25	17	2	22	23	17	0	12	8	0	9	21	0	0	35	0	0	19
291	219	P00966|ASSY_HUMAN	Argininosuccinate synthase OS=Homo sapiens GN=ASS1 PE=1 SV=2	235.93	0	0	0	0	0	18	18	0	5	13	10	18	32	5	38	26	0	0	0	0	5	0	0	0	0	0	0	5	13	0	0	10	0	0	0	0	0	0	21	0	0	33	0	0	0
386	136	P14780|MMP9_HUMAN	Matrix metalloproteinase-9 OS=Homo sapiens GN=MMP9 PE=1 SV=3	235.56	0	0	0	0	0	0	0	0	0	0	0	0	0	0	0	0	0	0	0	0	0	0	0	0	0	0	0	10	0	6	2	35	7	0	0	0	0	3	0	0	6	30	3	0	0
437	259	P02760|AMBP_HUMAN	Protein AMBP OS=Homo sapiens GN=AMBP PE=1 SV=1	235.22	0	0	0	0	0	3	24	0	0	11	0	18	39	0	9	41	3	0	0	0	0	0	0	0	0	0	0	0	0	9	17	5	11	0	5	0	0	0	0	0	0	3	0	0	0
314	150	P12259|FA5_HUMAN	Coagulation factor V OS=Homo sapiens GN=F5 PE=1 SV=4	234.46	2	1	0	0	6	1	0	0	0	0	5	0	0	0	0	0	1	0	1	3	0	0	1	0	3	1	7	0	0	0	0	0	0	0	1	3	2	0	3	2	1	0	0	3	2
500	167	P20810|ICAL_HUMAN	Calpastatin OS=Homo sapiens GN=CAST PE=1 SV=4	233.96	0	0	0	0	0	0	0	0	0	2	0	0	5	0	0	2	0	0	0	0	0	0	0	0	0	0	0	6	7	0	2	5	0	0	0	0	0	0	0	0	0	29	0	0	4
98	594	P80362|KV125_HUMAN	Ig kappa chain V-I region WAT OS=Homo sapiens PE=1 SV=1	233.93	17	25	17	17	17	17	17	17	17	37	17	17	17	17	31	17	17	25	17	17	25	17	25	17	17	17	17	25	17	25	17	18	17	17	31	17	17	17	17	17	17	17	17	17	17
445	151	P06737|PYGL_HUMAN	Glycogen phosphorylase liver form OS=Homo sapiens GN=PYGL PE=1 SV=4	233.38	0	0	0	0	0	5	0	0	0	1	0	4	14	0	5	6	0	0	0	0	2	0	0	0	0	0	0	8	6	0	7	13	5	0	0	0	0	0	2	0	0	19	0	0	0
277	252	Q06830|PRDX1_HUMAN	Peroxiredoxin-1 OS=Homo sapiens GN=PRDX1 PE=1 SV=1	233.29	11	0	0	0	0	33	17	0	5	38	10	32	38	13	38	31	0	10	0	23	5	0	0	0	0	0	0	63	5	5	15	12	33	0	5	11	0	11	23	0	0	38	0	0	18
207	393	P30044|PRDX5_HUMAN	Peroxiredoxin-5 mitochondrial OS=Homo sapiens GN=PRDX5 PE=1 SV=4	233.09	27	0	8	8	0	19	22	19	8	41	28	34	42	33	41	28	19	24	35	40	36	0	12	0	0	0	19	43	36	28	29	36	33	0	28	29	0	33	37	0	8	55	0	0	33
263	149	P13797|PLST_HUMAN	Plastin-3 OS=Homo sapiens GN=PLS3 PE=1 SV=4	232.85	0	0	0	0	0	8	11	2	0	1	0	7	14	6	3	10	0	2	0	0	10	0	0	2	0	0	0	17	14	7	8	17	6	0	4	0	0	1	6	0	5	34	1	0	0
123	346	P05109|S10A8_HUMAN	Protein S100-A8 OS=Homo sapiens GN=S100A8 PE=1 SV=1	232.19	47	20	24	40	24	65	43	33	32	51	32	65	40	24	33	59	41	41	32	49	51	32	32	42	12	12	24	60	42	42	41	55	41	32	51	32	20	41	40	32	33	51	32	33	51
247	281	P04004|VTNC_HUMAN	Vitronectin OS=Homo sapiens GN=VTN PE=1 SV=1	231.69	3	2	0	0	0	7	26	6	6	16	5	9	21	8	9	31	4	2	0	0	9	0	0	9	0	12	3	7	3	9	16	6	18	2	2	0	8	0	14	0	6	0	3	0	0
236	197	Q8N1N4|K2C78_HUMAN	Keratin type II cytoskeletal 78 OS=Homo sapiens GN=KRT78 PE=2 SV=2	231.46	2	0	4	6	2	0	2	0	0	2	4	2	2	0	4	0	2	13	4	2	2	2	4	2	4	4	6	10	34	4	9	4	8	2	2	0	2	10	8	2	4	19	2	2	4
456	225	P02649|APOE_HUMAN	Apolipoprotein E OS=Homo sapiens GN=APOE PE=1 SV=1	230.17	0	0	0	0	0	9	24	0	5	9	0	11	40	0	0	44	5	0	0	0	10	0	0	5	0	0	0	0	0	5	26	0	17	5	0	0	5	0	0	0	5	9	0	0	0
103	775	P01599|KV107_HUMAN	Ig kappa chain V-I region Gal OS=Homo sapiens PE=1 SV=1	229.96	17	24	17	17	17	24	17	24	24	17	24	24	17	17	17	24	24	24	17	17	24	24	17	24	17	24	17	24	24	24	17	25	17	17	24	17	17	17	17	24	24	33	17	24	17
384	162	P00390|GSHR_HUMAN	Glutathione reductase mitochondrial OS=Homo sapiens GN=GSR PE=1 SV=2	229.26	0	0	0	0	0	5	0	3	0	8	5	0	5	0	11	5	0	0	3	7	3	0	0	2	0	0	0	7	4	5	7	0	0	0	5	0	0	0	5	0	0	38	0	0	7
264	289	O00299|CLIC1_HUMAN	Chloride intracellular channel protein 1 OS=Homo sapiens GN=CLIC1 PE=1 SV=4	229.04	12	0	11	0	0	17	31	11	0	20	15	31	36	17	20	27	4	11	11	16	20	0	7	11	0	0	9	31	31	20	18	47	7	0	15	9	11	11	31	0	7	53	0	0	15
303	681	P16104|H2AX_HUMAN	Histone H2AX OS=Homo sapiens GN=H2AFX PE=1 SV=2	228.27	20	0	0	6	0	13	37	17	0	6	6	41	19	0	19	20	13	0	6	6	29	13	6	0	0	0	20	17	20	40	24	38	29	6	6	6	0	29	19	0	19	35	19	20	6
341	245	P18669|PGAM1_HUMAN	Phosphoglycerate mutase 1 OS=Homo sapiens GN=PGAM1 PE=1 SV=2	228.06	0	0	0	0	0	4	15	0	0	4	4	19	33	11	9	26	4	0	0	4	4	0	0	4	0	0	0	27	25	13	13	45	12	0	8	0	0	0	11	0	0	56	0	0	8
301	343	P04632|CPNS1_HUMAN	Calpain small subunit 1 OS=Homo sapiens GN=CAPNS1 PE=1 SV=1	227.75	0	0	5	0	0	13	24	0	0	16	5	24	33	24	24	25	0	17	5	21	24	0	0	5	0	0	0	44	24	5	0	24	16	0	9	7	0	12	27	0	5	32	0	0	12
132	220	O95678|K2C75_HUMAN	Keratin type II cytoskeletal 75 OS=Homo sapiens GN=KRT75 PE=1 SV=2	227.32	9	5	9	9	9	6	6	5	7	2	7	10	4	2	5	2	5	11	5	7	6	7	9	4	9	9	14	16	18	9	14	13	15	7	7	9	5	14	17	9	9	19	7	7	11
355	242	P40925|MDHC_HUMAN	Malate dehydrogenase cytoplasmic OS=Homo sapiens GN=MDH1 PE=1 SV=4	227.02	0	0	0	0	0	13	15	0	0	12	12	15	28	3	15	25	0	0	0	0	0	0	0	0	0	0	3	26	7	0	4	4	4	0	7	0	0	0	15	0	0	32	0	0	12
186	446	P01033|TIMP1_HUMAN	Metalloproteinase inhibitor 1 OS=Homo sapiens GN=TIMP1 PE=1 SV=1	225.96	6	23	36	21	10	17	22	23	32	30	52	22	20	6	30	13	40	18	22	20	32	38	32	23	6	6	15	15	20	32	21	34	30	23	41	20	23	24	29	27	15	30	28	14	32
226	170	P26038|MOES_HUMAN	Moesin OS=Homo sapiens GN=MSN PE=1 SV=3	225.88	3	0	8	2	0	7	20	8	2	5	8	20	20	3	14	15	0	3	2	5	5	0	0	3	0	0	6	5	5	2	5	34	6	0	6	0	0	6	3	2	20	21	3	2	3
337	202	O75874|IDHC_HUMAN	Isocitrate dehydrogenase [NADP] cytoplasmic OS=Homo sapiens GN=IDH1 PE=1 SV=2	225.78	3	4	3	0	0	7	3	4	0	3	4	8	25	0	11	8	0	3	3	17	7	0	0	3	0	0	0	9	10	7	17	17	10	0	7	0	3	6	14	0	0	31	0	0	10
472	188	Q13867|BLMH_HUMAN	Bleomycin hydrolase OS=Homo sapiens GN=BLMH PE=1 SV=1	224.9	0	0	0	0	0	0	0	0	0	0	0	0	0	0	0	0	0	2	0	0	0	0	2	0	0	0	0	13	12	0	8	0	6	0	2	0	0	2	0	0	2	2	0	0	2
170	747	P01614|KV201_HUMAN	Ig kappa chain V-II region Cum OS=Homo sapiens PE=1 SV=1	224.84	17	32	24	32	24	24	24	13	32	32	32	11	39	24	33	24	24	32	32	24	32	27	32	24	24	11	24	24	32	32	24	32	32	24	32	24	11	24	24	27	32	39	39	24	31
430	275	P14550|AK1A1_HUMAN	Alcohol dehydrogenase [NADP(+)] OS=Homo sapiens GN=AKR1A1 PE=1 SV=3	224.64	0	0	0	0	0	9	11	0	0	15	0	11	34	0	19	18	0	0	0	0	9	0	0	0	0	0	0	21	15	0	0	4	0	0	0	0	0	0	6	0	0	38	0	0	0
601	179	Q14764|MVP_HUMAN	Major vault protein OS=Homo sapiens GN=MVP PE=1 SV=4	224.32	0	0	0	0	0	1	0	0	0	0	0	0	1	0	0	0	0	0	0	0	0	0	0	0	0	0	0	0	2	0	0	2	0	0	0	0	0	0	3	0	0	24	0	0	0
106	1070	P01607|KV115_HUMAN	Ig kappa chain V-I region Rei OS=Homo sapiens PE=1 SV=1	224.23	17	17	17	17	17	17	17	17	17	17	17	17	24	17	17	17	17	17	17	17	25	17	17	17	17	17	17	17	17	25	17	18	17	17	17	17	17	17	17	17	17	24	24	17	24
268	316	P17066|HSP76_HUMAN	Heat shock 70 kDa protein 6 OS=Homo sapiens GN=HSPA6 PE=1 SV=2	223.73	6	0	2	2	0	2	2	0	0	9	2	11	12	7	10	9	2	6	2	6	7	0	0	5	0	0	2	8	9	2	6	12	6	0	2	5	0	5	9	0	7	15	0	0	9
368	355	P08246|ELNE_HUMAN	Neutrophil elastase OS=Homo sapiens GN=ELANE PE=1 SV=1	223.56	4	0	0	0	0	0	0	10	4	4	0	18	0	0	4	4	0	0	0	0	24	4	0	0	0	0	0	31	4	14	4	40	7	4	4	0	0	4	0	0	14	11	4	4	4
397	235	P19971|TYPH_HUMAN	Thymidine phosphorylase OS=Homo sapiens GN=TYMP PE=1 SV=2	223.55	0	0	0	3	0	4	10	0	0	3	0	3	18	0	12	7	0	0	3	8	3	0	0	0	0	0	0	7	3	0	0	11	3	0	15	9	0	0	12	0	0	39	0	0	3
574	230	O76011|KRT34_HUMAN	Keratin type I cuticular Ha4 OS=Homo sapiens GN=KRT34 PE=2 SV=2	223.49	0	0	30	0	0	0	0	0	0	0	0	22	0	0	0	0	0	0	0	0	0	0	0	0	0	0	0	0	0	0	0	0	0	0	0	0	0	0	0	0	0	0	0	0	0
113	566	Q6MZM9|PRR27_HUMAN	Proline-rich protein 27 OS=Homo sapiens GN=PRR27 PE=2 SV=1	223.32	11	11	22	4	27	20	0	20	23	0	0	31	0	16	11	7	7	19	22	22	11	27	11	26	19	27	11	7	0	11	7	3	7	26	7	27	27	4	27	27	23	4	0	26	16
215	199	P14314|GLU2B_HUMAN	Glucosidase 2 subunit beta OS=Homo sapiens GN=PRKCSH PE=1 SV=2	222.98	9	9	9	2	13	9	9	12	11	2	12	5	6	7	2	0	9	0	5	11	5	9	7	11	12	12	15	12	4	17	11	12	7	11	9	5	11	2	11	11	6	9	11	20	2
609	314	O43866|CD5L_HUMAN	CD5 antigen-like OS=Homo sapiens GN=CD5L PE=1 SV=1	221.93	0	0	0	0	0	3	20	0	0	0	0	0	27	0	0	41	0	0	0	0	0	0	0	0	0	0	0	0	0	0	0	0	10	0	0	0	0	0	0	0	0	0	0	0	0
491	159	P14923|PLAK_HUMAN	Junction plakoglobin OS=Homo sapiens GN=JUP PE=1 SV=3	221.12	0	0	0	0	0	0	0	0	0	0	0	0	0	0	0	2	0	35	0	0	0	0	0	0	0	0	2	0	12	0	0	0	6	0	0	0	0	4	0	0	0	4	0	0	0
188	222	Q01546|K22O_HUMAN	Keratin type II cytoskeletal 2 oral OS=Homo sapiens GN=KRT76 PE=1 SV=2	221	4	3	4	7	5	3	1	3	4	0	3	3	3	0	2	0	3	8	1	4	1	3	5	1	4	3	7	6	30	3	4	7	8	3	3	3	3	8	8	3	4	10	3	3	7
394	267	P04196|HRG_HUMAN	Histidine-rich glycoprotein OS=Homo sapiens GN=HRG PE=1 SV=1	218.79	0	0	0	0	0	2	13	0	2	12	0	10	15	0	2	28	2	0	0	0	2	0	0	2	0	0	0	2	0	2	10	2	10	2	0	0	2	0	0	0	0	0	0	0	0
378	270	O95436|NPT2B_HUMAN	Sodium-dependent phosphate transport protein 2B OS=Homo sapiens GN=SLC34A2 PE=1 SV=3	218.44	2	0	0	3	0	2	2	0	0	3	3	0	8	2	6	2	0	0	0	2	0	0	0	0	0	0	3	2	3	0	3	16	0	0	7	0	0	0	5	0	0	13	0	2	3
294	335	Q8NCL4|GALT6_HUMAN	Polypeptide N-acetylgalactosaminyltransferase 6 OS=Homo sapiens GN=GALNT6 PE=2 SV=2	217.96	5	2	12	0	12	13	3	11	10	0	2	5	0	3	0	0	10	5	2	5	15	10	5	12	5	3	12	9	3	5	0	0	0	10	2	5	14	0	3	9	7	2	6	17	5
158	354	P02750|A2GL_HUMAN	Leucine-rich alpha-2-glycoprotein OS=Homo sapiens GN=LRG1 PE=1 SV=2	217.67	13	6	19	11	16	23	26	22	19	14	9	26	29	16	22	35	14	14	21	19	31	21	16	17	17	17	22	27	16	26	22	21	17	17	20	19	17	18	22	19	19	19	26	16	19
784	265	P07358|CO8B_HUMAN	Complement component C8 beta chain OS=Homo sapiens GN=C8B PE=1 SV=3	217.44	0	0	0	0	0	0	6	0	0	0	0	0	2	0	0	24	0	0	0	0	0	0	0	0	0	0	0	0	0	0	0	0	0	0	0	0	0	0	0	0	0	0	0	0	0
155	347	P49788|TIG1_HUMAN	Retinoic acid receptor responder protein 1 OS=Homo sapiens GN=RARRES1 PE=1 SV=2	216.91	24	3	7	7	0	16	33	16	33	7	6	38	23	19	20	35	25	7	10	38	36	30	11	32	20	26	39	30	24	27	26	30	23	32	42	29	22	27	36	3	36	39	42	30	32
403	239	P31146|COR1A_HUMAN	Coronin-1A OS=Homo sapiens GN=CORO1A PE=1 SV=4	216.21	0	0	0	0	0	6	21	0	0	3	0	17	23	0	13	15	0	0	0	0	6	0	0	0	0	0	0	2	3	9	3	35	5	0	0	0	0	5	0	0	11	15	0	0	0
434	244	O60664|PLIN3_HUMAN	Perilipin-3 OS=Homo sapiens GN=PLIN3 PE=1 SV=3	215.73	4	0	0	0	0	15	0	0	0	14	0	10	21	0	14	6	3	3	3	10	3	0	0	0	0	0	0	9	3	3	0	21	10	0	6	0	0	0	0	0	0	36	0	0	10
312	516	P06311|KV311_HUMAN	Ig kappa chain V-III region IARC/BL41 OS=Homo sapiens PE=4 SV=1	215.59	12	54	12	19	19	24	30	0	43	31	24	12	37	19	51	30	43	43	30	12	61	43	24	43	0	0	12	43	30	50	19	39	31	12	62	0	0	0	0	24	19	60	45	24	37
468	216	P04003|C4BPA_HUMAN	C4b-binding protein alpha chain OS=Homo sapiens GN=C4BPA PE=1 SV=2	215.47	0	0	0	0	0	2	16	0	0	2	0	4	15	0	2	24	2	0	0	0	0	0	0	4	0	0	0	0	0	16	12	0	9	0	0	0	2	0	0	0	0	0	0	0	0
462	253	O75083|WDR1_HUMAN	WD repeat-containing protein 1 OS=Homo sapiens GN=WDR1 PE=1 SV=4	215.4	0	0	0	0	0	2	3	0	0	6	0	3	8	0	5	9	0	0	0	0	3	0	0	0	0	0	0	8	3	2	3	10	3	0	0	0	0	3	3	0	3	20	0	0	3
202	521	P01612|KV120_HUMAN	Ig kappa chain V-I region Mev OS=Homo sapiens PE=1 SV=1	215.36	14	27	17	17	0	25	27	24	27	17	33	27	0	17	27	10	27	27	27	17	27	27	17	24	0	24	17	10	7	27	17	40	17	14	27	0	10	17	14	24	24	27	0	24	31
426	327	P15104|GLNA_HUMAN	Glutamine synthetase OS=Homo sapiens GN=GLUL PE=1 SV=4	215.07	5	0	0	0	0	0	0	0	0	0	0	0	0	0	0	0	0	4	0	5	4	0	0	0	0	0	0	8	18	4	13	12	0	0	0	0	0	0	17	0	0	31	0	0	21
646	333	Q9HC84|MUC5B_HUMAN	Mucin-5B OS=Homo sapiens GN=MUC5B PE=1 SV=3	214.98	0	0	0	0	0	0	0	0	0	0	0	0	0	0	0	0	0	0	0	0	0	0	0	0	0	0	0	0	1	0	0	0	1	0	0	0	0	0	0	0	0	0	0	0	0
422	213	P28838|AMPL_HUMAN	Cytosol aminopeptidase OS=Homo sapiens GN=LAP3 PE=1 SV=3	214.93	0	0	0	0	0	12	2	4	0	0	0	4	8	0	8	11	0	0	0	2	4	0	0	0	0	0	0	32	0	0	0	0	0	0	3	0	0	0	0	0	0	19	0	0	0
551	218	P23381|SYWC_HUMAN	Tryptophan--tRNA ligase cytoplasmic OS=Homo sapiens GN=WARS PE=1 SV=2	214.72	0	0	0	0	0	4	4	0	0	0	0	4	4	0	4	0	0	0	0	0	0	0	0	0	0	0	0	32	0	0	0	0	0	0	7	8	0	0	4	0	0	21	0	0	0
208	288	P37802|TAGL2_HUMAN	Transgelin-2 OS=Homo sapiens GN=TAGLN2 PE=1 SV=3	214.19	19	0	20	0	0	33	49	27	0	45	22	52	48	45	52	27	22	38	38	38	40	0	20	11	0	9	9	40	62	33	39	42	45	0	33	27	27	25	56	0	11	66	0	0	45
420	168	P17655|CAN2_HUMAN	Calpain-2 catalytic subunit OS=Homo sapiens GN=CAPN2 PE=1 SV=6	213.97	0	0	0	0	0	5	3	0	0	0	0	5	22	0	0	10	0	0	0	0	1	0	0	0	0	0	0	5	4	0	3	4	0	0	1	0	0	0	12	0	0	34	0	0	1
273	410	Q16651|PRSS8_HUMAN	Prostasin OS=Homo sapiens GN=PRSS8 PE=1 SV=1	213.91	0	18	8	17	3	0	0	0	15	11	18	4	0	8	18	8	4	15	15	15	21	11	11	4	4	8	15	4	18	15	3	28	13	4	15	8	0	11	4	8	18	15	15	8	15
296	200	P07996|TSP1_HUMAN	Thrombospondin-1 OS=Homo sapiens GN=THBS1 PE=1 SV=2	213.72	1	0	0	0	0	2	1	0	2	0	3	2	0	3	1	1	3	0	0	1	7	3	0	5	0	0	2	4	4	5	6	4	8	1	7	2	3	0	11	2	6	9	8	3	2
308	183	P36952|SPB5_HUMAN	Serpin B5 OS=Homo sapiens GN=SERPINB5 PE=1 SV=2	213.5	14	0	0	0	0	0	0	0	0	9	0	0	25	12	0	5	0	0	0	14	11	0	0	0	0	0	0	17	18	3	22	11	2	0	13	17	0	7	0	0	0	49	0	0	15
340	215	P48594|SPB4_HUMAN	Serpin B4 OS=Homo sapiens GN=SERPINB4 PE=1 SV=2	213.18	10	0	0	0	0	0	0	0	0	0	0	0	0	0	0	0	0	0	0	5	0	0	8	0	0	0	3	22	12	12	15	27	10	3	9	0	0	9	3	0	3	17	0	0	14
258	282	Q99574|NEUS_HUMAN	Neuroserpin OS=Homo sapiens GN=SERPINI1 PE=1 SV=1	213.17	5	12	12	2	18	20	19	9	4	2	12	19	2	7	6	0	7	9	9	5	16	9	5	12	20	14	4	7	5	0	7	0	2	16	0	24	19	2	20	9	8	2	14	10	2
446	190	P18206|VINC_HUMAN	Vinculin OS=Homo sapiens GN=VCL PE=1 SV=4	213.11	0	0	0	0	0	2	0	0	0	2	0	2	4	0	2	3	0	0	0	0	0	0	0	0	0	0	0	2	1	0	3	10	1	0	0	0	0	0	0	0	0	15	0	0	0
587	187	Q92817|EVPL_HUMAN	Envoplakin OS=Homo sapiens GN=EVPL PE=1 SV=3	212.64	0	0	0	0	0	0	0	0	0	0	0	0	0	0	0	0	0	0	0	0	0	0	0	0	0	0	1	1	5	0	0	0	0	0	0	0	0	0	1	0	0	9	0	0	0
660	357	P07357|CO8A_HUMAN	Complement component C8 alpha chain OS=Homo sapiens GN=C8A PE=1 SV=2	212.07	0	0	0	0	0	0	10	0	0	0	0	3	15	0	0	23	0	0	0	0	0	0	0	0	0	0	0	0	0	0	3	0	3	0	0	0	0	0	0	0	0	0	0	0	0
487	431	P30085|KCY_HUMAN	UMP-CMP kinase OS=Homo sapiens GN=CMPK1 PE=1 SV=3	211.84	0	0	9	0	0	0	9	0	0	7	0	15	27	9	7	0	0	0	7	7	7	0	0	0	0	0	0	17	15	0	0	15	4	0	7	9	0	9	15	0	0	33	0	0	0
211	537	P31949|S10AB_HUMAN	Protein S100-A11 OS=Homo sapiens GN=S100A11 PE=1 SV=2	211.3	15	26	26	15	15	26	26	26	26	26	26	48	44	26	26	26	26	26	26	43	26	26	26	26	15	15	34	35	65	26	26	34	34	15	26	26	15	26	34	15	26	71	15	26	34
480	257	P60028|GDIA_PANTR	Rab GDP dissociation inhibitor alpha OS=Pan troglodytes GN=GDI1 PE=2 SV=1	211.03	0	0	0	0	0	4	4	4	0	0	4	4	15	0	9	13	4	0	0	0	0	0	0	0	0	0	0	10	4	4	0	9	0	0	4	0	0	0	4	0	0	22	0	0	0
480	258	P31150|GDIA_HUMAN	Rab GDP dissociation inhibitor alpha OS=Homo sapiens GN=GDI1 PE=1 SV=2	211.03	0	0	0	0	0	4	4	4	0	0	4	4	15	0	9	13	4	0	0	0	0	0	0	0	0	0	0	10	4	4	0	9	0	0	4	0	0	0	4	0	0	22	0	0	0
293	300	P36955|PEDF_HUMAN	Pigment epithelium-derived factor OS=Homo sapiens GN=SERPINF1 PE=1 SV=4	210.37	0	2	2	0	4	6	20	0	0	6	14	10	17	4	2	27	15	8	0	8	9	0	0	12	0	6	4	0	2	2	6	7	3	4	6	10	20	6	6	0	2	6	10	17	0
465	214	P30153|2AAA_HUMAN	Serine/threonine-protein phosphatase 2A 65 kDa regulatory subunit A alpha isoform OS=Homo sapiens GN=PPP2R1A PE=1 SV=4	210.13	0	0	0	0	0	7	5	0	0	0	3	5	10	2	0	5	0	0	0	0	0	0	0	3	0	0	0	3	0	0	6	11	0	0	0	0	0	0	13	0	0	25	0	0	0
572	196	P04040|CATA_HUMAN	Catalase OS=Homo sapiens GN=CAT PE=1 SV=3	210.1	0	0	0	0	0	0	0	0	0	0	0	2	0	0	0	11	0	0	0	0	2	0	0	0	0	0	0	7	2	2	0	32	2	0	0	0	0	0	0	0	2	19	0	0	0
272	596	P01743|HV102_HUMAN	Ig heavy chain V-I region HG3 OS=Homo sapiens PE=3 SV=1	210.01	13	32	22	38	0	13	22	13	35	32	13	0	22	0	35	32	13	22	32	0	32	13	22	32	10	31	10	32	32	22	22	32	19	13	38	0	13	22	0	22	22	33	46	13	22
661	310	O14791|APOL1_HUMAN	Apolipoprotein L1 OS=Homo sapiens GN=APOL1 PE=1 SV=5	209.82	0	0	0	0	0	0	9	0	0	0	0	0	17	0	0	31	0	0	0	0	0	0	0	0	0	0	0	0	0	0	0	0	0	0	0	0	0	0	0	0	0	0	0	0	0
691	400	P68871|HBB_HUMAN	Hemoglobin subunit beta OS=Homo sapiens GN=HBB PE=1 SV=2	209.54	0	0	0	0	0	20	18	0	0	0	0	5	48	0	0	41	0	0	0	0	0	0	0	0	0	0	0	0	0	0	0	0	13	0	0	0	0	0	9	0	0	0	0	0	0
588	206	Q02413|DSG1_HUMAN	Desmoglein-1 OS=Homo sapiens GN=DSG1 PE=1 SV=2	209.15	0	0	0	1	0	0	0	0	0	0	0	0	0	0	0	0	0	15	0	0	0	0	0	0	0	0	0	0	13	0	0	0	6	0	0	0	0	2	0	0	0	0	0	0	0
248	426	P19652|A1AG2_HUMAN	Alpha-1-acid glycoprotein 2 OS=Homo sapiens GN=ORM2 PE=1 SV=2	208.96	4	0	8	8	0	35	35	8	13	12	0	26	39	8	12	40	27	8	8	8	8	0	0	13	0	8	13	8	17	8	17	21	21	8	8	0	8	8	12	0	13	17	17	0	0
204	941	Q14508|WFDC2_HUMAN	WAP four-disulfide core domain protein 2 OS=Homo sapiens GN=WFDC2 PE=1 SV=2	208.92	0	39	39	39	39	39	39	39	39	39	39	39	24	39	39	24	39	39	39	39	39	39	39	39	39	39	39	39	39	39	39	39	39	39	39	39	39	39	39	39	39	39	39	39	39
442	320	Q06323|PSME1_HUMAN	Proteasome activator complex subunit 1 OS=Homo sapiens GN=PSME1 PE=1 SV=1	208.15	0	0	0	0	0	13	14	5	0	13	0	24	24	0	13	18	5	5	0	5	5	0	0	0	0	0	0	36	0	0	0	4	0	0	9	6	0	0	15	0	0	41	0	0	5
528	391	P20160|CAP7_HUMAN	Azurocidin OS=Homo sapiens GN=AZU1 PE=1 SV=3	207.8	0	0	0	0	0	0	0	10	0	0	0	33	0	0	4	0	0	0	0	0	0	0	0	0	0	0	0	28	19	17	0	26	10	0	0	0	0	0	0	0	23	9	0	0	0
558	290	A6NCN2|KR87P_HUMAN	Putative keratin-87 protein OS=Homo sapiens GN=KRT87P PE=5 SV=4	207.61	0	0	43	0	0	0	0	0	0	0	0	39	0	0	0	0	0	0	0	0	0	0	0	0	0	0	0	0	0	0	0	0	0	0	0	0	0	0	0	0	0	0	0	0	0
120	263	P19012|K1C15_HUMAN	Keratin type I cytoskeletal 15 OS=Homo sapiens GN=KRT15 PE=1 SV=3	207.44	11	5	11	10	9	2	7	2	9	7	9	11	11	7	11	0	9	11	11	11	9	9	11	9	11	11	16	16	18	13	11	9	20	3	9	11	7	16	13	9	11	21	11	7	11
137	365	P01034|CYTC_HUMAN	Cystatin-C OS=Homo sapiens GN=CST3 PE=1 SV=1	207.16	18	29	37	25	37	23	31	29	37	37	29	37	19	31	37	28	51	36	37	37	37	29	37	51	25	62	25	36	36	37	37	19	25	37	29	37	37	25	36	37	37	42	37	29	37
322	387	P40121|CAPG_HUMAN	Macrophage-capping protein OS=Homo sapiens GN=CAPG PE=1 SV=2	207.1	7	0	0	0	0	10	10	7	0	11	7	7	29	7	20	16	0	3	3	3	7	0	0	0	0	0	0	10	17	10	20	14	10	0	7	0	0	14	17	0	0	25	0	0	3
149	896	P01780|HV319_HUMAN	Ig heavy chain V-III region JON OS=Homo sapiens PE=1 SV=1	206.92	23	27	17	17	0	17	17	17	17	27	23	17	17	17	17	17	17	23	17	17	27	17	17	17	14	17	17	23	17	17	17	17	17	17	33	17	13	17	17	17	17	17	17	17	17
560	191	Q9Y490|TLN1_HUMAN	Talin-1 OS=Homo sapiens GN=TLN1 PE=1 SV=3	206.92	0	0	0	0	0	2	1	0	0	0	0	0	2	0	2	3	0	0	0	0	0	0	0	0	0	0	0	1	0	1	0	7	0	0	0	0	0	0	0	0	0	3	0	0	0
169	559	P80748|LV302_HUMAN	Ig lambda chain V-III region LOI OS=Homo sapiens PE=1 SV=1	206.86	22	22	29	46	22	14	39	31	46	39	39	30	38	22	30	22	39	46	30	46	46	39	38	46	14	14	23	39	38	22	14	38	37	23	30	14	31	30	38	46	39	45	46	31	52
245	390	Q14118|DAG1_HUMAN	Dystroglycan OS=Homo sapiens GN=DAG1 PE=1 SV=2	206.71	3	5	8	5	8	7	5	9	3	5	6	5	5	8	1	0	5	5	5	7	5	9	5	5	8	7	11	2	1	5	5	5	3	5	5	11	7	3	8	5	5	3	5	8	5
731	303	P40926|MDHM_HUMAN	Malate dehydrogenase mitochondrial OS=Homo sapiens GN=MDH2 PE=1 SV=3	206.69	0	0	0	0	0	0	0	0	0	0	0	0	0	0	0	0	0	0	0	0	0	0	0	0	0	0	0	3	0	0	0	0	0	0	8	0	0	0	0	0	0	33	0	0	0
216	486	P04207|KV308_HUMAN	Ig kappa chain V-III region CLL OS=Homo sapiens PE=4 SV=2	206.5	33	33	14	14	14	14	14	26	14	20	14	14	26	21	14	40	14	14	26	21	14	20	14	26	14	26	21	26	26	26	14	26	14	14	33	14	14	33	26	14	14	14	14	35	21
315	376	Q15293|RCN1_HUMAN	Reticulocalbin-1 OS=Homo sapiens GN=RCN1 PE=1 SV=1	206.22	8	0	15	0	18	17	17	4	12	0	0	0	0	8	0	0	0	0	5	5	5	5	5	5	9	17	13	4	5	5	21	5	0	5	5	18	21	5	24	5	18	9	8	17	5
387	210	P08582|TRFM_HUMAN	Melanotransferrin OS=Homo sapiens GN=MELTF PE=1 SV=2	205.94	0	9	1	3	2	9	6	0	13	0	8	0	0	3	5	1	1	1	1	1	13	1	0	12	0	0	0	0	6	4	0	0	0	0	0	0	0	0	0	1	1	0	0	4	0
561	272	P00326|ADH1G_HUMAN	Alcohol dehydrogenase 1C OS=Homo sapiens GN=ADH1C PE=1 SV=2	205.38	0	0	0	0	0	9	2	0	0	11	7	0	26	0	15	32	0	0	0	0	0	0	0	0	0	0	0	0	0	0	0	0	0	0	0	0	0	0	0	0	0	0	0	0	0
146	373	Q86Y46|K2C73_HUMAN	Keratin type II cytoskeletal 73 OS=Homo sapiens GN=KRT73 PE=1 SV=1	205.33	9	2	8	12	4	6	8	2	6	2	4	8	4	2	8	0	6	10	9	6	6	4	8	4	8	8	11	8	12	8	12	9	13	4	8	4	4	11	9	6	6	15	8	4	9
453	226	P60842|IF4A1_HUMAN	Eukaryotic initiation factor 4A-I OS=Homo sapiens GN=EIF4A1 PE=1 SV=1	205.3	0	0	0	0	0	4	8	0	0	0	0	8	14	5	6	5	0	0	0	0	0	0	0	0	0	0	0	0	8	0	6	3	3	0	0	5	0	0	11	0	0	39	0	0	0
237	308	P30041|PRDX6_HUMAN	Peroxiredoxin-6 OS=Homo sapiens GN=PRDX6 PE=1 SV=3	204.86	9	0	13	0	0	17	30	17	0	25	17	30	46	17	25	33	17	12	17	36	27	0	0	9	0	0	9	39	42	21	21	46	15	0	18	9	17	19	42	0	15	57	0	9	25
326	261	Q9BUF5|TBB6_HUMAN	Tubulin beta-6 chain OS=Homo sapiens GN=TUBB6 PE=1 SV=1	204.61	0	0	0	0	0	5	7	0	0	7	3	9	7	3	7	9	3	5	3	5	5	0	0	3	0	0	0	9	8	0	5	11	5	0	3	3	0	3	9	0	0	29	0	0	3
482	198	O75369|FLNB_HUMAN	Filamin-B OS=Homo sapiens GN=FLNB PE=1 SV=2	204.35	0	0	0	0	0	0	0	0	0	0	0	0	0	0	0	0	0	0	0	0	0	0	0	0	0	0	0	0	0	0	0	0	0	0	0	0	0	0	0	0	0	7	0	0	0
255	305	P07686|HEXB_HUMAN	Beta-hexosaminidase subunit beta OS=Homo sapiens GN=HEXB PE=1 SV=3	204.09	4	6	11	0	10	16	8	9	0	3	11	2	3	0	5	4	7	7	11	11	16	10	14	9	10	11	9	14	0	10	18	7	5	8	11	3	9	8	0	9	0	5	5	14	5
571	233	P03952|KLKB1_HUMAN	Plasma kallikrein OS=Homo sapiens GN=KLKB1 PE=1 SV=1	204	0	0	0	0	0	0	3	0	0	0	0	0	7	0	0	26	0	0	0	0	1	1	0	1	0	0	0	1	0	1	0	0	0	0	0	0	1	0	0	1	0	0	0	0	0
242	260	P61981|1433G_HUMAN	14-3-3 protein gamma OS=Homo sapiens GN=YWHAG PE=1 SV=2	203.59	10	4	4	4	0	8	8	4	4	8	8	25	28	8	8	8	4	4	4	7	13	4	4	4	0	0	8	11	21	4	8	33	8	4	8	8	4	8	21	0	8	41	0	4	8
562	208	P09960|LKHA4_HUMAN	Leukotriene A-4 hydrolase OS=Homo sapiens GN=LTA4H PE=1 SV=2	203.06	0	0	0	0	0	0	0	0	0	0	0	5	2	0	0	8	0	0	0	0	0	0	0	0	0	0	0	5	0	0	0	26	0	0	0	0	0	0	0	0	0	20	0	0	0
136	749	P01767|HV306_HUMAN	Ig heavy chain V-III region BUT OS=Homo sapiens PE=1 SV=1	202.49	23	26	26	32	16	26	26	0	32	32	32	10	26	33	28	10	10	38	32	16	26	26	32	26	10	26	26	32	26	26	32	26	26	32	34	30	10	26	10	10	26	32	33	26	33
342	435	Q9NZT1|CALL5_HUMAN	Calmodulin-like protein 5 OS=Homo sapiens GN=CALML5 PE=1 SV=2	202.42	36	0	0	0	0	0	13	0	16	8	0	0	8	0	0	16	0	23	0	21	0	0	8	0	0	0	0	36	36	52	36	64	52	0	21	13	0	36	21	0	21	69	7	0	47
140	606	P01781|HV320_HUMAN	Ig heavy chain V-III region GAL OS=Homo sapiens PE=1 SV=1	202.01	39	41	27	30	27	13	19	19	44	41	33	27	42	41	44	9	22	33	41	27	27	27	27	38	27	27	33	33	38	44	41	42	41	27	33	42	27	42	19	27	27	41	41	19	42
201	712	P01619|KV301_HUMAN	Ig kappa chain V-III region B6 OS=Homo sapiens PE=1 SV=1	201.08	22	42	21	21	8	29	29	14	36	21	36	36	15	8	43	35	29	36	36	21	34	14	21	21	8	16	8	36	29	36	8	29	31	14	42	8	8	14	8	21	21	21	36	36	42
183	269	Q5XKE5|K2C79_HUMAN	Keratin type II cytoskeletal 79 OS=Homo sapiens GN=KRT79 PE=1 SV=2	200.44	7	2	6	6	6	2	2	2	4	2	5	6	5	2	4	2	2	10	2	6	2	2	6	2	4	4	12	7	15	2	4	9	11	2	2	4	2	12	13	2	4	13	2	4	7
423	309	Q14651|PLSI_HUMAN	Plastin-1 OS=Homo sapiens GN=PLS1 PE=1 SV=2	200.1	0	0	0	0	0	5	3	2	0	0	0	5	9	0	2	3	0	0	0	0	3	0	0	0	0	2	0	5	1	3	3	3	3	0	0	0	0	1	6	0	3	12	0	0	0
165	392	P05090|APOD_HUMAN	Apolipoprotein D OS=Homo sapiens GN=APOD PE=1 SV=1	199.71	17	0	26	32	0	14	13	14	26	31	6	20	26	0	20	25	20	0	0	24	20	20	31	14	26	26	6	33	31	26	24	20	31	21	26	26	14	31	26	20	26	19	26	6	20
260	697	P01714|LV301_HUMAN	Ig lambda chain V-III region SH OS=Homo sapiens PE=1 SV=1	199.53	26	25	17	18	17	26	34	26	34	32	17	25	25	25	34	26	26	34	18	8	34	34	0	17	8	17	25	34	32	8	17	32	32	17	26	0	17	16	17	25	25	24	34	26	32
406	298	P27797|CALR_HUMAN	Calreticulin OS=Homo sapiens GN=CALR PE=1 SV=1	199.44	0	0	0	0	3	0	10	3	7	0	0	15	10	7	3	0	0	0	0	0	3	0	0	0	10	10	10	11	12	3	3	7	3	0	0	3	3	0	12	0	3	32	3	0	0
253	460	P23083|HV103_HUMAN	Ig heavy chain V-I region 2 OS=Homo sapiens GN=IGHV1-2 PE=1 SV=2	198.96	0	19	21	47	21	0	21	0	22	41	9	9	9	21	33	9	9	21	30	9	32	9	32	19	9	18	32	19	45	30	21	32	30	9	25	9	9	9	9	21	19	45	30	9	9
610	345	Q03591|FHR1_HUMAN	Complement factor H-related protein 1 OS=Homo sapiens GN=CFHR1 PE=1 SV=2	198.88	0	0	0	0	0	0	5	0	0	3	0	0	22	0	3	27	0	0	0	0	3	0	0	0	0	0	0	0	0	0	8	0	3	0	3	0	0	0	0	0	0	3	0	0	0
219	618	P62805|H4_HUMAN	Histone H4 OS=Homo sapiens GN=HIST1H4A PE=1 SV=2	198.83	43	0	21	12	0	33	43	34	31	33	23	53	43	0	43	23	23	0	23	33	43	43	0	21	0	31	43	45	50	44	51	51	51	43	33	43	21	43	43	0	43	50	31	43	43
191	430	Q7RTS7|K2C74_HUMAN	Keratin type II cytoskeletal 74 OS=Homo sapiens GN=KRT74 PE=1 SV=2	198.73	6	2	6	10	4	4	6	2	6	2	4	4	2	2	6	0	4	8	6	6	4	4	8	4	8	6	6	4	9	6	8	5	9	4	6	4	4	7	7	6	6	12	8	4	7
382	315	P24158|PRTN3_HUMAN	Myeloblastin OS=Homo sapiens GN=PRTN3 PE=1 SV=3	198.47	0	0	0	0	0	5	0	4	0	0	0	5	0	0	4	9	0	0	0	0	18	0	0	0	0	0	0	25	12	21	5	42	11	0	5	0	0	12	0	0	9	28	8	5	0
414	262	P12429|ANXA3_HUMAN	Annexin A3 OS=Homo sapiens GN=ANXA3 PE=1 SV=3	198.44	0	0	0	0	0	3	5	8	0	5	0	21	16	0	8	5	0	0	0	0	5	0	0	0	0	0	0	20	5	8	5	32	12	0	5	0	0	8	0	0	16	32	3	0	0
485	234	P43490|NAMPT_HUMAN	Nicotinamide phosphoribosyltransferase OS=Homo sapiens GN=NAMPT PE=1 SV=1	198.01	0	0	0	0	0	4	0	0	0	0	0	4	4	0	0	4	0	0	0	0	0	0	0	0	0	0	0	8	0	4	8	17	0	0	0	0	0	0	4	0	4	29	0	0	4
225	416	O00584|RNT2_HUMAN	Ribonuclease T2 OS=Homo sapiens GN=RNASET2 PE=1 SV=2	197.78	11	12	18	0	23	18	23	24	18	9	18	18	16	23	15	0	18	18	6	11	18	18	11	18	18	23	18	12	12	18	5	22	9	23	18	18	24	9	16	16	21	5	17	18	15
266	449	P31151|S10A7_HUMAN	Protein S100-A7 OS=Homo sapiens GN=S100A7 PE=1 SV=4	197.6	23	0	0	11	0	31	44	11	41	11	0	0	0	0	0	67	0	11	11	34	22	0	11	0	11	0	11	37	11	48	37	68	49	0	49	11	0	48	47	0	11	34	36	0	48
363	765	P01701|LV151_HUMAN	Ig lambda chain V-I region 51 OS=Homo sapiens GN=IGLV1-51 PE=1 SV=2	197.36	0	25	0	7	0	0	0	0	13	14	21	0	0	7	7	7	0	20	7	7	13	13	7	13	7	0	0	13	7	20	0	20	14	0	26	0	0	7	0	20	0	14	0	0	26
679	274	P09871|C1S_HUMAN	Complement C1s subcomponent OS=Homo sapiens GN=C1S PE=1 SV=1	197.18	0	0	0	0	0	0	9	0	0	0	0	0	12	0	0	18	0	0	0	0	0	0	0	0	0	0	0	0	0	0	0	0	0	0	1	0	0	0	0	0	0	0	0	0	0
352	360	Q13162|PRDX4_HUMAN	Peroxiredoxin-4 OS=Homo sapiens GN=PRDX4 PE=1 SV=1	197.13	0	0	4	0	5	10	10	17	0	0	8	10	0	5	0	0	13	4	13	13	10	18	13	14	4	13	4	10	0	4	4	5	0	10	0	9	17	4	4	13	0	0	4	8	0
722	389	P00748|FA12_HUMAN	Coagulation factor XII OS=Homo sapiens GN=F12 PE=1 SV=3	197.05	0	0	0	0	0	0	6	0	0	3	0	0	3	0	0	15	0	0	0	0	0	0	0	0	0	0	0	0	0	0	0	0	0	0	0	0	0	0	0	0	0	0	0	0	0
347	301	P53634|CATC_HUMAN	Dipeptidyl peptidase 1 OS=Homo sapiens GN=CTSC PE=1 SV=2	196.52	3	0	7	0	7	10	4	17	0	3	3	4	9	7	3	2	7	3	3	3	7	3	7	3	3	7	4	0	0	3	3	7	0	7	16	4	3	0	9	3	4	5	9	7	3
576	526	Q15181|IPYR_HUMAN	Inorganic pyrophosphatase OS=Homo sapiens GN=PPA1 PE=1 SV=2	196.33	0	0	0	0	0	0	0	0	0	5	5	11	5	5	5	18	0	0	0	0	11	0	0	0	0	0	0	2	6	0	0	6	5	0	0	0	0	0	5	0	0	31	0	0	5
125	1153	P06331|HV209_HUMAN	Ig heavy chain V-II region ARH-77 OS=Homo sapiens PE=4 SV=1	195.95	0	11	11	11	11	11	11	11	11	11	11	11	11	11	11	11	11	11	11	11	11	11	11	11	11	11	11	11	11	11	11	11	17	11	11	11	11	11	11	11	11	11	11	11	11
305	492	Q01469|FABP5_HUMAN	Fatty acid-binding protein epidermal OS=Homo sapiens GN=FABP5 PE=1 SV=3	195.88	7	0	17	10	0	10	0	0	0	27	0	10	10	41	10	10	10	27	10	27	34	10	10	10	0	0	10	45	50	43	10	53	22	10	35	50	10	41	34	10	10	50	0	10	46
770	284	P13671|CO6_HUMAN	Complement component C6 OS=Homo sapiens GN=C6 PE=1 SV=3	195.27	0	0	0	0	0	0	0	0	0	0	0	0	6	0	0	13	0	0	0	0	0	0	0	0	0	0	0	0	0	0	0	0	0	0	0	0	0	0	0	0	0	0	0	0	0
409	255	Q92896|GSLG1_HUMAN	Golgi apparatus protein 1 OS=Homo sapiens GN=GLG1 PE=1 SV=2	195	0	1	1	1	1	2	2	3	4	0	1	1	0	1	0	0	1	1	0	1	2	3	0	0	1	2	4	1	1	0	1	1	1	1	1	1	1	1	1	0	2	3	2	2	1
390	296	P61158|ARP3_HUMAN	Actin-related protein 3 OS=Homo sapiens GN=ACTR3 PE=1 SV=3	194.99	0	0	0	0	0	5	15	0	0	11	0	10	9	0	17	13	0	0	0	0	7	0	0	0	0	0	0	20	9	12	8	30	5	0	7	0	0	2	2	0	9	32	0	0	12
256	588	Q5QNW6|H2B2F_HUMAN	Histone H2B type 2-F OS=Homo sapiens GN=HIST2H2BF PE=1 SV=3	194.18	12	0	12	0	0	12	29	12	12	0	12	29	21	0	20	21	12	12	12	12	12	12	12	12	0	12	27	29	29	29	29	29	37	12	29	12	12	12	12	12	21	35	12	12	12
256	638	P57053|H2BFS_HUMAN	Histone H2B type F-S OS=Homo sapiens GN=H2BFS PE=1 SV=2	194.18	12	0	12	0	0	12	29	12	12	0	12	29	21	0	20	21	12	12	12	12	12	12	12	12	0	12	27	29	29	29	29	29	37	12	29	12	12	12	12	12	21	35	12	12	12
256	639	Q99880|H2B1L_HUMAN	Histone H2B type 1-L OS=Homo sapiens GN=HIST1H2BL PE=1 SV=3	194.18	12	0	12	0	0	12	29	12	12	0	12	29	21	0	20	21	12	12	12	12	12	12	12	12	0	12	27	29	29	29	29	29	37	12	29	12	12	12	12	12	21	35	12	12	12
256	641	P62807|H2B1C_HUMAN	Histone H2B type 1-C/E/F/G/I OS=Homo sapiens GN=HIST1H2BC PE=1 SV=4	194.18	12	0	12	0	0	12	29	12	12	0	12	29	21	0	20	21	12	12	12	12	12	12	12	12	0	12	27	29	29	29	29	29	37	12	29	12	12	12	12	12	21	35	12	12	12
256	642	Q99877|H2B1N_HUMAN	Histone H2B type 1-N OS=Homo sapiens GN=HIST1H2BN PE=1 SV=3	194.18	12	0	12	0	0	12	29	12	12	0	12	29	21	0	20	21	12	12	12	12	12	12	12	12	0	12	27	29	29	29	29	29	37	12	29	12	12	12	12	12	21	35	12	12	12
256	643	O60814|H2B1K_HUMAN	Histone H2B type 1-K OS=Homo sapiens GN=HIST1H2BK PE=1 SV=3	194.18	12	0	12	0	0	12	29	12	12	0	12	29	21	0	20	21	12	12	12	12	12	12	12	12	0	12	27	29	29	29	29	29	37	12	29	12	12	12	12	12	21	35	12	12	12
256	644	Q99879|H2B1M_HUMAN	Histone H2B type 1-M OS=Homo sapiens GN=HIST1H2BM PE=1 SV=3	194.18	12	0	12	0	0	12	29	12	12	0	12	29	21	0	20	21	12	12	12	12	12	12	12	12	0	12	27	29	29	29	29	29	37	12	29	12	12	12	12	12	21	35	12	12	12
256	645	P58876|H2B1D_HUMAN	Histone H2B type 1-D OS=Homo sapiens GN=HIST1H2BD PE=1 SV=2	194.18	12	0	12	0	0	12	29	12	12	0	12	29	21	0	20	21	12	12	12	12	12	12	12	12	0	12	27	29	29	29	29	29	37	12	29	12	12	12	12	12	21	35	12	12	12
256	646	Q93079|H2B1H_HUMAN	Histone H2B type 1-H OS=Homo sapiens GN=HIST1H2BH PE=1 SV=3	194.18	12	0	12	0	0	12	29	12	12	0	12	29	21	0	20	21	12	12	12	12	12	12	12	12	0	12	27	29	29	29	29	29	37	12	29	12	12	12	12	12	21	35	12	12	12
227	679	P01597|KV105_HUMAN	Ig kappa chain V-I region DEE OS=Homo sapiens PE=1 SV=1	194.15	14	40	30	30	16	40	40	24	40	30	40	40	0	30	45	10	24	40	24	30	40	26	30	24	16	21	16	26	23	26	16	39	30	30	45	16	26	28	14	37	37	40	16	40	30
594	236	Q9NY33|DPP3_HUMAN	Dipeptidyl peptidase 3 OS=Homo sapiens GN=DPP3 PE=1 SV=2	194.03	0	0	0	0	0	0	1	0	0	0	0	0	4	0	3	0	0	0	0	0	0	0	0	0	0	0	0	5	0	0	3	2	0	0	0	0	0	0	0	0	0	23	0	0	0
349	438	P52566|GDIR2_HUMAN	Rho GDP-dissociation inhibitor 2 OS=Homo sapiens GN=ARHGDIB PE=1 SV=3	193.69	6	0	0	0	0	17	25	17	0	36	0	47	32	0	23	52	0	0	0	6	11	0	0	0	0	0	0	23	12	23	19	55	32	0	0	0	0	6	19	0	25	52	12	0	12
980	358	P35858|ALS_HUMAN	Insulin-like growth factor-binding protein complex acid labile subunit OS=Homo sapiens GN=IGFALS PE=1 SV=1	193.69	0	0	0	0	0	0	0	0	0	0	0	0	5	0	0	20	0	0	0	0	0	0	0	0	0	0	0	0	0	0	0	0	0	0	0	0	0	0	0	0	0	0	0	0	0
238	954	P01613|KV121_HUMAN	Ig kappa chain V-I region Ni OS=Homo sapiens PE=1 SV=1	193.68	30	30	30	30	30	16	16	30	33	30	30	16	30	30	30	16	30	30	30	30	30	30	30	30	16	16	30	30	30	30	30	30	38	30	30	30	30	30	30	30	30	30	30	30	30
517	580	P28325|CYTD_HUMAN	Cystatin-D OS=Homo sapiens GN=CST5 PE=1 SV=1	193.67	0	0	20	0	0	0	0	0	0	0	0	31	0	28	0	0	20	10	20	0	0	31	10	20	0	0	0	0	11	0	0	0	0	31	0	31	38	20	0	20	0	0	0	0	0
643	381	P17213|BPI_HUMAN	Bactericidal permeability-increasing protein OS=Homo sapiens GN=BPI PE=1 SV=4	193.33	0	0	0	0	0	0	0	6	0	0	0	0	0	0	0	0	0	0	0	0	0	0	0	0	0	0	0	8	3	6	3	25	7	0	3	0	0	3	0	0	3	3	0	0	0
346	649	Q13296|SG2A2_HUMAN	Mammaglobin-A OS=Homo sapiens GN=SCGB2A2 PE=1 SV=1	192.89	14	0	49	28	14	28	0	0	0	37	0	46	0	68	14	0	0	37	14	28	28	0	28	49	28	0	0	14	14	0	0	0	0	0	14	28	28	0	0	0	28	0	0	0	0
82	1034	Q99954|SMR3A_HUMAN	Submaxillary gland androgen-regulated protein 3A OS=Homo sapiens GN=SMR3A PE=3 SV=2	192.54	15	25	23	25	15	25	25	25	25	25	25	25	0	25	25	25	25	25	10	25	25	25	25	25	13	25	25	25	25	25	10	10	10	25	25	25	25	10	25	25	25	25	25	25	10
606	277	P50995|ANX11_HUMAN	Annexin A11 OS=Homo sapiens GN=ANXA11 PE=1 SV=1	192.14	0	0	0	0	0	3	0	0	0	0	0	3	6	0	3	0	0	0	0	0	3	0	0	0	0	0	0	5	12	0	6	4	3	0	0	0	0	0	9	0	0	18	0	0	0
327	251	Q92743|HTRA1_HUMAN	Serine protease HTRA1 OS=Homo sapiens GN=HTRA1 PE=1 SV=1	191.64	8	5	5	3	3	5	3	5	5	0	2	3	5	3	3	0	0	0	3	3	5	5	5	8	3	5	10	3	3	5	3	3	0	3	2	6	2	0	8	5	3	3	12	9	0
504	286	Q6UX06|OLFM4_HUMAN	Olfactomedin-4 OS=Homo sapiens GN=OLFM4 PE=1 SV=1	190.87	0	0	0	0	0	0	0	0	0	0	0	0	0	0	0	0	0	0	0	0	0	0	0	0	0	0	0	22	6	2	0	22	6	4	19	0	0	0	0	0	4	12	0	0	0
287	742	Q8NI22|MCFD2_HUMAN	Multiple coagulation factor deficiency protein 2 OS=Homo sapiens GN=MCFD2 PE=1 SV=1	190.16	28	12	40	12	40	12	40	36	40	12	12	40	23	40	12	0	12	12	12	16	23	12	28	23	40	40	40	23	40	12	12	25	12	40	12	40	23	28	40	23	28	12	28	23	12
351	311	Q12805|FBLN3_HUMAN	EGF-containing fibulin-like extracellular matrix protein 1 OS=Homo sapiens GN=EFEMP1 PE=1 SV=2	189.78	0	0	0	0	0	3	8	8	0	8	5	3	10	0	8	12	8	5	5	5	8	0	5	3	0	0	0	5	0	5	5	19	8	0	8	0	0	0	0	3	0	15	0	8	3
359	318	Q3ZCM7|TBB8_HUMAN	Tubulin beta-8 chain OS=Homo sapiens GN=TUBB8 PE=1 SV=2	189.76	3	0	0	0	0	9	13	0	0	8	0	4	11	3	15	9	0	2	0	2	2	0	0	0	0	0	0	10	8	0	2	12	6	0	0	0	0	0	11	0	0	22	0	0	0
493	383	P07195|LDHB_HUMAN	L-lactate dehydrogenase B chain OS=Homo sapiens GN=LDHB PE=1 SV=2	189.7	0	0	4	0	0	0	9	0	0	4	0	4	16	4	4	16	0	0	0	4	4	0	0	0	0	0	4	2	4	0	4	13	4	0	4	4	0	4	4	0	4	19	4	0	4
374	323	A6NNZ2|TBB8L_HUMAN	Tubulin beta-8 chain-like protein LOC260334 OS=Homo sapiens PE=1 SV=1	189.49	0	0	0	0	0	9	13	0	0	4	0	4	11	0	11	9	0	2	0	2	2	0	0	0	0	0	0	10	5	0	2	12	2	0	0	0	0	0	7	0	0	22	0	0	0
724	307	Q9UJU6|DBNL_HUMAN	Drebrin-like protein OS=Homo sapiens GN=DBNL PE=1 SV=1	189.45	0	0	0	0	0	0	3	0	0	0	0	0	3	0	0	0	0	0	0	0	0	0	0	0	0	0	0	4	0	0	0	4	0	0	0	0	0	0	0	0	0	28	0	0	0
126	1550	P01825|HV207_HUMAN	Ig heavy chain V-II region NEWM OS=Homo sapiens PE=1 SV=1	189.44	0	14	14	14	14	14	14	14	14	14	14	14	14	14	14	14	14	14	14	14	14	14	14	14	14	14	14	14	14	14	14	14	14	14	14	14	14	14	14	14	14	14	14	14	14
644	340	P23526|SAHH_HUMAN	Adenosylhomocysteinase OS=Homo sapiens GN=AHCY PE=1 SV=4	188.65	0	0	0	0	0	0	0	0	0	0	0	3	16	0	3	0	0	0	0	0	0	0	0	0	0	0	0	3	3	0	3	3	0	0	0	0	0	0	0	0	0	29	0	0	0
928	447	O75636|FCN3_HUMAN	Ficolin-3 OS=Homo sapiens GN=FCN3 PE=1 SV=2	188.22	0	0	0	0	0	0	7	0	0	0	0	0	0	0	0	30	0	0	0	0	0	0	0	0	0	0	0	0	0	0	0	0	0	0	0	0	0	0	0	0	0	0	0	0	0
440	326	P35749|MYH11_HUMAN	Myosin-11 OS=Homo sapiens GN=MYH11 PE=1 SV=3	187.95	0	0	0	0	0	1	2	0	0	1	1	3	3	0	1	2	0	0	0	0	2	0	0	0	0	0	0	3	3	1	1	5	1	0	1	0	0	0	2	0	1	5	0	0	0
728	530	P08185|CBG_HUMAN	Corticosteroid-binding globulin OS=Homo sapiens GN=SERPINA6 PE=1 SV=1	187.67	0	0	0	0	0	4	0	0	0	4	0	0	4	0	0	22	4	0	0	0	0	0	0	0	0	0	0	0	0	0	0	0	0	0	0	0	0	0	0	0	0	0	0	0	0
457	673	P18510|IL1RA_HUMAN	Interleukin-1 receptor antagonist protein OS=Homo sapiens GN=IL1RN PE=1 SV=1	187.67	8	0	11	0	0	31	0	0	0	20	0	0	20	20	0	20	0	0	11	11	31	0	0	20	0	0	0	31	20	11	11	11	11	0	11	11	0	11	11	0	0	20	0	0	11
261	1223	P01717|LV403_HUMAN	Ig lambda chain V-IV region Hil OS=Homo sapiens PE=1 SV=1	187.35	18	18	18	25	18	18	18	18	18	18	18	18	18	18	18	18	18	18	18	18	18	18	18	18	18	18	18	18	18	18	18	18	18	18	18	18	18	18	18	18	18	18	18	18	18
224	654	P01611|KV119_HUMAN	Ig kappa chain V-I region Wes OS=Homo sapiens PE=1 SV=1	186.93	17	39	17	17	17	17	17	17	24	17	24	17	31	17	37	17	17	24	17	17	39	31	31	17	17	17	17	17	17	17	17	17	17	17	30	17	17	17	17	17	17	17	17	17	31
295	404	Q14CN4|K2C72_HUMAN	Keratin type II cytoskeletal 72 OS=Homo sapiens GN=KRT72 PE=1 SV=2	186.24	2	0	0	4	0	2	2	0	2	0	0	0	0	0	4	0	0	2	2	2	0	0	2	0	2	2	4	3	9	2	2	1	9	0	2	0	0	3	5	2	2	10	2	0	3
240	278	P35241|RADI_HUMAN	Radixin OS=Homo sapiens GN=RDX PE=1 SV=1	186.03	3	0	13	2	0	7	11	8	2	6	9	6	8	3	10	10	0	3	2	6	4	0	0	3	0	0	10	4	4	2	6	11	8	0	8	0	0	2	2	2	11	12	2	2	4
265	637	Q8N257|H2B3B_HUMAN	Histone H2B type 3-B OS=Homo sapiens GN=HIST3H2BB PE=1 SV=3	185.9	12	0	12	0	0	12	21	20	12	0	12	29	21	0	20	21	12	12	12	12	12	12	12	12	0	12	19	29	29	29	29	29	29	12	21	12	12	12	12	12	21	35	12	12	12
265	664	P06899|H2B1J_HUMAN	Histone H2B type 1-J OS=Homo sapiens GN=HIST1H2BJ PE=1 SV=3	185.9	12	0	12	0	0	12	21	20	12	0	12	29	21	0	20	21	12	12	12	12	12	12	12	12	0	12	19	29	29	29	29	29	29	12	21	12	12	12	12	12	21	35	12	12	12
265	665	Q16778|H2B2E_HUMAN	Histone H2B type 2-E OS=Homo sapiens GN=HIST2H2BE PE=1 SV=3	185.9	12	0	12	0	0	12	21	20	12	0	12	29	21	0	20	21	12	12	12	12	12	12	12	12	0	12	19	29	29	29	29	29	29	12	21	12	12	12	12	12	21	35	12	12	12
265	666	P23527|H2B1O_HUMAN	Histone H2B type 1-O OS=Homo sapiens GN=HIST1H2BO PE=1 SV=3	185.9	12	0	12	0	0	12	21	20	12	0	12	29	21	0	20	21	12	12	12	12	12	12	12	12	0	12	19	29	29	29	29	29	29	12	21	12	12	12	12	12	21	35	12	12	12
265	667	P33778|H2B1B_HUMAN	Histone H2B type 1-B OS=Homo sapiens GN=HIST1H2BB PE=1 SV=2	185.9	12	0	12	0	0	12	21	20	12	0	12	29	21	0	20	21	12	12	12	12	12	12	12	12	0	12	19	29	29	29	29	29	29	12	21	12	12	12	12	12	21	35	12	12	12
719	452	Q9UN36|NDRG2_HUMAN	Protein NDRG2 OS=Homo sapiens GN=NDRG2 PE=1 SV=2	185.8	0	0	0	0	0	4	0	0	0	0	0	6	6	0	0	6	0	0	0	0	0	0	0	0	0	0	0	2	6	0	4	6	0	0	0	0	0	0	0	0	0	22	0	0	0
443	361	P62879|GBB2_HUMAN	Guanine nucleotide-binding protein G(I)/G(S)/G(T) subunit beta-2 OS=Homo sapiens GN=GNB2 PE=1 SV=3	185.24	0	0	5	0	0	7	12	8	0	7	12	12	12	0	12	10	0	0	0	0	12	0	0	0	7	0	12	15	12	7	7	24	0	0	12	0	0	0	5	0	12	31	0	0	0
884	421	P04278|SHBG_HUMAN	Sex hormone-binding globulin OS=Homo sapiens GN=SHBG PE=1 SV=2	185.16	0	0	0	0	0	0	0	0	0	0	0	0	0	0	0	32	0	0	0	0	0	0	0	0	0	0	0	0	0	0	0	0	0	0	0	0	0	0	0	0	0	0	0	0	0
452	776	P01817|HV205_HUMAN	Ig heavy chain V-II region 5 OS=Homo sapiens GN=IGHV2-5 PE=1 SV=2	185.16	0	38	19	19	0	38	0	0	19	19	0	35	0	0	31	18	0	38	19	0	38	18	0	0	0	0	0	35	38	38	0	32	0	19	18	0	0	19	16	0	16	35	0	0	27
951	417	P29622|KAIN_HUMAN	Kallistatin OS=Homo sapiens GN=SERPINA4 PE=1 SV=3	184.45	0	0	0	0	0	0	0	0	0	0	0	0	0	0	0	20	0	0	0	0	0	0	0	0	0	0	0	0	0	0	0	0	0	0	0	0	0	0	0	0	0	0	0	0	0
737	514	P61978|HNRPK_HUMAN	Heterogeneous nuclear ribonucleoprotein K OS=Homo sapiens GN=HNRNPK PE=1 SV=1	184.4	0	0	0	0	0	0	5	0	0	0	0	0	0	0	0	5	0	0	0	0	0	0	0	0	0	0	0	5	4	0	0	6	0	0	5	0	0	0	4	0	0	14	0	0	0
521	364	P16152|CBR1_HUMAN	Carbonyl reductase [NADPH] 1 OS=Homo sapiens GN=CBR1 PE=1 SV=3	184.34	6	0	0	0	0	0	0	0	0	6	0	0	16	0	6	11	0	0	0	0	0	0	0	0	0	0	0	22	0	0	6	0	0	0	0	0	0	0	6	0	0	30	0	0	0
373	304	P05089|ARGI1_HUMAN	Arginase-1 OS=Homo sapiens GN=ARG1 PE=1 SV=2	184.12	6	0	0	6	0	0	0	0	0	0	0	0	0	0	0	0	0	15	0	6	0	0	6	0	0	0	0	30	18	12	22	25	19	0	0	0	0	22	6	0	10	18	6	0	18
476	283	P11413|G6PD_HUMAN	Glucose-6-phosphate 1-dehydrogenase OS=Homo sapiens GN=G6PD PE=1 SV=4	183.81	0	0	0	0	0	0	0	0	0	0	0	3	3	0	3	2	0	0	0	0	0	0	0	0	0	0	0	7	3	0	0	15	0	0	0	0	0	0	0	0	5	12	0	0	0
328	650	P01624|KV306_HUMAN	Ig kappa chain V-III region POM OS=Homo sapiens PE=1 SV=1	183.75	25	39	0	17	0	15	0	0	25	24	31	17	17	25	17	24	17	26	9	25	29	32	17	8	0	17	25	25	25	17	17	0	17	15	39	0	15	25	15	15	25	25	25	0	25
331	324	P17931|LEG3_HUMAN	Galectin-3 OS=Homo sapiens GN=LGALS3 PE=1 SV=5	183.62	9	0	0	0	4	4	0	0	0	10	4	10	7	4	14	6	10	14	10	14	14	0	0	10	0	0	0	25	14	10	0	0	0	0	4	0	4	4	13	0	0	40	0	4	19
393	461	P19105|ML12A_HUMAN	Myosin regulatory light chain 12A OS=Homo sapiens GN=MYL12A PE=1 SV=2	181.84	0	0	0	0	0	6	35	0	6	6	6	39	51	0	16	28	0	0	11	0	0	0	0	0	0	0	0	29	45	6	16	56	12	0	0	0	0	0	35	0	18	51	0	0	16
393	462	O14950|ML12B_HUMAN	Myosin regulatory light chain 12B OS=Homo sapiens GN=MYL12B PE=1 SV=2	181.84	0	0	0	0	0	6	34	0	6	6	6	39	51	0	16	28	0	0	10	0	0	0	0	0	0	0	0	28	45	6	16	56	12	0	0	0	0	0	34	0	18	51	0	0	16
220	437	Q3SY84|K2C71_HUMAN	Keratin type II cytoskeletal 71 OS=Homo sapiens GN=KRT71 PE=1 SV=3	181.21	7	0	4	8	2	2	5	0	4	2	2	4	2	2	6	0	2	7	7	4	2	2	7	2	7	5	6	4	9	5	8	5	9	2	5	2	2	7	6	4	5	10	7	2	6
613	474	P02753|RET4_HUMAN	Retinol-binding protein 4 OS=Homo sapiens GN=RBP4 PE=1 SV=3	181.01	0	0	0	0	0	9	11	0	0	9	0	0	16	0	9	45	9	0	0	0	9	0	0	9	0	0	0	9	0	9	9	9	9	0	9	0	0	0	0	0	0	0	0	0	0
410	363	P12109|CO6A1_HUMAN	Collagen alpha-1(VI) chain OS=Homo sapiens GN=COL6A1 PE=1 SV=3	180.74	2	0	2	0	5	8	2	5	2	0	3	2	0	2	2	0	0	0	0	2	2	2	0	0	2	2	2	0	0	2	4	2	0	0	0	2	2	0	2	0	2	0	2	5	2
329	405	P43251|BTD_HUMAN	Biotinidase OS=Homo sapiens GN=BTD PE=1 SV=2	180.51	4	7	5	0	3	5	7	5	3	5	5	5	5	3	5	7	7	5	5	5	5	7	5	5	3	3	5	5	0	7	7	0	0	5	7	7	5	0	3	7	5	0	3	7	0
376	457	P30086|PEBP1_HUMAN	Phosphatidylethanolamine-binding protein 1 OS=Homo sapiens GN=PEBP1 PE=1 SV=3	180.4	11	0	0	0	0	35	27	7	0	27	18	18	48	0	35	27	7	0	20	11	18	0	0	18	0	0	0	34	0	11	20	11	18	0	0	0	0	11	16	0	0	44	0	0	20
234	739	Q8TAX7|MUC7_HUMAN	Mucin-7 OS=Homo sapiens GN=MUC7 PE=1 SV=2	180.35	5	6	4	0	0	7	6	4	0	0	6	6	0	9	6	9	4	0	6	6	4	0	0	6	0	0	0	4	0	0	0	0	0	0	3	0	4	3	6	0	0	3	4	0	0
635	337	P25705|ATPA_HUMAN	ATP synthase subunit alpha mitochondrial OS=Homo sapiens GN=ATP5A1 PE=1 SV=1	180.05	0	0	0	0	0	0	4	0	0	0	0	7	0	0	0	0	0	0	0	0	0	0	0	0	0	0	0	0	9	0	0	2	0	0	0	0	0	0	10	0	0	14	0	0	0
533	297	O75882|ATRN_HUMAN	Attractin OS=Homo sapiens GN=ATRN PE=1 SV=2	179.8	0	0	0	0	1	0	2	0	0	1	1	0	2	0	1	2	0	0	0	1	1	0	0	0	0	0	2	0	1	1	1	1	0	0	2	1	0	0	0	1	0	0	1	2	1
638	372	P52907|CAZA1_HUMAN	F-actin-capping protein subunit alpha-1 OS=Homo sapiens GN=CAPZA1 PE=1 SV=3	179.73	0	0	0	0	0	0	0	0	0	6	0	6	6	0	6	7	0	0	0	0	0	0	0	0	0	0	0	0	6	0	6	24	6	0	0	0	0	0	12	0	0	40	0	0	0
172	439	Q7Z794|K2C1B_HUMAN	Keratin type II cytoskeletal 1b OS=Homo sapiens GN=KRT77 PE=2 SV=3	179.38	3	3	5	7	5	4	2	4	3	2	4	2	2	2	5	2	3	5	3	3	2	3	5	2	5	4	5	3	6	3	7	3	5	3	3	3	3	5	6	3	5	6	3	4	3
348	295	P19021|AMD_HUMAN	Peptidyl-glycine alpha-amidating monooxygenase OS=Homo sapiens GN=PAM PE=1 SV=2	179.24	0	4	2	0	1	9	3	11	1	0	6	1	0	0	0	0	3	1	1	2	4	6	1	4	0	1	2	3	2	3	3	2	0	4	1	1	4	0	0	1	2	0	3	6	0
626	287	Q99102|MUC4_HUMAN	Mucin-4 OS=Homo sapiens GN=MUC4 PE=1 SV=4	179.05	0	0	0	0	0	0	0	1	0	0	0	0	1	0	0	0	0	0	0	0	0	0	0	0	0	0	0	0	0	0	0	5	0	0	1	0	0	1	0	0	0	1	0	0	2
176	548	P34096|RNAS4_HUMAN	Ribonuclease 4 OS=Homo sapiens GN=RNASE4 PE=1 SV=3	179.01	9	33	40	17	29	32	27	32	39	22	33	39	6	35	27	9	33	39	45	39	39	39	40	39	20	39	40	9	7	22	24	0	14	28	18	39	45	7	34	35	16	7	34	45	24
484	292	Q2M2I5|K1C24_HUMAN	Keratin type I cytoskeletal 24 OS=Homo sapiens GN=KRT24 PE=1 SV=1	178.89	0	0	0	3	0	0	0	2	0	0	0	0	0	0	1	0	0	2	0	2	0	0	0	0	0	0	9	0	27	0	0	0	3	0	0	0	0	3	2	0	0	5	0	0	0
564	542	O15144|ARPC2_HUMAN	Actin-related protein 2/3 complex subunit 2 OS=Homo sapiens GN=ARPC2 PE=1 SV=1	178.19	0	0	0	0	0	8	4	4	0	0	4	10	10	0	8	15	0	0	0	0	4	0	0	0	0	0	0	11	3	8	4	14	0	0	0	0	0	4	7	0	3	7	0	0	0
433	401	Q9BWS9|CHID1_HUMAN	Chitinase domain-containing protein 1 OS=Homo sapiens GN=CHID1 PE=1 SV=1	177.81	0	3	6	0	12	12	4	5	3	0	12	0	0	0	0	0	7	0	0	0	5	12	0	5	0	9	9	0	0	2	2	0	0	2	0	0	16	0	0	5	3	0	0	12	0
536	350	Q9NZ08|ERAP1_HUMAN	Endoplasmic reticulum aminopeptidase 1 OS=Homo sapiens GN=ERAP1 PE=1 SV=3	177.79	0	1	2	0	2	3	0	4	0	1	1	3	0	2	1	0	3	1	1	0	0	1	1	1	2	0	2	1	3	1	6	0	0	4	1	0	1	0	2	0	0	0	0	1	0
425	721	P04430|KV122_HUMAN	Ig kappa chain V-I region BAN OS=Homo sapiens PE=1 SV=1	177.79	17	17	17	17	17	0	0	0	17	17	0	14	24	17	22	0	14	17	17	17	25	0	17	0	17	17	17	0	17	8	17	17	17	0	19	17	0	17	17	17	17	24	24	0	24
975	415	Q14520|HABP2_HUMAN	Hyaluronan-binding protein 2 OS=Homo sapiens GN=HABP2 PE=1 SV=1	177.77	0	0	0	0	0	0	0	0	0	0	0	0	3	0	0	16	0	0	0	0	0	0	0	0	0	0	0	0	0	0	0	0	0	0	0	0	0	0	0	0	0	0	0	0	0
404	359	P04066|FUCO_HUMAN	Tissue alpha-L-fucosidase OS=Homo sapiens GN=FUCA1 PE=1 SV=4	177.7	2	0	0	0	2	2	4	4	0	6	2	5	5	0	0	0	0	0	2	2	12	0	4	2	11	4	0	12	7	6	2	7	9	2	8	0	0	6	0	0	7	16	7	2	2
734	395	P09651|ROA1_HUMAN	Heterogeneous nuclear ribonucleoprotein A1 OS=Homo sapiens GN=HNRNPA1 PE=1 SV=5	177.41	0	0	0	0	0	0	0	0	0	0	0	0	3	0	0	0	0	0	0	0	0	0	0	0	0	0	0	0	0	0	0	5	0	0	0	0	0	0	3	0	0	17	0	0	0
408	424	P23284|PPIB_HUMAN	Peptidyl-prolyl cis-trans isomerase B OS=Homo sapiens GN=PPIB PE=1 SV=2	176.99	11	6	5	0	5	6	6	13	5	0	5	12	6	6	0	0	6	5	0	5	5	6	5	10	5	5	5	6	5	6	0	0	0	5	0	5	35	5	10	9	5	5	5	6	5
389	317	Q9UBC9|SPRR3_HUMAN	Small proline-rich protein 3 OS=Homo sapiens GN=SPRR3 PE=1 SV=2	176.93	23	0	0	0	0	0	0	0	0	0	0	0	0	0	0	0	0	10	0	10	0	0	0	0	0	0	10	20	29	10	20	0	28	0	0	0	0	15	0	0	0	62	0	0	29
399	493	Q99538|LGMN_HUMAN	Legumain OS=Homo sapiens GN=LGMN PE=1 SV=1	176.4	0	0	13	0	11	10	9	10	0	4	4	4	4	4	4	0	0	0	10	4	4	0	6	4	11	16	4	4	0	4	4	4	4	15	0	16	4	4	8	4	4	4	4	0	4
557	339	Q6XQN6|PNCB_HUMAN	Nicotinate phosphoribosyltransferase OS=Homo sapiens GN=NAPRT PE=1 SV=2	176.25	0	0	0	0	0	0	4	2	0	0	0	6	4	0	0	4	0	0	0	0	0	0	0	0	0	0	0	3	2	0	0	9	0	0	0	0	0	0	9	0	0	29	0	0	0
614	531	P27482|CALL3_HUMAN	Calmodulin-like protein 3 OS=Homo sapiens GN=CALML3 PE=1 SV=2	176.01	0	0	0	0	0	0	0	0	0	8	0	0	0	27	0	11	0	0	0	0	0	0	0	0	0	0	0	19	27	0	0	19	19	0	0	0	0	0	11	0	0	46	0	0	0
718	402	Q96P63|SPB12_HUMAN	Serpin B12 OS=Homo sapiens GN=SERPINB12 PE=1 SV=1	175.79	0	0	0	0	0	0	0	0	0	0	0	0	0	0	0	0	0	0	0	0	0	0	0	0	0	0	0	12	0	0	4	0	4	0	4	0	0	0	0	0	0	0	0	0	0
455	382	P08311|CATG_HUMAN	Cathepsin G OS=Homo sapiens GN=CTSG PE=1 SV=2	175.69	0	0	0	0	0	0	0	13	0	0	0	15	0	0	4	4	4	0	0	0	7	4	0	0	0	0	0	21	7	4	5	20	12	0	0	0	0	0	0	0	4	7	4	0	0
372	425	P07737|PROF1_HUMAN	Profilin-1 OS=Homo sapiens GN=PFN1 PE=1 SV=2	175.58	39	0	0	0	0	18	25	18	0	24	6	44	30	10	24	25	0	0	0	6	14	0	0	0	0	0	0	26	10	24	25	35	26	0	6	10	0	16	21	0	24	35	10	0	16
686	403	P17987|TCPA_HUMAN	T-complex protein 1 subunit alpha OS=Homo sapiens GN=TCP1 PE=1 SV=1	174.52	0	0	0	0	0	0	0	0	0	0	0	6	12	0	7	4	0	0	0	0	0	0	0	0	0	0	0	4	2	0	4	4	0	0	0	0	0	0	6	0	0	12	0	0	0
274	443	P60660|MYL6_HUMAN	Myosin light polypeptide 6 OS=Homo sapiens GN=MYL6 PE=1 SV=2	174.42	15	0	0	0	0	24	24	18	0	22	26	32	39	0	32	32	11	0	0	9	32	0	0	11	0	0	11	18	24	24	13	42	22	0	32	0	0	0	33	0	25	56	0	0	22
759	741	Q5U7I5|TTHY_PANTR	Transthyretin OS=Pan troglodytes GN=TTR PE=2 SV=1	174.28	0	0	0	0	0	0	0	0	0	10	0	0	0	0	0	46	0	0	0	0	0	0	0	0	0	0	0	0	0	0	0	0	0	0	0	0	0	0	0	0	0	0	0	0	0
471	513	O95994|AGR2_HUMAN	Anterior gradient protein 2 homolog OS=Homo sapiens GN=AGR2 PE=1 SV=1	173.97	0	0	0	0	0	0	10	0	0	17	0	26	26	0	17	10	0	0	0	0	0	0	0	0	0	0	0	0	17	6	0	6	17	0	0	0	19	6	26	0	0	42	0	0	6
232	1374	P01616|KV203_HUMAN	Ig kappa chain V-II region MIL OS=Homo sapiens PE=1 SV=1	173.47	0	21	13	21	13	21	13	13	21	21	21	0	21	13	21	21	21	21	21	21	21	21	21	21	13	0	13	21	21	21	21	21	21	13	21	13	0	13	13	21	13	21	21	21	21
417	384	Q6ZVX7|FBX50_HUMAN	F-box only protein 50 OS=Homo sapiens GN=NCCRP1 PE=1 SV=1	173.44	0	0	0	0	0	0	7	0	0	4	4	7	0	0	11	0	4	11	0	15	11	0	0	4	0	0	11	18	11	11	15	11	4	0	11	11	11	11	7	0	0	26	0	4	15
568	396	P38606|VATA_HUMAN	V-type proton ATPase catalytic subunit A OS=Homo sapiens GN=ATP6V1A PE=1 SV=2	173.43	0	0	0	0	0	2	2	2	0	2	0	0	5	0	2	0	0	0	0	0	0	0	0	0	0	0	0	6	2	2	2	3	2	0	2	0	0	0	3	0	0	11	0	0	2
239	579	P15814|IGLL1_HUMAN	Immunoglobulin lambda-like polypeptide 1 OS=Homo sapiens GN=IGLL1 PE=1 SV=1	172.84	4	15	4	12	4	8	19	8	19	12	15	12	4	4	19	12	7	9	15	7	15	15	5	19	5	8	5	19	8	15	0	6	16	0	15	0	0	9	4	4	8	4	9	0	12
470	352	P40394|ADH7_HUMAN	Alcohol dehydrogenase class 4 mu/sigma chain OS=Homo sapiens GN=ADH7 PE=1 SV=2	172.42	4	0	0	0	0	3	0	0	0	7	0	0	18	3	0	0	0	9	0	13	6	0	0	6	0	0	0	18	6	0	3	0	3	0	3	0	0	0	0	0	0	19	0	0	3
837	598	O15143|ARC1B_HUMAN	Actin-related protein 2/3 complex subunit 1B OS=Homo sapiens GN=ARPC1B PE=1 SV=3	172.38	0	0	0	0	0	0	9	0	0	0	0	9	5	0	5	11	0	0	0	0	0	0	0	0	0	0	0	10	0	0	0	10	0	0	0	0	0	0	0	0	0	5	0	0	0
217	783	P13987|CD59_HUMAN	CD59 glycoprotein OS=Homo sapiens GN=CD59 PE=1 SV=1	171.79	0	30	30	20	30	30	30	30	30	30	30	30	36	20	20	30	30	30	30	30	30	30	30	30	30	30	30	30	30	30	30	30	36	30	36	30	30	20	30	30	30	34	27	30	30
595	520	P33908|MA1A1_HUMAN	Mannosyl-oligosaccharide 1 2-alpha-mannosidase IA OS=Homo sapiens GN=MAN1A1 PE=1 SV=3	171.55	0	0	0	0	0	9	0	9	0	0	2	0	0	3	0	0	2	0	0	0	0	6	0	0	3	3	0	0	0	0	0	0	0	2	0	0	0	0	3	2	0	0	3	2	0
501	423	Q9UL46|PSME2_HUMAN	Proteasome activator complex subunit 2 OS=Homo sapiens GN=PSME2 PE=1 SV=4	170.32	0	0	0	0	0	21	21	0	0	5	0	21	32	5	10	26	0	0	0	0	0	0	0	0	0	0	0	21	5	0	0	9	0	0	0	0	0	0	15	0	0	29	0	0	0
847	336	Q13835|PKP1_HUMAN	Plakophilin-1 OS=Homo sapiens GN=PKP1 PE=1 SV=2	170.11	0	0	0	0	0	0	0	0	0	0	0	0	0	0	0	0	0	12	0	0	0	0	0	0	0	0	0	0	5	0	0	0	2	0	0	0	0	0	0	0	0	0	0	0	0
354	332	P08174|DAF_HUMAN	Complement decay-accelerating factor OS=Homo sapiens GN=CD55 PE=1 SV=4	170.1	0	7	4	0	2	3	8	0	0	0	5	5	2	9	10	2	0	4	0	4	9	2	4	10	4	2	4	5	7	0	0	26	2	0	10	2	0	0	2	4	7	8	4	5	2
228	341	P53675|CLH2_HUMAN	Clathrin heavy chain 2 OS=Homo sapiens GN=CLTCL1 PE=1 SV=2	169.84	1	1	0	1	0	1	2	0	0	1	0	2	2	2	1	2	0	0	1	0	1	0	0	1	1	0	1	2	2	1	1	1	0	0	0	1	1	1	2	1	0	5	0	0	2
299	293	Q13510|ASAH1_HUMAN	Acid ceramidase OS=Homo sapiens GN=ASAH1 PE=1 SV=5	169.63	10	0	0	7	0	10	7	10	0	18	0	3	24	3	13	6	3	10	13	10	13	6	3	3	0	5	3	10	13	8	13	4	24	8	13	3	6	7	18	0	3	18	3	3	7
945	429	P22792|CPN2_HUMAN	Carboxypeptidase N subunit 2 OS=Homo sapiens GN=CPN2 PE=1 SV=3	169.46	0	0	0	0	0	0	0	0	0	0	0	0	3	0	0	23	0	0	0	0	0	0	0	0	0	0	0	0	0	0	0	0	0	0	0	0	0	0	0	0	0	0	0	0	0
563	499	P09467|F16P1_HUMAN	Fructose-1 6-bisphosphatase 1 OS=Homo sapiens GN=FBP1 PE=1 SV=5	169.3	0	0	0	0	0	9	5	0	0	5	0	5	17	5	5	10	0	0	5	0	4	0	0	0	0	0	0	5	9	0	5	5	5	0	0	0	0	0	5	0	0	12	0	0	5
496	535	P27105|STOM_HUMAN	Erythrocyte band 7 integral membrane protein OS=Homo sapiens GN=STOM PE=1 SV=3	169.15	7	0	0	0	0	7	11	11	0	0	0	21	0	0	0	0	0	0	0	0	0	0	0	0	0	0	0	29	16	0	6	23	10	0	16	0	0	0	0	0	6	16	0	0	0
754	556	Q06210|GFPT1_HUMAN	Glutamine--fructose-6-phosphate aminotransferase [isomerizing] 1 OS=Homo sapiens GN=GFPT1 PE=1 SV=3	169.09	0	0	0	0	0	0	0	0	0	0	0	0	5	0	0	0	0	0	0	0	0	0	0	0	0	0	0	0	0	0	0	0	0	0	0	0	0	0	3	0	0	7	0	0	0
542	419	Q14240|IF4A2_HUMAN	Eukaryotic initiation factor 4A-II OS=Homo sapiens GN=EIF4A2 PE=1 SV=2	168.64	0	0	0	0	0	4	8	0	0	0	0	3	14	0	6	0	0	0	0	0	0	0	0	0	0	0	0	0	3	0	6	3	3	0	0	0	0	0	11	0	0	21	0	0	0
467	496	P12532|KCRU_HUMAN	Creatine kinase U-type mitochondrial OS=Homo sapiens GN=CKMT1A PE=1 SV=1	167.62	0	0	0	0	0	0	0	0	0	0	0	0	0	0	0	0	0	0	0	0	0	0	0	2	0	0	0	0	0	0	0	0	0	0	0	0	2	0	6	0	0	20	0	0	0
863	366	P11215|ITAM_HUMAN	Integrin alpha-M OS=Homo sapiens GN=ITGAM PE=1 SV=2	167.03	0	0	0	0	0	0	0	0	0	0	0	0	0	0	0	0	0	0	0	0	0	0	0	0	0	0	0	4	0	0	0	7	0	0	0	0	0	0	0	0	0	0	0	0	0
550	302	Q96TA1|NIBL1_HUMAN	Niban-like protein 1 OS=Homo sapiens GN=FAM129B PE=1 SV=3	166.39	0	0	0	0	0	0	0	0	0	0	0	0	2	3	0	3	0	2	0	2	0	0	0	0	0	0	0	5	9	0	2	1	0	0	2	0	0	0	4	0	0	16	0	0	3
876	502	P62140|PP1B_HUMAN	Serine/threonine-protein phosphatase PP1-beta catalytic subunit OS=Homo sapiens GN=PPP1CB PE=1 SV=3	166.03	0	0	0	0	0	0	0	0	0	0	0	0	5	0	6	5	0	0	0	0	0	0	0	0	0	0	0	0	6	0	0	5	0	0	0	0	0	5	0	0	0	18	0	0	0
370	1640	O43653|PSCA_HUMAN	Prostate stem cell antigen OS=Homo sapiens GN=PSCA PE=1 SV=1	165.49	8	0	22	23	0	15	15	15	0	23	8	15	23	14	23	14	0	22	22	0	14	0	0	14	0	14	15	15	22	15	23	23	23	14	0	23	0	22	0	0	14	0	0	8	22
284	370	Q04917|1433F_HUMAN	14-3-3 protein eta OS=Homo sapiens GN=YWHAH PE=1 SV=4	165.43	4	4	4	4	0	4	10	4	4	4	4	10	13	4	4	10	4	4	4	7	4	4	4	4	0	0	4	7	4	4	10	16	4	4	4	4	4	4	10	0	4	24	0	4	4
133	740	P01763|HV302_HUMAN	Ig heavy chain V-III region WEA OS=Homo sapiens PE=1 SV=1	165.28	6	19	19	25	25	13	13	13	25	19	25	13	13	19	13	13	13	25	16	19	19	19	19	19	19	19	19	19	19	13	25	10	21	19	25	25	13	27	13	19	19	19	25	19	13
339	525	O00560|SDCB1_HUMAN	Syntenin-1 OS=Homo sapiens GN=SDCBP PE=1 SV=1	164.95	0	24	22	6	6	18	0	14	0	6	24	0	6	0	6	6	6	12	10	12	24	6	16	12	0	0	6	18	6	12	13	6	6	6	30	0	14	0	13	20	6	13	13	24	12
883	563	P36873|PP1G_HUMAN	Serine/threonine-protein phosphatase PP1-gamma catalytic subunit OS=Homo sapiens GN=PPP1CC PE=1 SV=1	164.9	0	0	0	0	0	0	0	0	0	0	0	0	5	0	6	5	0	0	0	0	0	0	0	0	0	0	0	0	6	0	0	5	0	0	0	0	0	5	0	0	0	18	0	0	0
313	456	Q86X29|LSR_HUMAN	Lipolysis-stimulated lipoprotein receptor OS=Homo sapiens GN=LSR PE=1 SV=4	164.59	2	0	2	2	2	9	2	6	4	2	6	4	4	6	2	0	2	2	2	4	4	4	4	6	4	4	6	4	4	4	2	4	2	2	2	0	8	2	6	4	4	2	6	6	2
459	398	O95395|GCNT3_HUMAN	Beta-1 3-galactosyl-O-glycosyl-glycoprotein beta-1 6-N-acetylglucosaminyltransferase 3 OS=Homo sapiens GN=GCNT3 PE=2 SV=1	164.43	0	3	7	0	14	0	3	0	10	0	0	11	0	3	0	0	0	3	0	0	6	0	7	0	10	7	14	0	3	0	0	3	0	0	0	0	0	0	0	8	8	0	8	11	0
332	319	Q08431|MFGM_HUMAN	Lactadherin OS=Homo sapiens GN=MFGE8 PE=1 SV=2	164.15	3	10	11	0	11	13	0	0	0	0	27	0	0	3	5	0	9	15	11	8	8	3	7	12	8	6	3	0	3	0	5	0	5	17	3	11	13	0	7	7	20	8	7	26	0
716	371	P01880|IGHD_HUMAN	Ig delta chain C region OS=Homo sapiens GN=IGHD PE=1 SV=2	163.38	0	0	0	0	0	0	0	0	0	0	0	0	18	0	0	0	15	0	0	0	0	0	0	0	0	0	0	2	0	0	0	0	10	0	0	0	0	0	0	0	0	0	0	0	0
451	313	P37837|TALDO_HUMAN	Transaldolase OS=Homo sapiens GN=TALDO1 PE=1 SV=2	163.16	0	0	0	0	0	4	0	0	0	3	0	10	3	0	3	14	0	0	0	0	0	0	0	0	0	0	0	7	7	7	3	23	3	0	3	0	0	7	7	0	0	23	3	0	3
323	988	P01603|KV111_HUMAN	Ig kappa chain V-I region Ka OS=Homo sapiens PE=1 SV=1	162.51	0	11	0	0	0	10	10	10	10	0	10	10	0	0	10	10	10	10	27	0	10	10	0	10	0	7	0	11	7	10	0	26	0	0	10	0	10	0	0	7	7	10	17	10	0
798	266	P21333|FLNA_HUMAN	Filamin-A OS=Homo sapiens GN=FLNA PE=1 SV=4	162.37	0	0	0	0	0	0	0	0	0	0	0	0	0	0	0	0	0	0	0	0	0	0	0	0	0	0	0	1	0	0	1	7	0	0	0	0	0	0	0	0	0	0	0	0	0
659	411	P22894|MMP8_HUMAN	Neutrophil collagenase OS=Homo sapiens GN=MMP8 PE=1 SV=1	162.01	0	0	0	0	0	0	0	3	0	0	0	0	0	0	0	0	0	0	0	0	0	0	0	0	0	0	0	8	0	8	0	18	0	0	0	0	0	0	0	0	8	11	3	0	0
701	485	P02746|C1QB_HUMAN	Complement C1q subcomponent subunit B OS=Homo sapiens GN=C1QB PE=1 SV=3	161.95	0	0	0	0	0	0	21	0	0	0	0	9	15	0	0	28	9	0	0	0	0	0	0	0	0	0	0	0	0	0	6	0	0	0	0	0	0	0	0	0	0	0	0	0	0
675	356	P08133|ANXA6_HUMAN	Annexin A6 OS=Homo sapiens GN=ANXA6 PE=1 SV=3	161.72	0	0	0	0	0	0	5	0	0	1	0	5	2	0	0	0	0	0	0	0	0	0	0	0	0	0	0	0	0	0	0	16	0	0	0	0	0	0	0	0	0	2	0	0	0
823	285	Q9Y3Z3|SAMH1_HUMAN	Deoxynucleoside triphosphate triphosphohydrolase SAMHD1 OS=Homo sapiens GN=SAMHD1 PE=1 SV=2	161.57	0	0	0	0	0	0	0	0	0	0	0	0	0	0	0	0	0	0	0	0	0	0	0	0	0	0	0	0	0	0	0	0	0	0	0	0	0	0	2	0	0	23	0	0	0
436	710	A6NJS3|IV1U1_HUMAN	Putative V-set and immunoglobulin domain-containing-like protein IGHV1OR21-1 OS=Homo sapiens GN=IGHV1OR21-1 PE=5 SV=1	161.54	0	18	0	15	0	0	0	0	27	22	0	0	0	0	0	9	0	0	18	8	9	0	0	9	0	8	0	14	18	18	8	18	9	0	28	0	0	12	0	0	18	19	18	8	0
758	448	P50991|TCPD_HUMAN	T-complex protein 1 subunit delta OS=Homo sapiens GN=CCT4 PE=1 SV=4	161.22	0	0	0	0	0	2	0	0	0	0	0	0	10	0	4	2	0	0	0	0	0	0	0	0	0	0	0	2	2	0	0	0	0	0	0	0	0	0	8	0	0	17	0	0	0
275	578	P61916|NPC2_HUMAN	Epididymal secretory protein E1 OS=Homo sapiens GN=NPC2 PE=1 SV=1	160.1	0	11	11	11	11	26	26	26	32	11	32	26	11	11	26	11	26	26	26	11	26	26	26	26	17	26	32	26	11	26	11	32	23	26	32	32	26	11	11	26	11	23	32	26	17
705	477	P13693|TCTP_HUMAN	Translationally-controlled tumor protein OS=Homo sapiens GN=TPT1 PE=1 SV=1	159.96	0	0	0	0	0	0	0	0	0	8	0	0	8	0	0	0	0	0	0	0	0	0	0	0	0	0	0	8	8	0	0	0	0	0	0	0	0	0	0	0	0	60	0	0	0
285	564	P01770|HV309_HUMAN	Ig heavy chain V-III region NIE OS=Homo sapiens PE=1 SV=1	159.3	6	22	10	19	10	22	10	10	22	22	28	10	10	10	22	10	10	28	10	21	18	12	10	10	10	10	0	28	21	10	0	19	18	10	18	0	10	10	0	10	10	10	29	10	21
689	523	Q01105|SET_HUMAN	Protein SET OS=Homo sapiens GN=SET PE=1 SV=3	158.8	0	0	0	0	0	0	5	0	0	0	0	8	8	0	0	0	0	0	0	0	0	0	0	0	0	0	0	5	5	0	0	5	0	0	0	0	0	0	12	0	0	23	0	0	0
447	349	P35609|ACTN2_HUMAN	Alpha-actinin-2 OS=Homo sapiens GN=ACTN2 PE=1 SV=1	158.06	0	0	0	0	0	0	0	0	0	0	0	1	2	0	1	6	0	0	0	1	1	0	0	0	0	0	1	5	2	2	2	5	1	0	1	0	0	1	1	0	1	7	0	0	1
611	522	P60900|PSA6_HUMAN	Proteasome subunit alpha type-6 OS=Homo sapiens GN=PSMA6 PE=1 SV=1	158.04	0	0	0	0	0	16	7	0	0	0	0	0	12	0	17	5	0	0	0	0	0	0	0	0	0	0	0	9	0	0	7	0	7	0	0	0	0	0	0	0	0	37	0	0	0
267	894	P06319|LV605_HUMAN	Ig lambda chain V-VI region EB4 OS=Homo sapiens PE=2 SV=1	157.86	12	27	27	12	12	27	40	27	27	27	27	27	12	27	27	12	27	27	27	27	27	15	12	27	0	27	12	27	27	27	0	27	12	27	27	27	0	12	0	27	12	12	27	27	27
615	518	P61586|RHOA_HUMAN	Transforming protein RhoA OS=Homo sapiens GN=RHOA PE=1 SV=1	157.61	0	0	0	0	0	6	28	0	0	0	0	12	18	0	0	0	0	0	0	0	0	0	0	0	0	0	6	0	0	0	0	20	0	0	0	0	0	0	12	0	12	21	0	0	0
292	397	P07711|CATL1_HUMAN	Cathepsin L1 OS=Homo sapiens GN=CTSL PE=1 SV=2	157.39	0	4	22	0	18	7	4	10	3	0	11	10	4	3	8	0	11	4	10	4	15	14	14	11	14	14	7	3	4	8	7	0	4	11	3	7	10	3	10	11	4	0	8	11	8
439	889	P01742|HV101_HUMAN	Ig heavy chain V-I region EU OS=Homo sapiens PE=1 SV=1	157.34	0	18	0	9	0	0	0	0	21	29	0	0	0	0	11	9	0	0	18	9	21	0	0	9	0	9	0	9	26	18	9	18	9	0	21	0	0	0	0	0	9	17	18	11	17
631	593	O75828|CBR3_HUMAN	Carbonyl reductase [NADPH] 3 OS=Homo sapiens GN=CBR3 PE=1 SV=3	157.2	6	0	0	0	0	0	0	0	0	6	0	0	6	0	6	5	0	0	0	0	0	0	0	0	0	0	0	15	0	0	6	0	0	0	0	0	0	0	6	0	0	15	0	0	0
851	479	P78371|TCPB_HUMAN	T-complex protein 1 subunit beta OS=Homo sapiens GN=CCT2 PE=1 SV=4	157.07	0	0	0	0	0	0	0	0	0	0	0	0	11	0	0	0	0	0	0	0	0	0	0	0	0	0	0	4	0	0	0	0	0	0	0	0	0	0	0	0	0	17	0	0	0
537	394	P05783|K1C18_HUMAN	Keratin type I cytoskeletal 18 OS=Homo sapiens GN=KRT18 PE=1 SV=2	157	0	0	0	2	0	0	0	0	0	0	0	0	0	0	2	0	0	0	0	0	0	0	0	0	0	0	2	0	6	0	0	0	4	0	0	0	0	2	0	0	0	12	0	0	0
895	351	P45974|UBP5_HUMAN	Ubiquitin carboxyl-terminal hydrolase 5 OS=Homo sapiens GN=USP5 PE=1 SV=2	156.9	0	0	0	0	0	0	0	0	0	0	0	0	4	0	0	0	0	0	0	0	0	0	0	0	0	0	0	0	0	0	0	0	0	0	0	0	0	0	0	0	0	11	0	0	0
495	465	O75223|GGCT_HUMAN	Gamma-glutamylcyclotransferase OS=Homo sapiens GN=GGCT PE=1 SV=1	156.59	7	0	0	0	0	0	0	0	0	0	0	0	12	0	0	12	0	0	0	0	0	0	0	0	0	0	0	34	12	21	15	12	15	0	0	0	0	34	12	0	0	18	19	0	0
1093	823	P05387|RLA2_HUMAN	60S acidic ribosomal protein P2 OS=Homo sapiens GN=RPLP2 PE=1 SV=1	156.53	0	0	0	0	0	0	0	0	0	0	0	0	10	0	0	0	0	0	0	0	0	0	0	0	0	0	0	0	0	0	0	0	0	0	0	0	0	0	0	0	0	53	0	0	0
450	375	Q04609|FOLH1_HUMAN	Glutamate carboxypeptidase 2 OS=Homo sapiens GN=FOLH1 PE=1 SV=1	156.31	0	11	0	0	3	5	0	3	3	0	2	0	0	5	0	0	0	2	2	2	9	0	0	0	3	0	5	0	2	2	5	0	0	2	2	3	0	0	3	2	0	3	3	0	2
586	819	P63241|IF5A1_HUMAN	Eukaryotic translation initiation factor 5A-1 OS=Homo sapiens GN=EIF5A PE=1 SV=2	156.08	0	0	0	0	0	0	31	16	0	0	0	38	27	15	15	16	0	0	0	15	0	0	0	0	0	0	15	23	15	0	15	0	0	0	0	15	0	0	15	0	0	38	0	0	0
897	444	Q14974|IMB1_HUMAN	Importin subunit beta-1 OS=Homo sapiens GN=KPNB1 PE=1 SV=2	155.93	0	0	0	0	0	0	0	0	0	0	0	0	0	0	1	0	0	0	0	0	0	0	0	0	0	0	0	1	0	0	0	0	0	0	0	0	0	0	0	0	0	8	0	0	0
856	506	P63244|RACK1_HUMAN	Receptor of activated protein C kinase 1 OS=Homo sapiens GN=RACK1 PE=1 SV=3	155.16	0	0	0	0	0	0	0	0	0	0	0	0	0	0	0	0	0	0	0	0	0	0	0	0	0	0	0	0	0	0	0	0	0	0	0	0	0	0	3	0	0	30	0	0	0
621	533	P17858|PFKAL_HUMAN	ATP-dependent 6-phosphofructokinase liver type OS=Homo sapiens GN=PFKL PE=1 SV=6	155.01	0	0	0	0	0	2	2	0	0	2	0	2	8	0	4	0	0	0	0	0	0	0	0	0	0	0	0	2	4	0	2	2	0	0	0	0	0	0	4	0	0	9	0	0	0
405	686	O60888|CUTA_HUMAN	Protein CutA OS=Homo sapiens GN=CUTA PE=1 SV=2	154.86	8	8	8	8	8	23	15	33	33	8	8	0	0	8	8	0	18	8	8	8	8	8	8	18	8	25	23	8	0	8	8	8	8	8	0	23	8	8	0	8	8	8	8	8	8
976	483	Q14247|SRC8_HUMAN	Src substrate cortactin OS=Homo sapiens GN=CTTN PE=1 SV=2	154.67	0	0	0	0	0	0	0	0	0	0	0	0	0	0	0	0	0	0	0	0	0	0	0	0	0	0	0	0	0	0	0	0	0	0	0	0	0	0	0	0	0	16	0	0	0
392	685	P01719|LV501_HUMAN	Ig lambda chain V-V region DEL OS=Homo sapiens PE=1 SV=1	154.55	15	49	7	39	0	15	0	31	18	15	31	22	0	0	26	27	15	26	39	22	22	15	22	15	0	0	0	15	18	22	0	15	22	15	49	0	0	31	0	15	15	0	0	11	22
885	388	P05543|THBG_HUMAN	Thyroxine-binding globulin OS=Homo sapiens GN=SERPINA7 PE=1 SV=2	154.51	0	0	0	0	0	0	3	0	0	0	0	0	3	0	0	23	0	0	0	0	0	0	0	0	0	0	0	0	0	0	0	0	0	0	0	0	0	0	0	0	0	0	0	0	0
361	718	P01772|HV311_HUMAN	Ig heavy chain V-III region KOL OS=Homo sapiens PE=1 SV=1	154.4	14	6	0	9	0	9	19	0	16	10	25	10	19	10	29	16	0	14	16	19	14	0	9	0	10	0	19	14	10	0	9	16	19	9	25	19	0	19	10	0	9	10	19	0	19
662	413	P51884|LUM_HUMAN	Lumican OS=Homo sapiens GN=LUM PE=1 SV=2	154.13	0	0	0	0	0	5	10	0	0	3	0	4	18	0	4	21	5	0	0	0	0	0	0	0	0	0	0	0	0	0	3	4	3	0	0	0	0	0	0	0	0	0	0	0	0
435	406	Q9NSB2|KRT84_HUMAN	Keratin type II cuticular Hb4 OS=Homo sapiens GN=KRT84 PE=2 SV=2	153.28	0	0	8	2	0	0	0	0	0	0	0	2	0	0	1	0	0	0	0	0	0	0	0	0	0	0	2	1	3	0	0	1	1	0	0	0	0	1	2	0	0	4	0	0	1
523	422	Q06828|FMOD_HUMAN	Fibromodulin OS=Homo sapiens GN=FMOD PE=1 SV=2	153.27	0	5	0	0	0	9	16	11	9	0	9	5	0	0	8	0	5	5	5	0	3	0	5	5	5	0	0	5	5	5	0	0	0	5	10	3	5	0	0	0	0	0	5	5	0
419	565	Q01459|DIAC_HUMAN	Di-N-acetylchitobiase OS=Homo sapiens GN=CTBS PE=1 SV=1	152.77	4	9	4	0	4	12	5	12	5	0	4	5	5	9	0	0	4	4	9	9	4	9	4	4	12	13	9	4	0	9	5	0	0	9	4	9	11	0	4	4	4	0	7	12	4
518	334	P14625|ENPL_HUMAN	Endoplasmin OS=Homo sapiens GN=HSP90B1 PE=1 SV=1	152.72	2	0	0	0	0	0	2	0	0	0	0	1	3	0	3	0	0	0	0	1	0	0	0	0	0	3	0	0	0	0	1	3	2	1	2	1	2	3	3	0	0	9	0	0	0
577	570	Q99497|PARK7_HUMAN	Protein deglycase DJ-1 OS=Homo sapiens GN=PARK7 PE=1 SV=2	152.61	0	0	0	0	0	8	16	0	0	8	0	16	16	0	12	8	0	0	0	0	0	0	0	0	0	0	0	8	8	0	0	8	8	0	0	0	0	0	8	0	0	16	0	0	0
1008	451	O95171|SCEL_HUMAN	Sciellin OS=Homo sapiens GN=SCEL PE=1 SV=2	152.11	0	0	0	0	0	0	0	0	0	0	0	0	0	0	0	0	0	0	0	0	0	0	0	0	0	0	0	0	4	0	0	0	0	0	0	0	0	0	0	0	0	12	0	0	0
510	582	P62873|GBB1_HUMAN	Guanine nucleotide-binding protein G(I)/G(S)/G(T) subunit beta-1 OS=Homo sapiens GN=GNB1 PE=1 SV=3	151.75	0	0	5	0	0	7	7	3	0	7	7	7	12	0	12	15	0	0	0	0	12	0	0	0	7	0	12	10	12	7	7	13	0	0	7	0	0	0	5	0	12	15	5	0	0
344	651	P10599|THIO_HUMAN	Thioredoxin OS=Homo sapiens GN=TXN PE=1 SV=3	151.72	38	0	12	0	0	20	0	0	0	9	0	0	10	31	9	0	20	21	0	30	21	9	9	21	0	0	30	32	31	21	28	30	30	0	29	40	9	12	12	0	12	40	12	9	30
469	385	P12830|CADH1_HUMAN	Cadherin-1 OS=Homo sapiens GN=CDH1 PE=1 SV=3	151.69	0	0	1	0	1	2	2	0	0	1	0	2	8	5	1	0	0	1	4	1	2	0	1	2	0	1	1	2	1	0	0	2	0	1	2	1	1	0	5	1	0	11	1	4	1
717	414	Q08188|TGM3_HUMAN	Protein-glutamine gamma-glutamyltransferase E OS=Homo sapiens GN=TGM3 PE=1 SV=4	151.67	0	0	0	1	0	0	0	0	0	0	0	0	0	0	0	0	0	3	0	0	0	0	0	0	0	0	0	6	10	0	2	0	0	0	0	0	0	3	3	0	0	0	0	0	0
593	348	P67936|TPM4_HUMAN	Tropomyosin alpha-4 chain OS=Homo sapiens GN=TPM4 PE=1 SV=3	151.63	4	0	0	0	0	0	0	0	0	0	0	7	4	0	0	0	0	0	0	0	0	0	0	0	0	0	4	3	0	0	0	22	0	0	0	0	0	4	4	0	4	27	0	0	0
624	610	P09525|ANXA4_HUMAN	Annexin A4 OS=Homo sapiens GN=ANXA4 PE=1 SV=4	151.53	0	0	0	0	0	5	0	0	0	0	0	0	10	0	5	0	0	0	0	5	0	0	0	0	0	0	0	5	20	0	5	15	5	0	0	0	0	5	5	0	0	20	0	0	0
569	380	Q5D862|FILA2_HUMAN	Filaggrin-2 OS=Homo sapiens GN=FLG2 PE=1 SV=1	151.23	0	0	0	1	0	0	0	0	0	0	0	0	0	0	0	0	0	1	0	0	0	0	0	0	0	0	0	2	2	0	0	0	1	0	0	0	0	0	0	0	0	0	0	0	0
652	797	P52565|GDIR1_HUMAN	Rho GDP-dissociation inhibitor 1 OS=Homo sapiens GN=ARHGDIA PE=1 SV=3	150.57	0	0	0	0	0	7	7	0	0	0	0	0	7	0	0	10	0	0	0	0	0	0	0	0	0	0	0	0	7	0	0	23	0	0	0	0	0	0	0	0	0	23	0	0	0
385	623	P32119|PRDX2_HUMAN	Peroxiredoxin-2 OS=Homo sapiens GN=PRDX2 PE=1 SV=5	150.44	6	0	0	0	0	9	15	0	0	9	9	15	18	0	18	9	0	9	0	15	9	0	0	0	0	0	0	30	9	9	15	16	18	0	9	6	0	9	15	0	0	23	0	0	9
900	368	P34932|HSP74_HUMAN	Heat shock 70 kDa protein 4 OS=Homo sapiens GN=HSPA4 PE=1 SV=4	150.42	0	0	0	0	0	0	0	0	0	0	0	0	3	0	0	0	0	0	0	0	0	0	0	0	0	0	0	0	0	0	0	0	0	0	0	0	0	0	0	0	0	9	0	0	0
565	551	O00764|PDXK_HUMAN	Pyridoxal kinase OS=Homo sapiens GN=PDXK PE=1 SV=1	150.4	0	0	0	0	0	0	7	0	0	0	0	0	21	0	7	5	0	0	0	0	0	0	0	0	0	0	0	9	7	0	0	12	7	0	0	0	0	0	12	0	0	15	0	0	0
579	696	P13284|GILT_HUMAN	Gamma-interferon-inducible lysosomal thiol reductase OS=Homo sapiens GN=IFI30 PE=1 SV=3	150.2	0	0	0	0	0	15	0	11	0	0	11	0	10	0	0	0	4	0	0	0	21	6	6	6	0	6	0	4	0	4	4	0	0	6	15	0	11	0	0	0	0	10	0	11	0
912	497	Q9UM07|PADI4_HUMAN	Protein-arginine deiminase type-4 OS=Homo sapiens GN=PADI4 PE=1 SV=2	150.15	0	0	0	0	0	0	0	0	0	0	0	3	0	0	0	0	0	0	0	0	0	0	0	0	0	0	0	0	0	0	0	13	0	0	0	0	0	0	0	0	0	4	0	0	0
894	544	P42357|HUTH_HUMAN	Histidine ammonia-lyase OS=Homo sapiens GN=HAL PE=1 SV=1	149.8	0	0	0	0	0	0	0	0	0	0	0	0	0	0	0	0	0	0	0	0	0	0	0	0	0	0	0	3	0	0	0	0	0	0	0	0	0	0	0	0	0	0	0	0	0
499	473	P09668|CATH_HUMAN	Pro-cathepsin H OS=Homo sapiens GN=CTSH PE=1 SV=4	149.6	4	3	7	0	4	0	0	0	0	0	0	0	8	0	4	0	0	0	0	7	3	0	3	0	8	0	0	0	4	0	20	0	7	4	3	9	4	4	13	0	4	0	0	0	7
375	634	P01708|LV205_HUMAN	Ig lambda chain V-II region BUR OS=Homo sapiens PE=1 SV=1	149.49	0	10	0	7	0	10	7	16	16	7	10	8	16	0	17	7	7	10	7	7	25	17	8	10	0	0	0	10	7	17	0	16	23	10	17	0	0	23	0	0	0	30	16	10	7
693	367	Q15149|PLEC_HUMAN	Plectin OS=Homo sapiens GN=PLEC PE=1 SV=3	149.46	0	0	0	0	0	0	0	0	0	0	0	0	0	0	0	0	0	0	0	0	0	0	0	0	0	0	0	0	1	0	0	0	0	0	0	0	0	0	0	0	0	2	0	0	0
259	545	P22352|GPX3_HUMAN	Glutathione peroxidase 3 OS=Homo sapiens GN=GPX3 PE=1 SV=2	149.41	12	5	24	0	12	12	18	13	19	0	19	19	21	15	5	7	12	6	0	5	18	13	18	19	18	14	29	13	6	18	5	5	0	24	13	26	24	0	24	12	18	5	26	19	5
805	515	Q9Y6U3|ADSV_HUMAN	Adseverin OS=Homo sapiens GN=SCIN PE=1 SV=4	148.83	0	0	0	0	0	0	0	0	0	0	0	0	13	0	0	0	0	0	0	0	0	0	0	0	0	0	0	0	0	0	0	1	0	0	0	0	0	0	0	0	0	6	0	0	0
707	508	P05388|RLA0_HUMAN	60S acidic ribosomal protein P0 OS=Homo sapiens GN=RPLP0 PE=1 SV=1	148.2	0	0	0	0	0	13	13	0	0	0	0	7	7	0	0	13	0	0	0	0	0	0	0	0	0	0	0	7	0	0	0	3	0	0	0	0	0	0	7	0	0	27	0	0	0
428	611	E9PAV3|NACAM_HUMAN	Nascent polypeptide-associated complex subunit alpha muscle-specific form OS=Homo sapiens GN=NACA PE=1 SV=1	148.18	0	0	0	0	0	0	0	0	0	0	0	0	1	0	1	0	0	0	0	0	0	0	0	0	0	0	0	0	0	0	0	0	0	0	0	0	0	0	0	0	0	1	0	0	0
665	480	O75094|SLIT3_HUMAN	Slit homolog 3 protein OS=Homo sapiens GN=SLIT3 PE=2 SV=3	148.02	0	0	0	0	0	3	1	4	0	0	1	0	0	0	0	0	0	0	0	0	1	0	0	0	0	0	1	0	0	1	0	0	0	0	1	0	3	0	3	0	1	0	0	0	0
413	850	P01762|HV301_HUMAN	Ig heavy chain V-III region TRO OS=Homo sapiens PE=1 SV=1	147.8	6	20	0	6	6	11	0	11	6	6	6	0	0	6	0	11	0	11	6	6	11	0	6	0	0	0	0	16	0	13	6	11	7	6	16	6	0	7	0	0	13	6	6	0	11
508	554	Q15365|PCBP1_HUMAN	Poly(rC)-binding protein 1 OS=Homo sapiens GN=PCBP1 PE=1 SV=2	147.6	0	0	0	0	0	10	10	0	0	4	0	6	17	6	14	6	0	0	0	0	6	0	0	0	0	0	0	13	10	0	14	3	0	0	0	0	0	6	6	0	0	24	0	0	4
421	851	P21926|CD9_HUMAN	CD9 antigen OS=Homo sapiens GN=CD9 PE=1 SV=4	147.49	4	15	4	0	4	15	15	4	4	4	21	4	15	11	4	15	15	15	4	4	15	4	4	15	4	15	21	4	15	4	4	4	4	4	10	4	15	4	15	15	4	4	4	15	4
886	622	P10768|ESTD_HUMAN	S-formylglutathione hydrolase OS=Homo sapiens GN=ESD PE=1 SV=2	147.43	0	0	0	0	0	0	8	0	0	0	0	0	8	0	8	13	0	0	0	0	0	0	0	0	0	0	0	0	0	0	0	0	0	0	0	0	0	0	0	0	0	16	0	0	0
539	409	P47756|CAPZB_HUMAN	F-actin-capping protein subunit beta OS=Homo sapiens GN=CAPZB PE=1 SV=4	147.36	0	0	0	0	0	5	9	0	0	5	0	14	14	0	5	5	0	0	0	0	0	0	0	0	0	0	0	10	14	5	5	21	5	0	5	0	0	0	3	0	0	26	0	0	0
271	780	P04208|LV106_HUMAN	Ig lambda chain V-I region WAH OS=Homo sapiens PE=1 SV=1	147.01	22	22	12	37	12	32	22	20	22	22	22	12	12	22	22	22	19	22	19	22	12	22	22	12	12	12	12	32	22	22	22	19	22	12	22	12	12	22	12	12	12	19	12	12	19
708	827	P01815|HV202_HUMAN	Ig heavy chain V-II region COR OS=Homo sapiens PE=1 SV=1	146.88	0	0	0	0	0	18	18	0	18	0	0	0	0	0	0	0	0	0	12	0	18	18	0	0	0	0	9	18	18	0	0	18	0	0	0	0	0	0	0	0	18	0	0	18	8
511	434	P05186|PPBT_HUMAN	Alkaline phosphatase tissue-nonspecific isozyme OS=Homo sapiens GN=ALPL PE=1 SV=4	146.64	3	0	3	0	0	0	6	2	8	0	6	6	2	0	3	0	0	3	0	0	10	0	3	0	3	0	3	0	8	0	0	12	0	0	3	0	0	3	8	0	5	5	0	0	3
1087	659	P0C7H8|KRA23_HUMAN	Keratin-associated protein 2-3 OS=Homo sapiens GN=KRTAP2-3 PE=1 SV=2	146.64	0	0	45	0	0	0	0	0	0	0	0	0	0	0	0	0	0	0	0	0	0	0	0	0	0	0	0	0	0	0	0	0	0	0	0	0	0	0	0	0	0	0	0	0	0
1087	660	Q9BYR9|KRA24_HUMAN	Keratin-associated protein 2-4 OS=Homo sapiens GN=KRTAP2-4 PE=2 SV=1	146.64	0	0	45	0	0	0	0	0	0	0	0	0	0	0	0	0	0	0	0	0	0	0	0	0	0	0	0	0	0	0	0	0	0	0	0	0	0	0	0	0	0	0	0	0	0
1087	662	Q9BYU5|KRA21_HUMAN	Keratin-associated protein 2-1 OS=Homo sapiens GN=KRTAP2-1 PE=2 SV=2	146.64	0	0	45	0	0	0	0	0	0	0	0	0	0	0	0	0	0	0	0	0	0	0	0	0	0	0	0	0	0	0	0	0	0	0	0	0	0	0	0	0	0	0	0	0	0
881	777	P28066|PSA5_HUMAN	Proteasome subunit alpha type-5 OS=Homo sapiens GN=PSMA5 PE=1 SV=3	146.57	0	0	0	0	0	0	0	0	0	8	0	0	0	0	16	8	0	0	0	0	0	0	0	0	0	0	0	8	0	0	0	0	0	0	0	0	0	0	0	0	0	26	0	0	0
1089	527	Q14894|CRYM_HUMAN	Ketimine reductase mu-crystallin OS=Homo sapiens GN=CRYM PE=1 SV=1	146.24	0	0	0	0	0	0	0	0	0	0	0	0	0	0	0	0	0	0	0	0	0	0	0	0	0	0	0	0	0	0	0	0	0	0	0	0	0	0	0	0	0	18	0	0	0
333	707	P01605|KV113_HUMAN	Ig kappa chain V-I region Lay OS=Homo sapiens PE=1 SV=1	145.71	25	39	0	0	0	17	0	17	17	17	0	0	17	8	24	0	15	24	17	8	39	15	17	0	0	17	25	0	17	39	0	17	17	0	39	0	0	25	17	0	17	24	17	0	25
466	633	P84077|ARF1_HUMAN	ADP-ribosylation factor 1 OS=Homo sapiens GN=ARF1 PE=1 SV=2	145.71	0	0	0	0	0	22	38	0	0	0	0	26	38	10	18	22	0	0	0	0	0	0	0	0	0	0	10	12	20	0	24	44	0	0	0	10	0	0	26	0	0	34	0	0	0
466	674	P61204|ARF3_HUMAN	ADP-ribosylation factor 3 OS=Homo sapiens GN=ARF3 PE=1 SV=2	145.71	0	0	0	0	0	22	38	0	0	0	0	26	38	10	18	22	0	0	0	0	0	0	0	0	0	0	10	12	20	0	24	44	0	0	0	10	0	0	26	0	0	34	0	0	0
529	509	Q9H173|SIL1_HUMAN	Nucleotide exchange factor SIL1 OS=Homo sapiens GN=SIL1 PE=1 SV=1	145.65	0	3	0	0	6	5	4	8	0	0	3	0	0	3	3	0	0	3	3	0	8	5	3	3	0	3	4	2	3	0	3	0	0	3	3	3	15	0	0	6	0	0	3	3	3
859	472	Q96IY4|CBPB2_HUMAN	Carboxypeptidase B2 OS=Homo sapiens GN=CPB2 PE=1 SV=2	145.36	0	0	0	0	0	0	0	0	0	0	0	0	5	0	0	16	0	0	0	0	0	0	0	0	0	0	0	0	0	0	0	0	0	0	0	0	0	0	0	0	0	0	0	0	0
589	374	Q86SF2|GALT7_HUMAN	N-acetylgalactosaminyltransferase 7 OS=Homo sapiens GN=GALNT7 PE=1 SV=1	145.31	0	1	0	0	2	9	0	6	2	0	0	0	2	7	0	0	0	3	0	0	0	3	3	0	2	5	0	0	0	0	0	0	0	3	0	0	7	0	0	0	0	0	2	2	0
464	687	P62820|RAB1A_HUMAN	Ras-related protein Rab-1A OS=Homo sapiens GN=RAB1A PE=1 SV=3	145.02	5	0	0	0	0	0	13	0	0	0	0	13	28	5	19	8	0	0	0	0	0	0	0	0	0	0	13	13	22	5	13	19	19	0	0	5	0	5	13	0	13	19	0	0	0
977	432	O15231|ZN185_HUMAN	Zinc finger protein 185 OS=Homo sapiens GN=ZNF185 PE=1 SV=3	145.01	0	0	0	0	0	0	0	0	0	0	0	0	0	0	0	0	0	0	0	0	0	0	0	0	0	0	0	3	2	0	0	0	0	0	0	0	0	0	0	0	0	14	0	0	0
869	469	Q16851|UGPA_HUMAN	UTP--glucose-1-phosphate uridylyltransferase OS=Homo sapiens GN=UGP2 PE=1 SV=5	144.92	0	0	0	0	0	0	0	0	0	0	0	0	7	0	0	4	0	0	0	0	0	0	0	0	0	0	0	0	0	0	0	7	0	0	0	0	0	0	0	0	0	13	0	0	0
799	700	Q15084|PDIA6_HUMAN	Protein disulfide-isomerase A6 OS=Homo sapiens GN=PDIA6 PE=1 SV=1	144.86	3	0	0	0	4	0	9	0	0	0	0	5	0	0	0	0	0	0	0	0	0	0	0	0	0	0	0	0	5	0	7	0	0	0	0	5	0	0	10	0	0	13	0	0	0
195	517	Q7Z3Y8|K1C27_HUMAN	Keratin type I cytoskeletal 27 OS=Homo sapiens GN=KRT27 PE=1 SV=2	144.81	7	5	7	7	7	5	5	4	4	2	5	3	4	7	7	5	3	7	7	7	2	5	7	3	7	5	7	5	14	7	7	7	7	2	5	7	3	7	7	7	4	8	7	5	7
596	466	Q92764|KRT35_HUMAN	Keratin type I cuticular Ha5 OS=Homo sapiens GN=KRT35 PE=2 SV=5	144.65	0	0	11	2	0	0	0	0	0	0	0	12	0	0	2	0	0	0	0	0	0	0	0	0	0	0	2	0	2	0	0	0	2	0	0	0	0	2	0	0	0	0	0	0	0
599	540	P22392|NDKB_HUMAN	Nucleoside diphosphate kinase B OS=Homo sapiens GN=NME2 PE=1 SV=1	144.37	0	0	0	0	0	0	10	0	0	11	0	21	28	0	11	8	0	0	0	0	0	0	0	0	0	0	0	34	0	0	0	28	11	0	0	0	0	0	0	0	0	34	0	0	11
489	503	P31941|ABC3A_HUMAN	DNA dC->dU-editing enzyme APOBEC-3A OS=Homo sapiens GN=APOBEC3A PE=1 SV=3	144.36	0	0	0	0	0	9	0	0	0	10	0	0	0	9	0	9	9	0	0	0	18	0	0	0	0	0	9	23	34	0	0	18	5	0	18	13	0	0	0	0	0	27	0	0	14
407	614	Q13438|OS9_HUMAN	Protein OS-9 OS=Homo sapiens GN=OS9 PE=1 SV=1	144.35	0	0	7	0	7	5	3	5	5	2	2	7	0	7	0	0	2	0	2	2	5	2	2	3	7	7	2	3	4	2	5	0	3	2	0	5	9	5	5	5	5	0	0	9	0
634	441	O00462|MANBA_HUMAN	Beta-mannosidase OS=Homo sapiens GN=MANBA PE=2 SV=3	144.33	2	0	2	0	0	0	0	0	0	0	0	0	3	2	0	0	0	1	0	0	2	2	0	0	2	2	1	2	0	0	0	0	0	0	1	0	0	0	0	0	1	0	2	7	0
1018	672	P07360|CO8G_HUMAN	Complement component C8 gamma chain OS=Homo sapiens GN=C8G PE=1 SV=3	144.26	0	0	0	0	0	0	0	0	0	0	0	0	0	0	0	26	0	0	0	0	0	0	0	0	0	0	0	0	0	0	0	0	0	0	0	0	0	0	0	0	0	0	0	0	0
356	745	P01700|LV102_HUMAN	Ig lambda chain V-I region HA OS=Homo sapiens PE=1 SV=1	144.06	12	12	12	19	12	12	19	12	12	19	12	12	12	12	19	19	19	12	19	19	12	19	12	12	12	12	12	12	19	19	12	19	19	12	19	12	12	19	12	12	26	19	12	12	19
625	442	Q14204|DYHC1_HUMAN	Cytoplasmic dynein 1 heavy chain 1 OS=Homo sapiens GN=DYNC1H1 PE=1 SV=5	143.92	0	0	0	0	0	0	0	0	0	0	0	0	1	0	0	0	0	0	0	0	0	0	0	0	0	0	0	0	0	0	0	0	0	0	0	0	0	0	1	0	0	1	0	0	0
735	377	P55786|PSA_HUMAN	Puromycin-sensitive aminopeptidase OS=Homo sapiens GN=NPEPPS PE=1 SV=2	143.74	0	0	0	0	0	0	0	0	0	0	0	0	1	0	1	0	0	0	0	0	0	0	0	0	0	0	0	4	0	0	0	0	0	0	0	0	0	0	0	0	0	8	0	0	0
1098	484	Q9BYQ8|KRA49_HUMAN	Keratin-associated protein 4-9 OS=Homo sapiens GN=KRTAP4-9 PE=2 SV=2	143.53	0	0	25	0	0	0	0	0	0	0	0	5	0	0	0	0	0	0	0	0	0	0	0	0	0	0	0	0	0	0	0	0	0	0	0	0	0	0	0	0	0	0	0	0	0
580	546	P01040|CYTA_HUMAN	Cystatin-A OS=Homo sapiens GN=CSTA PE=1 SV=1	143.42	18	0	0	0	0	0	0	0	0	0	0	0	0	0	0	18	0	0	18	18	0	0	0	0	0	0	0	18	27	18	18	0	18	0	0	0	0	31	0	0	0	20	0	0	43
715	961	Q9NRJ3|CCL28_HUMAN	C-C motif chemokine 28 OS=Homo sapiens GN=CCL28 PE=1 SV=1	143.26	0	0	0	0	12	21	0	0	0	0	35	0	0	12	0	0	0	0	0	0	0	0	0	12	0	0	12	0	0	0	0	0	0	0	0	12	21	0	0	0	0	0	0	0	0
793	625	P29373|RABP2_HUMAN	Cellular retinoic acid-binding protein 2 OS=Homo sapiens GN=CRABP2 PE=1 SV=2	143.1	0	0	0	0	0	0	0	0	0	0	0	0	0	0	0	0	0	0	0	0	0	0	0	0	0	0	0	0	0	0	0	0	0	0	0	0	0	0	0	0	0	46	0	0	0
1073	576	Q96QK1|VPS35_HUMAN	Vacuolar protein sorting-associated protein 35 OS=Homo sapiens GN=VPS35 PE=1 SV=2	142.6	0	0	0	0	0	0	0	0	0	0	0	0	0	0	0	0	0	0	0	0	0	0	0	0	0	0	0	0	0	0	0	2	0	0	0	0	0	0	4	0	0	2	0	0	0
1188	464	P48595|SPB10_HUMAN	Serpin B10 OS=Homo sapiens GN=SERPINB10 PE=1 SV=1	142.42	0	0	0	0	0	0	0	0	0	0	0	0	0	0	0	0	0	0	0	0	0	0	0	0	0	0	0	0	0	0	0	17	0	0	0	0	0	0	0	0	0	0	0	0	0
732	655	O15145|ARPC3_HUMAN	Actin-related protein 2/3 complex subunit 3 OS=Homo sapiens GN=ARPC3 PE=1 SV=3	142.24	0	0	0	0	0	0	7	0	0	0	0	0	7	0	0	0	0	0	0	0	0	0	0	0	0	0	0	6	0	0	0	27	0	0	0	0	0	0	0	0	0	15	0	0	0
585	855	P50897|PPT1_HUMAN	Palmitoyl-protein thioesterase 1 OS=Homo sapiens GN=PPT1 PE=1 SV=1	141.6	0	6	5	0	5	6	0	15	0	0	6	0	0	5	0	0	6	6	0	0	0	6	11	6	11	9	5	6	5	0	5	0	0	0	6	0	6	0	5	6	0	0	5	6	0
411	573	P06703|S10A6_HUMAN	Protein S100-A6 OS=Homo sapiens GN=S100A6 PE=1 SV=1	141.57	0	0	0	0	0	29	10	0	0	9	0	41	59	9	38	10	0	0	0	0	0	0	0	0	0	0	0	10	9	10	0	0	0	0	0	9	0	9	9	0	0	20	0	0	0
1127	482	P20591|MX1_HUMAN	Interferon-induced GTP-binding protein Mx1 OS=Homo sapiens GN=MX1 PE=1 SV=4	141.53	0	0	0	0	0	0	0	0	0	0	0	0	0	0	0	0	0	0	0	0	0	0	0	0	0	0	0	0	0	0	0	0	0	0	0	0	0	0	0	0	0	13	0	0	0
811	616	P21964|COMT_HUMAN	Catechol O-methyltransferase OS=Homo sapiens GN=COMT PE=1 SV=2	140.36	0	0	0	0	0	0	6	0	0	0	0	0	6	0	6	6	0	0	0	0	0	0	0	0	0	0	0	6	0	0	0	0	0	0	0	0	0	0	0	0	0	29	0	0	0
789	574	P00325|ADH1B_HUMAN	Alcohol dehydrogenase 1B OS=Homo sapiens GN=ADH1B PE=1 SV=2	139.6	0	0	0	0	0	2	0	0	0	5	2	0	22	0	9	20	0	0	0	0	0	0	0	0	0	0	0	0	0	0	0	0	0	0	0	0	0	0	0	0	0	0	0	0	0
618	661	P48723|HSP13_HUMAN	Heat shock 70 kDa protein 13 OS=Homo sapiens GN=HSPA13 PE=1 SV=1	139.42	3	0	0	0	3	3	0	0	0	0	3	3	0	3	0	0	3	3	0	0	3	3	0	3	0	5	0	3	3	0	3	0	0	3	0	0	3	0	0	3	0	0	0	6	0
525	703	P49913|CAMP_HUMAN	Cathelicidin antimicrobial peptide OS=Homo sapiens GN=CAMP PE=1 SV=1	139.04	0	0	0	0	0	5	0	0	0	0	0	21	0	0	0	5	0	0	0	0	8	0	0	0	0	0	0	15	13	21	0	21	6	0	0	0	0	6	0	0	8	19	0	0	0
982	487	P11216|PYGB_HUMAN	Glycogen phosphorylase brain form OS=Homo sapiens GN=PYGB PE=1 SV=5	138.75	0	0	0	0	0	0	0	0	0	1	0	0	6	0	0	0	0	0	0	0	0	0	0	0	0	0	0	0	0	0	0	0	0	0	0	0	0	0	2	0	0	0	0	0	0
776	794	P25789|PSA4_HUMAN	Proteasome subunit alpha type-4 OS=Homo sapiens GN=PSMA4 PE=1 SV=1	138.75	0	0	0	0	0	0	0	0	0	6	0	0	12	0	15	0	0	0	0	0	0	0	0	0	0	0	0	0	0	0	0	0	0	0	0	0	0	0	8	0	0	28	0	0	6
740	558	Q8NHW5|RLA0L_HUMAN	60S acidic ribosomal protein P0-like OS=Homo sapiens GN=RPLP0P6 PE=5 SV=1	138.63	0	0	0	0	0	3	3	0	0	0	0	7	7	0	0	3	0	0	0	0	0	0	0	0	0	0	0	7	0	0	0	3	0	0	0	0	0	0	7	0	0	17	0	0	0
481	746	P35030|TRY3_HUMAN	Trypsin-3 OS=Homo sapiens GN=PRSS3 PE=1 SV=2	138.57	4	0	3	6	0	4	4	4	0	6	0	0	0	0	3	4	0	4	4	10	4	0	0	3	0	0	0	4	0	4	4	3	8	0	0	0	0	11	0	0	0	7	0	0	3
726	495	P28676|GRAN_HUMAN	Grancalcin OS=Homo sapiens GN=GCA PE=1 SV=2	138.45	0	0	0	0	0	0	0	0	0	0	0	5	0	0	0	0	0	0	0	0	10	0	0	0	0	0	0	19	0	14	0	31	16	0	0	0	0	10	0	0	10	10	0	0	0
553	691	Q15904|VAS1_HUMAN	V-type proton ATPase subunit S1 OS=Homo sapiens GN=ATP6AP1 PE=1 SV=2	138.41	0	3	3	0	3	3	0	7	3	0	3	0	0	3	0	0	0	6	6	3	6	6	0	3	0	6	3	3	0	3	0	0	0	3	9	0	3	0	7	0	0	0	0	6	0
623	420	P06753|TPM3_HUMAN	Tropomyosin alpha-3 chain OS=Homo sapiens GN=TPM3 PE=1 SV=2	138.18	4	0	0	0	0	0	0	0	0	0	0	6	4	0	0	0	0	0	0	0	0	0	0	0	0	0	4	3	0	0	0	16	0	0	0	0	0	4	4	0	4	17	0	0	0
766	453	P80723|BASP1_HUMAN	Brain acid soluble protein 1 OS=Homo sapiens GN=BASP1 PE=1 SV=2	138.12	0	0	0	0	0	0	6	0	0	0	0	6	0	0	0	6	0	0	0	0	0	0	0	0	0	0	0	6	0	0	0	63	0	0	0	0	0	0	0	0	12	12	0	0	0
813	494	Q9Y5Z4|HEBP2_HUMAN	Heme-binding protein 2 OS=Homo sapiens GN=HEBP2 PE=1 SV=1	137.76	0	0	0	0	0	0	0	0	0	12	0	0	18	0	0	0	0	0	0	0	0	0	0	0	0	0	0	6	0	0	0	0	0	0	0	0	0	0	6	0	0	32	0	0	6
475	553	Q9UBT3|DKK4_HUMAN	Dickkopf-related protein 4 OS=Homo sapiens GN=DKK4 PE=1 SV=1	137.5	0	5	5	0	5	16	19	14	10	5	5	10	5	10	0	0	5	5	5	0	0	5	5	12	5	5	5	0	0	0	0	0	0	5	0	5	10	0	14	5	0	0	14	5	5
1102	490	Q9BYQ5|KRA46_HUMAN	Keratin-associated protein 4-6 OS=Homo sapiens GN=KRTAP4-6 PE=2 SV=4	137.49	0	0	26	0	0	0	0	0	0	0	0	5	0	0	0	0	0	0	0	0	0	0	0	0	0	0	0	0	0	0	0	0	0	0	0	0	0	0	0	0	0	0	0	0	0
454	1029	P07477|TRY1_HUMAN	Trypsin-1 OS=Homo sapiens GN=PRSS1 PE=1 SV=1	137.42	5	3	4	11	0	8	4	8	0	7	0	0	0	0	7	4	0	8	5	4	8	0	3	4	0	0	0	5	0	8	4	4	0	0	0	0	0	5	0	3	0	7	0	3	4
398	991	P25815|S100P_HUMAN	Protein S100-P OS=Homo sapiens GN=S100P PE=1 SV=2	137.35	22	0	14	0	0	22	14	22	14	22	0	40	22	14	22	22	14	0	0	0	22	0	22	14	0	14	14	22	22	22	0	42	14	0	22	14	22	14	14	0	14	24	14	14	14
230	736	Q7Z3Y7|K1C28_HUMAN	Keratin type I cytoskeletal 28 OS=Homo sapiens GN=KRT28 PE=1 SV=2	136.96	4	2	4	6	4	2	2	2	4	2	2	0	4	4	5	2	0	4	4	4	2	2	4	0	4	2	5	2	5	4	4	4	5	2	2	4	0	5	4	4	4	5	4	2	4
769	695	O43405|COCH_HUMAN	Cochlin OS=Homo sapiens GN=COCH PE=1 SV=1	136.86	0	0	0	0	0	3	0	3	0	0	7	0	0	0	0	0	0	0	0	0	0	1	0	1	0	0	0	1	0	1	7	0	0	0	0	2	5	0	0	0	0	0	0	1	0
1038	470	P05107|ITB2_HUMAN	Integrin beta-2 OS=Homo sapiens GN=ITGB2 PE=1 SV=2	136.75	0	0	0	0	0	0	0	0	0	0	0	0	0	0	0	0	0	0	0	0	0	0	0	0	0	0	0	2	0	0	0	10	0	0	0	0	0	0	0	0	0	0	0	0	0
782	1035	P13688|CEAM1_HUMAN	Carcinoembryonic antigen-related cell adhesion molecule 1 OS=Homo sapiens GN=CEACAM1 PE=1 SV=2	136.54	0	0	0	0	0	0	0	4	0	0	4	0	0	0	0	0	0	0	0	0	4	0	0	0	0	0	7	4	0	4	0	3	3	0	4	0	0	0	0	0	7	3	0	4	0
366	923	P04209|LV211_HUMAN	Ig lambda chain V-II region NIG-84 OS=Homo sapiens PE=1 SV=1	136.36	0	10	0	8	0	10	0	15	23	8	10	8	15	0	14	0	10	18	0	0	24	10	8	18	0	0	0	10	8	8	0	16	15	0	9	0	0	15	0	8	8	8	15	8	0
704	1184	Q9BS40|LXN_HUMAN	Latexin OS=Homo sapiens GN=LXN PE=1 SV=2	136.36	0	0	0	0	0	8	0	8	0	0	8	0	12	0	12	8	0	0	0	0	0	0	0	0	0	0	0	8	0	0	0	0	0	0	0	0	0	0	4	0	0	4	0	0	0
584	653	P15309|PPAP_HUMAN	Prostatic acid phosphatase OS=Homo sapiens GN=ACPP PE=1 SV=3	136.35	3	4	0	0	0	8	0	8	0	0	4	0	0	0	0	0	0	8	0	0	12	4	0	4	0	0	0	12	0	4	3	0	0	0	0	0	4	3	0	4	0	0	0	8	0
630	627	O14745|NHRF1_HUMAN	Na(+)/H(+) exchange regulatory cofactor NHE-RF1 OS=Homo sapiens GN=SLC9A3R1 PE=1 SV=4	136.3	4	0	8	0	0	0	0	0	0	0	4	4	4	4	0	4	0	0	0	0	0	0	0	0	0	0	11	4	0	0	0	11	4	0	4	4	0	0	4	0	4	8	0	0	0
1078	755	P08865|RSSA_HUMAN	40S ribosomal protein SA OS=Homo sapiens GN=RPSA PE=1 SV=4	136.11	0	0	0	0	0	5	0	0	0	0	0	0	0	0	0	0	0	0	0	0	0	0	0	0	0	0	0	0	0	0	0	0	0	0	0	0	0	0	0	0	0	17	0	0	0
709	1376	P06454|PTMA_HUMAN	Prothymosin alpha OS=Homo sapiens GN=PTMA PE=1 SV=2	136.06	0	0	0	0	0	0	22	0	0	0	0	22	22	0	0	13	0	0	0	0	0	0	0	0	0	0	0	13	0	0	0	22	0	0	0	0	0	0	9	0	0	22	0	0	0
830	412	Q687X5|STEA4_HUMAN	Metalloreductase STEAP4 OS=Homo sapiens GN=STEAP4 PE=1 SV=1	136	0	0	0	0	0	0	0	0	0	0	0	0	0	0	0	0	0	0	0	0	0	0	0	0	0	0	0	0	0	0	3	22	0	0	3	0	0	0	0	0	0	10	0	0	3
929	628	P13726|TF_HUMAN	Tissue factor OS=Homo sapiens GN=F3 PE=1 SV=1	135.94	0	0	0	0	0	0	0	0	0	0	0	0	0	0	0	0	0	0	0	0	0	0	0	0	0	0	0	0	4	0	0	10	0	0	3	0	0	0	0	0	0	33	0	0	0
460	848	P01707|LV204_HUMAN	Ig lambda chain V-II region TRO OS=Homo sapiens PE=1 SV=1	135.36	0	9	0	7	0	9	7	0	0	7	10	8	0	0	7	7	7	8	19	7	9	15	0	0	0	0	0	8	7	7	0	27	7	0	16	0	0	19	0	0	0	7	0	8	7
794	690	P60953|CDC42_HUMAN	Cell division control protein 42 homolog OS=Homo sapiens GN=CDC42 PE=1 SV=2	135.27	0	0	0	0	0	0	9	0	0	0	0	6	14	0	0	9	0	0	0	0	0	0	0	0	0	0	0	0	0	0	9	7	5	0	0	0	0	0	0	0	0	9	0	0	0
530	917	Q8NHM4|TRY6_HUMAN	Putative trypsin-6 OS=Homo sapiens GN=PRSS3P2 PE=5 SV=2	135.24	5	0	4	8	0	5	4	5	0	4	0	0	0	0	4	4	0	4	5	8	5	0	0	4	0	0	0	5	0	4	4	4	6	0	0	0	0	9	0	0	0	4	0	0	4
906	786	Q96FW1|OTUB1_HUMAN	Ubiquitin thioesterase OTUB1 OS=Homo sapiens GN=OTUB1 PE=1 SV=2	135.09	0	0	0	0	0	0	0	0	0	0	0	0	4	0	0	0	0	0	0	0	0	0	0	0	0	0	0	0	4	0	0	4	0	0	0	0	0	0	0	0	0	14	0	0	0
840	955	P07203|GPX1_HUMAN	Glutathione peroxidase 1 OS=Homo sapiens GN=GPX1 PE=1 SV=4	133.86	0	0	0	0	0	0	0	0	0	0	0	0	20	0	0	0	0	0	0	0	0	0	0	0	0	0	0	0	0	0	0	0	0	0	0	0	0	0	0	0	0	27	0	0	0
380	829	P14174|MIF_HUMAN	Macrophage migration inhibitory factor OS=Homo sapiens GN=MIF PE=1 SV=4	133.79	0	0	0	0	0	28	28	10	0	10	10	10	17	0	28	28	10	10	10	10	28	0	0	0	0	0	0	34	0	28	10	36	8	0	10	0	0	0	28	0	0	36	0	0	17
990	428	Q9NUQ9|FA49B_HUMAN	Protein FAM49B OS=Homo sapiens GN=FAM49B PE=1 SV=1	133.67	0	0	0	0	0	0	6	0	0	0	0	0	0	0	0	0	0	0	0	0	0	0	0	0	0	0	0	0	0	0	0	29	0	0	0	0	0	0	0	0	0	3	0	0	0
306	658	P04434|KV310_HUMAN	Ig kappa chain V-III region VH (Fragment) OS=Homo sapiens PE=4 SV=1	133.67	8	25	9	9	0	9	24	9	9	24	9	9	0	23	9	9	9	25	9	16	22	9	9	9	0	0	8	9	9	25	16	37	12	9	25	0	0	16	0	9	9	46	25	9	16
317	906	P02814|SMR3B_HUMAN	Submaxillary gland androgen-regulated protein 3B OS=Homo sapiens GN=SMR3B PE=1 SV=2	133.55	0	0	0	0	0	0	0	0	63	0	0	0	0	0	0	0	0	0	0	0	0	0	0	0	0	0	0	66	48	0	0	27	44	0	0	0	0	44	0	0	0	27	0	0	0
738	498	O00151|PDLI1_HUMAN	PDZ and LIM domain protein 1 OS=Homo sapiens GN=PDLIM1 PE=1 SV=4	133.33	0	0	0	0	0	0	0	0	0	5	0	0	5	0	5	0	0	0	0	0	0	0	0	0	0	0	0	3	0	0	0	0	0	0	0	0	0	0	0	0	0	13	0	0	5
993	979	P02656|APOC3_HUMAN	Apolipoprotein C-III OS=Homo sapiens GN=APOC3 PE=1 SV=1	133.23	0	0	0	0	0	0	17	0	0	17	0	0	44	0	0	33	0	0	0	0	0	0	0	0	0	0	0	0	0	0	0	0	0	0	0	0	0	0	0	0	0	0	0	0	0
809	744	P40306|PSB10_HUMAN	Proteasome subunit beta type-10 OS=Homo sapiens GN=PSMB10 PE=1 SV=1	133.07	0	0	0	0	0	0	7	0	0	0	0	7	7	0	14	7	0	0	0	0	0	0	0	0	0	0	0	11	0	0	0	0	0	0	0	0	0	0	7	0	0	21	0	0	0
360	949	P80419|HV322_HUMAN	Ig heavy chain V-III region GAR OS=Homo sapiens PE=1 SV=1	132.46	16	25	9	16	0	0	9	0	25	9	9	16	0	25	25	0	0	16	16	0	25	9	0	9	9	9	0	0	16	25	16	25	25	16	25	9	0	0	0	0	25	25	0	16	25
688	511	P07951|TPM2_HUMAN	Tropomyosin beta chain OS=Homo sapiens GN=TPM2 PE=1 SV=1	132.06	4	0	0	0	0	0	0	0	0	0	0	4	4	0	0	0	0	0	0	0	0	0	0	0	0	0	4	0	0	0	0	10	0	0	0	0	0	4	4	0	4	13	0	0	0
605	608	P15153|RAC2_HUMAN	Ras-related C3 botulinum toxin substrate 2 OS=Homo sapiens GN=RAC2 PE=1 SV=1	131.85	0	0	0	0	0	5	5	5	0	5	5	13	0	5	5	0	0	0	5	5	5	0	0	0	0	0	0	0	5	5	5	27	10	0	5	0	0	5	5	0	13	5	0	5	5
1009	814	P52597|HNRPF_HUMAN	Heterogeneous nuclear ribonucleoprotein F OS=Homo sapiens GN=HNRNPF PE=1 SV=3	131.51	0	0	0	0	0	0	0	0	0	0	0	0	0	0	0	0	0	0	0	0	0	0	0	0	0	0	0	0	0	0	0	0	0	0	0	0	0	0	8	0	0	11	0	0	0
948	670	Q13630|FCL_HUMAN	GDP-L-fucose synthase OS=Homo sapiens GN=TSTA3 PE=1 SV=1	131.33	0	0	0	0	0	0	0	0	0	0	0	0	3	0	0	0	0	0	0	0	0	0	0	0	0	0	0	0	0	0	0	0	0	0	0	0	0	0	0	0	0	14	0	0	0
814	798	P69905|HBA_HUMAN	Hemoglobin subunit alpha OS=Homo sapiens GN=HBA1 PE=1 SV=2	131.06	0	0	0	0	0	30	11	0	0	0	0	0	11	0	0	28	0	0	0	0	0	0	0	0	0	0	0	0	0	0	0	0	0	0	0	0	0	0	0	0	0	0	0	0	0
598	552	P15291|B4GT1_HUMAN	Beta-1 4-galactosyltransferase 1 OS=Homo sapiens GN=B4GALT1 PE=1 SV=5	130.68	0	0	0	0	0	10	10	0	0	0	0	0	0	0	0	0	0	5	0	0	0	0	0	0	0	0	5	0	0	5	5	0	0	0	5	0	0	0	14	0	0	0	5	10	0
825	888	O60547|GMDS_HUMAN	GDP-mannose 4 6 dehydratase OS=Homo sapiens GN=GMDS PE=1 SV=1	130.4	0	0	0	0	0	5	0	0	0	0	0	5	17	0	0	0	0	0	0	0	0	0	0	0	0	0	0	0	5	0	5	5	0	0	0	0	0	0	5	0	0	10	0	0	0
957	779	P36980|FHR2_HUMAN	Complement factor H-related protein 2 OS=Homo sapiens GN=CFHR2 PE=1 SV=1	130.19	0	0	0	0	0	0	0	0	0	0	0	0	14	0	0	14	0	0	0	0	0	0	0	0	0	0	0	0	0	0	0	0	0	0	0	0	0	0	0	0	0	0	0	0	0
673	795	Q96BQ1|FAM3D_HUMAN	Protein FAM3D OS=Homo sapiens GN=FAM3D PE=1 SV=1	129.84	0	0	0	8	0	5	0	5	8	0	0	0	0	0	8	0	0	0	0	6	6	0	14	0	0	8	14	5	0	0	8	0	0	0	0	15	14	0	0	0	8	0	0	0	0
872	599	P11766|ADHX_HUMAN	Alcohol dehydrogenase class-3 OS=Homo sapiens GN=ADH5 PE=1 SV=4	129.49	0	0	0	0	0	5	0	0	0	0	5	0	17	0	0	5	0	0	0	0	0	0	0	0	0	0	0	5	0	0	0	0	0	0	0	0	0	0	0	0	0	0	0	0	0
597	636	P15941|MUC1_HUMAN	Mucin-1 OS=Homo sapiens GN=MUC1 PE=1 SV=3	129.4	1	0	0	0	0	0	0	0	0	1	1	0	2	0	2	0	0	0	0	2	1	0	0	0	0	0	0	0	1	0	0	4	3	0	2	0	0	0	1	0	0	3	0	0	3
1007	557	P48147|PPCE_HUMAN	Prolyl endopeptidase OS=Homo sapiens GN=PREP PE=1 SV=2	129.31	0	0	0	0	0	0	3	0	0	0	0	0	3	0	0	0	0	0	0	0	0	0	0	0	0	0	0	3	0	0	0	0	0	0	0	0	0	0	0	0	0	7	0	0	0
668	500	P61160|ARP2_HUMAN	Actin-related protein 2 OS=Homo sapiens GN=ACTR2 PE=1 SV=1	129.06	0	0	0	0	0	0	0	0	0	0	0	0	3	0	0	0	0	0	0	0	0	0	0	0	0	0	0	0	4	0	7	12	0	0	0	0	0	0	3	0	0	15	0	0	0
335	778	P62979|RS27A_HUMAN	Ubiquitin-40S ribosomal protein S27a OS=Homo sapiens GN=RPS27A PE=1 SV=2	128.93	22	0	10	12	10	6	16	0	0	22	16	16	22	10	22	16	0	22	10	16	16	0	16	10	0	0	16	16	22	16	22	22	22	10	16	16	0	22	22	0	16	22	10	0	22
335	789	P62987|RL40_HUMAN	Ubiquitin-60S ribosomal protein L40 OS=Homo sapiens GN=UBA52 PE=1 SV=2	128.93	27	0	12	14	12	7	20	0	0	27	20	20	27	12	27	20	0	27	12	20	20	0	20	12	0	0	20	20	27	20	27	27	27	12	20	20	0	27	27	0	20	27	12	0	27
335	791	P0CG47|UBB_HUMAN	Polyubiquitin-B OS=Homo sapiens GN=UBB PE=1 SV=1	128.93	15	0	7	8	7	4	11	0	0	15	11	11	15	7	15	11	0	15	7	11	11	0	11	7	0	0	11	11	15	11	15	15	15	7	11	11	0	15	15	0	11	15	7	0	15
335	793	P0CG48|UBC_HUMAN	Polyubiquitin-C OS=Homo sapiens GN=UBC PE=1 SV=3	128.93	5	0	2	3	2	1	4	0	0	5	4	4	5	2	5	4	0	5	2	4	4	0	4	2	0	0	4	4	5	4	5	5	5	2	4	4	0	5	5	0	4	5	2	0	5
962	787	Q99828|CIB1_HUMAN	Calcium and integrin-binding protein 1 OS=Homo sapiens GN=CIB1 PE=1 SV=4	128.77	0	0	0	0	0	0	0	0	0	0	0	0	0	0	0	0	0	0	0	0	0	0	0	0	0	0	0	0	0	0	0	22	0	0	8	0	0	0	0	0	0	15	0	0	0
548	723	P33241|LSP1_HUMAN	Lymphocyte-specific protein 1 OS=Homo sapiens GN=LSP1 PE=1 SV=1	128.25	0	0	0	0	0	0	5	0	0	5	0	13	9	0	0	12	0	0	0	0	0	0	0	0	0	0	0	0	0	0	5	17	0	0	0	0	0	0	0	0	5	9	0	0	0
1162	821	P02654|APOC1_HUMAN	Apolipoprotein C-I OS=Homo sapiens GN=APOC1 PE=1 SV=1	128.23	0	0	0	0	0	0	0	0	0	0	0	0	0	0	0	49	0	0	0	0	0	0	0	0	0	0	0	0	0	0	0	0	0	0	0	0	0	0	0	0	0	0	0	0	0
427	832	P01595|KV103_HUMAN	Ig kappa chain V-I region Bi OS=Homo sapiens PE=1 SV=1	127.95	0	7	0	11	11	19	0	19	19	11	19	19	7	11	11	7	7	19	11	0	27	7	11	19	0	19	11	19	19	16	0	19	0	11	19	11	0	11	11	7	19	25	19	7	19
749	682	P06731|CEAM5_HUMAN	Carcinoembryonic antigen-related cell adhesion molecule 5 OS=Homo sapiens GN=CEACAM5 PE=1 SV=3	127.72	0	0	0	0	0	0	0	0	0	3	0	0	0	0	0	0	0	0	0	0	0	0	0	0	0	0	1	4	5	0	0	3	0	0	3	0	0	0	0	0	0	3	0	0	5
1378	902	P18428|LBP_HUMAN	Lipopolysaccharide-binding protein OS=Homo sapiens GN=LBP PE=1 SV=3	126.63	0	0	0	0	0	0	0	0	0	0	0	0	0	0	0	13	0	0	0	0	0	0	0	0	0	0	0	0	0	0	0	0	0	0	0	0	0	0	0	0	0	0	0	0	0
1131	555	Q9BYQ6|KR411_HUMAN	Keratin-associated protein 4-11 OS=Homo sapiens GN=KRTAP4-11 PE=1 SV=2	126.63	0	0	27	0	0	0	0	0	0	0	0	0	0	0	0	0	0	0	0	0	0	0	0	0	0	0	0	0	0	0	0	0	0	0	0	0	0	0	0	0	0	0	0	0	0
1047	543	P35237|SPB6_HUMAN	Serpin B6 OS=Homo sapiens GN=SERPINB6 PE=1 SV=3	126.57	0	0	0	0	0	0	0	0	0	0	0	0	4	0	0	0	0	0	0	0	0	0	0	0	0	0	0	4	0	0	0	0	0	0	0	0	0	0	0	0	0	16	0	0	0
889	981	Q9HCY8|S10AE_HUMAN	Protein S100-A14 OS=Homo sapiens GN=S100A14 PE=1 SV=1	126.43	0	0	0	0	0	0	0	0	0	0	0	0	0	0	0	0	0	11	0	0	0	0	0	0	0	0	14	0	36	0	0	25	21	0	0	0	0	0	11	0	0	36	0	0	0
494	973	P81605|DCD_HUMAN	Dermcidin OS=Homo sapiens GN=DCD PE=1 SV=2	126.39	20	10	10	0	41	0	0	0	10	0	10	23	10	44	0	23	0	10	0	10	0	0	20	0	10	10	10	21	31	0	0	10	0	10	0	20	0	41	20	10	10	0	10	0	0
486	675	Q7Z7M9|GALT5_HUMAN	Polypeptide N-acetylgalactosaminyltransferase 5 OS=Homo sapiens GN=GALNT5 PE=1 SV=1	125.97	0	1	3	0	1	2	1	2	1	0	2	1	1	1	1	0	1	1	0	2	1	1	3	1	1	1	1	2	0	0	0	1	0	3	1	1	1	0	0	1	2	1	1	2	0
1180	708	P52790|HXK3_HUMAN	Hexokinase-3 OS=Homo sapiens GN=HK3 PE=1 SV=2	125.96	0	0	0	0	0	0	0	0	0	0	0	0	0	0	0	0	0	0	0	0	0	0	0	0	0	0	0	0	0	0	0	6	0	0	0	0	0	0	0	0	0	0	0	0	0
1161	589	Q9BYQ9|KRA48_HUMAN	Keratin-associated protein 4-8 OS=Homo sapiens GN=KRTAP4-8 PE=2 SV=4	125.77	0	0	23	0	0	0	0	0	0	0	0	5	0	0	0	0	0	0	0	0	0	0	0	0	0	0	0	0	0	0	0	0	0	0	0	0	0	0	0	0	0	0	0	0	0
519	583	O95841|ANGL1_HUMAN	Angiopoietin-related protein 1 OS=Homo sapiens GN=ANGPTL1 PE=2 SV=1	125.67	0	0	2	0	2	0	0	0	0	0	0	0	0	2	0	0	2	0	0	2	0	0	2	0	6	11	2	0	0	2	0	0	0	0	0	2	2	0	2	2	2	0	2	4	2
1121	590	P67775|PP2AA_HUMAN	Serine/threonine-protein phosphatase 2A catalytic subunit alpha isoform OS=Homo sapiens GN=PPP2CA PE=1 SV=1	125.62	0	0	0	0	0	0	0	0	0	0	0	0	5	0	0	0	0	0	0	0	0	0	0	0	0	0	0	0	0	0	0	4	0	0	0	0	0	0	0	0	0	14	0	0	0
628	796	Q6NUJ1|SAPL1_HUMAN	Proactivator polypeptide-like 1 OS=Homo sapiens GN=PSAPL1 PE=2 SV=2	125.32	0	0	0	0	0	0	4	0	0	0	0	4	4	0	0	4	0	4	4	4	4	0	0	0	0	0	0	4	4	4	0	0	8	0	0	0	0	4	4	0	0	4	0	0	0
832	770	P58499|FAM3B_HUMAN	Protein FAM3B OS=Homo sapiens GN=FAM3B PE=1 SV=2	125.17	0	0	0	0	18	0	0	0	0	0	0	0	0	0	8	0	0	0	0	0	0	0	0	0	0	0	8	0	0	0	0	0	0	0	0	20	0	0	0	0	0	0	0	0	0
865	440	P04899|GNAI2_HUMAN	Guanine nucleotide-binding protein G(i) subunit alpha-2 OS=Homo sapiens GN=GNAI2 PE=1 SV=3	124.96	0	0	0	0	0	0	0	0	0	0	0	0	0	0	0	0	0	0	0	0	0	0	0	0	0	0	0	3	0	0	0	24	3	0	0	0	0	0	0	0	3	6	0	0	0
350	882	P01721|LV601_HUMAN	Ig lambda chain V-VI region AR OS=Homo sapiens PE=1 SV=1	124.91	10	10	0	10	0	10	10	8	17	10	10	0	0	10	10	22	7	10	7	10	0	10	10	0	0	0	0	22	10	10	10	7	10	0	10	0	0	10	0	0	0	7	20	0	7
771	635	Q8NES3|LFNG_HUMAN	Beta-1 3-N-acetylglucosaminyltransferase lunatic fringe OS=Homo sapiens GN=LFNG PE=1 SV=2	124.88	0	0	0	0	0	16	0	5	0	0	0	4	0	4	0	0	0	0	0	0	0	0	0	0	4	5	0	0	0	0	0	0	0	0	0	0	0	4	0	0	0	0	0	0	0
713	811	Q9UJJ9|GNPTG_HUMAN	N-acetylglucosamine-1-phosphotransferase subunit gamma OS=Homo sapiens GN=GNPTG PE=1 SV=1	124.71	7	0	0	0	7	9	0	16	0	0	11	0	0	0	7	0	0	0	0	7	0	5	0	0	0	7	7	0	0	0	0	0	0	0	0	0	5	0	0	0	7	0	7	11	0
1034	726	P18465|1B57_HUMAN	HLA class I histocompatibility antigen B-57 alpha chain OS=Homo sapiens GN=HLA-B PE=1 SV=1	124.58	0	0	0	0	0	0	4	0	0	0	0	3	0	0	0	0	4	0	0	0	0	0	0	0	0	0	0	0	0	0	0	0	0	4	0	0	0	0	0	0	0	4	0	0	4
1034	727	P30484|1B46_HUMAN	HLA class I histocompatibility antigen B-46 alpha chain OS=Homo sapiens GN=HLA-B PE=1 SV=1	124.58	0	0	0	0	0	0	4	0	0	0	0	3	0	0	0	0	4	0	0	0	0	0	0	0	0	0	0	0	0	0	0	0	0	4	0	0	0	0	0	0	0	4	0	0	4
1034	728	P30464|1B15_HUMAN	HLA class I histocompatibility antigen B-15 alpha chain OS=Homo sapiens GN=HLA-B PE=1 SV=2	124.58	0	0	0	0	0	0	4	0	0	0	0	3	0	0	0	0	4	0	0	0	0	0	0	0	0	0	0	0	0	0	0	0	0	4	0	0	0	0	0	0	0	4	0	0	4
1034	729	P30495|1B56_HUMAN	HLA class I histocompatibility antigen B-56 alpha chain OS=Homo sapiens GN=HLA-B PE=1 SV=1	124.58	0	0	0	0	0	0	4	0	0	0	0	3	0	0	0	0	4	0	0	0	0	0	0	0	0	0	0	0	0	0	0	0	0	4	0	0	0	0	0	0	0	4	0	0	4
1034	730	P18464|1B51_HUMAN	HLA class I histocompatibility antigen B-51 alpha chain OS=Homo sapiens GN=HLA-B PE=1 SV=1	124.58	0	0	0	0	0	0	4	0	0	0	0	3	0	0	0	0	4	0	0	0	0	0	0	0	0	0	0	0	0	0	0	0	0	4	0	0	0	0	0	0	0	4	0	0	4
1034	731	P30490|1B52_HUMAN	HLA class I histocompatibility antigen B-52 alpha chain OS=Homo sapiens GN=HLA-B PE=1 SV=1	124.58	0	0	0	0	0	0	4	0	0	0	0	3	0	0	0	0	4	0	0	0	0	0	0	0	0	0	0	0	0	0	0	0	0	4	0	0	0	0	0	0	0	4	0	0	4
1034	732	P30498|1B78_HUMAN	HLA class I histocompatibility antigen B-78 alpha chain OS=Homo sapiens GN=HLA-B PE=1 SV=1	124.58	0	0	0	0	0	0	4	0	0	0	0	3	0	0	0	0	4	0	0	0	0	0	0	0	0	0	0	0	0	0	0	0	0	4	0	0	0	0	0	0	0	4	0	0	4
1034	733	P30491|1B53_HUMAN	HLA class I histocompatibility antigen B-53 alpha chain OS=Homo sapiens GN=HLA-B PE=1 SV=1	124.58	0	0	0	0	0	0	4	0	0	0	0	3	0	0	0	0	4	0	0	0	0	0	0	0	0	0	0	0	0	0	0	0	0	4	0	0	0	0	0	0	0	4	0	0	4
1034	734	P10319|1B58_HUMAN	HLA class I histocompatibility antigen B-58 alpha chain OS=Homo sapiens GN=HLA-B PE=1 SV=1	124.58	0	0	0	0	0	0	4	0	0	0	0	3	0	0	0	0	4	0	0	0	0	0	0	0	0	0	0	0	0	0	0	0	0	4	0	0	0	0	0	0	0	4	0	0	4
1034	735	P30685|1B35_HUMAN	HLA class I histocompatibility antigen B-35 alpha chain OS=Homo sapiens GN=HLA-B PE=1 SV=1	124.58	0	0	0	0	0	0	4	0	0	0	0	3	0	0	0	0	4	0	0	0	0	0	0	0	0	0	0	0	0	0	0	0	0	4	0	0	0	0	0	0	0	4	0	0	4
1034	756	P04222|1C03_HUMAN	HLA class I histocompatibility antigen Cw-3 alpha chain OS=Homo sapiens GN=HLA-C PE=1 SV=2	124.58	0	0	0	0	0	0	4	0	0	0	0	3	0	0	0	0	4	0	0	0	0	0	0	0	0	0	0	0	0	0	0	0	0	4	0	0	0	0	0	0	0	4	0	0	4
1282	763	Q9Y6E0|STK24_HUMAN	Serine/threonine-protein kinase 24 OS=Homo sapiens GN=STK24 PE=1 SV=1	124.42	0	0	0	0	0	0	0	0	0	0	0	0	0	0	0	0	0	0	0	0	0	0	0	0	0	0	0	0	0	0	0	8	0	0	0	0	0	0	0	0	0	10	0	0	0
1363	815	P07954|FUMH_HUMAN	Fumarate hydratase mitochondrial OS=Homo sapiens GN=FH PE=1 SV=3	124.39	0	0	0	0	0	0	0	0	0	0	0	0	0	0	0	0	0	0	0	0	0	0	0	0	0	0	0	0	0	0	0	0	0	0	0	0	0	0	0	0	0	11	0	0	0
670	602	Q14103|HNRPD_HUMAN	Heterogeneous nuclear ribonucleoprotein D0 OS=Homo sapiens GN=HNRNPD PE=1 SV=1	124.27	0	0	0	0	0	0	5	0	0	0	0	9	8	0	3	0	0	0	0	0	0	0	0	0	0	0	0	0	0	0	0	0	0	0	0	0	0	0	12	0	0	12	0	0	0
488	2617	P01760|HV105_HUMAN	Ig heavy chain V-I region WOL OS=Homo sapiens PE=1 SV=1	124.01	0	0	9	9	0	0	9	0	9	9	0	0	9	0	9	9	0	9	9	0	8	0	9	9	9	9	0	0	9	0	9	9	9	0	9	0	0	9	0	9	0	9	11	0	9
582	609	Q86SQ4|GP126_HUMAN	G-protein coupled receptor 126 OS=Homo sapiens GN=GPR126 PE=1 SV=3	123.73	0	3	0	0	0	3	0	2	3	0	2	0	0	0	0	0	0	0	1	0	3	2	0	0	1	2	2	3	0	2	0	0	0	0	3	2	0	0	0	0	0	0	2	3	0
650	379	Q5T749|KPRP_HUMAN	Keratinocyte proline-rich protein OS=Homo sapiens GN=KPRP PE=1 SV=1	123.73	0	0	0	7	0	2	0	2	0	0	2	0	0	0	2	0	0	17	0	2	0	0	0	0	0	0	0	0	2	0	0	0	3	0	0	0	0	0	0	0	0	0	0	0	0
858	621	P50502|F10A1_HUMAN	Hsc70-interacting protein OS=Homo sapiens GN=ST13 PE=1 SV=2	123.72	0	0	0	0	0	0	0	0	0	0	0	0	9	0	0	0	0	0	0	0	0	0	0	0	0	0	0	0	0	0	0	0	0	0	0	0	0	0	3	0	0	17	0	0	0
761	604	P50591|TNF10_HUMAN	Tumor necrosis factor ligand superfamily member 10 OS=Homo sapiens GN=TNFSF10 PE=1 SV=1	123.32	0	0	0	0	10	0	4	4	0	0	0	0	0	6	0	0	0	0	0	0	0	0	0	0	0	4	0	4	0	0	0	4	0	6	3	0	0	0	0	0	6	0	0	0	0
473	1016	Q86UD1|OAF_HUMAN	Out at first protein homolog OS=Homo sapiens GN=OAF PE=2 SV=1	123.31	0	4	10	0	10	0	6	6	4	0	4	6	0	10	0	0	4	6	10	10	4	4	10	4	6	10	10	0	0	0	10	0	0	10	4	10	6	0	10	4	4	0	4	4	0
712	968	P30154|2AAB_HUMAN	Serine/threonine-protein phosphatase 2A 65 kDa regulatory subunit A beta isoform OS=Homo sapiens GN=PPP2R1B PE=1 SV=3	123.15	0	0	0	0	0	0	3	0	0	0	0	0	6	0	0	0	0	0	0	0	0	0	0	0	0	0	0	0	0	0	6	6	0	0	0	0	0	0	6	0	0	6	0	0	0
935	976	P19957|ELAF_HUMAN	Elafin OS=Homo sapiens GN=PI3 PE=1 SV=3	123.14	0	0	0	0	0	0	0	0	0	0	0	0	0	0	0	0	0	0	0	0	0	0	0	0	0	0	0	15	0	0	0	15	8	0	14	0	0	0	0	0	0	0	0	0	0
714	820	P07741|APT_HUMAN	Adenine phosphoribosyltransferase OS=Homo sapiens GN=APRT PE=1 SV=2	123.09	0	0	0	0	0	0	13	0	0	0	7	13	20	0	14	13	0	0	0	0	0	0	0	0	0	0	0	0	0	0	20	13	0	0	0	7	0	0	0	0	0	20	0	0	0
391	626	Q6KB66|K2C80_HUMAN	Keratin type II cytoskeletal 80 OS=Homo sapiens GN=KRT80 PE=1 SV=2	123.08	2	2	2	4	2	2	2	2	2	0	2	2	2	2	2	2	2	2	2	2	2	2	2	2	2	2	2	2	6	2	2	2	2	2	2	2	2	2	2	2	0	5	2	2	2
1041	612	Q99536|VAT1_HUMAN	Synaptic vesicle membrane protein VAT-1 homolog OS=Homo sapiens GN=VAT1 PE=1 SV=2	122.85	0	0	0	0	0	0	0	0	0	0	0	0	0	0	0	0	0	0	0	0	0	0	0	0	0	0	0	0	0	4	0	15	0	0	0	0	0	0	0	0	0	0	0	0	0
741	926	Q15435|PP1R7_HUMAN	Protein phosphatase 1 regulatory subunit 7 OS=Homo sapiens GN=PPP1R7 PE=1 SV=1	122.8	0	0	0	0	0	5	5	0	0	0	0	5	5	5	5	5	0	0	0	0	0	0	0	0	0	0	0	5	5	0	5	5	0	0	0	0	0	0	5	0	0	13	0	0	0
839	549	Q11201|SIA4A_HUMAN	CMP-N-acetylneuraminate-beta-galactosamide-alpha-2 3-sialyltransferase 1 OS=Homo sapiens GN=ST3GAL1 PE=2 SV=1	122.7	0	0	0	0	0	6	0	4	0	0	0	0	0	5	0	0	0	0	0	0	0	3	0	0	4	8	0	0	0	0	0	0	0	0	0	0	4	0	5	0	0	0	0	0	0
1124	476	P06681|CO2_HUMAN	Complement C2 OS=Homo sapiens GN=C2 PE=1 SV=2	122.51	0	0	0	0	0	0	0	0	0	0	0	0	0	0	0	7	0	0	0	0	0	0	0	0	0	0	0	0	0	0	0	2	0	0	1	0	0	0	0	0	0	0	0	0	0
853	663	P10809|CH60_HUMAN	60 kDa heat shock protein mitochondrial OS=Homo sapiens GN=HSPD1 PE=1 SV=2	122.5	0	0	0	0	0	0	2	0	0	0	0	0	0	0	0	0	0	0	0	0	0	0	0	0	0	0	0	0	2	0	0	2	0	0	0	0	0	0	4	0	0	9	0	0	0
1257	683	Q10567|AP1B1_HUMAN	AP-1 complex subunit beta-1 OS=Homo sapiens GN=AP1B1 PE=1 SV=2	122.44	0	0	0	0	0	2	0	0	0	0	0	0	0	0	0	0	0	0	0	0	0	0	0	0	0	0	0	0	0	0	0	0	0	0	0	0	0	0	2	0	0	3	0	0	0
1023	757	P23142|FBLN1_HUMAN	Fibulin-1 OS=Homo sapiens GN=FBLN1 PE=1 SV=4	122.29	0	0	0	0	0	0	4	0	0	0	0	0	3	0	0	5	0	0	0	0	0	0	0	0	0	0	0	0	0	0	0	0	0	0	0	0	0	0	0	0	0	0	0	0	0
721	833	P04155|TFF1_HUMAN	Trefoil factor 1 OS=Homo sapiens GN=TFF1 PE=1 SV=1	122.27	0	0	0	0	0	0	0	0	0	33	0	0	0	14	0	0	0	0	0	0	0	0	0	14	0	0	0	0	14	0	0	14	33	0	0	0	14	14	14	0	0	14	0	0	0
1462	884	Q13561|DCTN2_HUMAN	Dynactin subunit 2 OS=Homo sapiens GN=DCTN2 PE=1 SV=4	122.22	0	0	0	0	0	0	0	0	0	0	0	0	0	0	0	0	0	0	0	0	0	0	0	0	0	0	0	0	0	0	0	0	0	0	0	0	0	0	0	0	0	12	0	0	0
940	706	P29350|PTN6_HUMAN	Tyrosine-protein phosphatase non-receptor type 6 OS=Homo sapiens GN=PTPN6 PE=1 SV=1	121.97	0	0	0	0	0	0	7	0	0	0	0	3	0	0	0	0	0	0	0	0	0	0	0	0	0	0	0	0	0	0	0	12	0	0	0	0	0	0	0	0	0	0	0	0	0
1125	717	Q8N6Q3|CD177_HUMAN	CD177 antigen OS=Homo sapiens GN=CD177 PE=1 SV=2	121.94	0	0	0	0	0	0	0	0	0	0	0	0	0	0	0	0	0	0	0	0	0	0	0	0	0	0	0	6	0	0	0	0	0	0	12	0	0	0	0	0	0	0	0	0	0
543	605	P54802|ANAG_HUMAN	Alpha-N-acetylglucosaminidase OS=Homo sapiens GN=NAGLU PE=1 SV=2	121.68	0	0	3	0	0	6	5	4	0	0	2	0	0	5	0	0	1	2	2	0	4	4	0	0	3	2	0	0	0	0	0	0	0	2	1	5	5	0	3	0	0	0	3	7	0
829	1165	P01703|LV105_HUMAN	Ig lambda chain V-I region NEWM OS=Homo sapiens PE=1 SV=1	121.61	0	0	0	0	0	11	11	11	11	0	0	0	14	0	0	0	0	0	0	0	16	0	0	0	0	0	0	11	0	0	26	0	0	0	0	0	0	0	0	0	0	0	0	0	0
984	584	P05160|F13B_HUMAN	Coagulation factor XIII B chain OS=Homo sapiens GN=F13B PE=1 SV=3	120.99	0	0	0	0	0	0	0	0	0	0	0	0	0	0	0	8	0	0	0	0	0	0	0	0	0	0	0	0	0	0	0	0	0	0	0	0	0	0	0	0	0	0	0	0	0
1046	569	P20700|LMNB1_HUMAN	Lamin-B1 OS=Homo sapiens GN=LMNB1 PE=1 SV=2	120.93	0	0	0	0	0	0	0	0	0	0	0	0	0	0	0	0	0	0	0	0	0	0	0	0	0	0	0	0	0	0	0	6	0	0	0	0	0	0	0	0	0	6	0	0	0
1070	817	P43686|PRS6B_HUMAN	26S protease regulatory subunit 6B OS=Homo sapiens GN=PSMC4 PE=1 SV=2	120.92	0	0	0	0	0	0	0	0	0	0	0	0	0	0	0	0	0	0	0	0	0	0	0	0	0	0	0	0	0	0	0	0	0	0	0	0	0	0	4	0	0	14	0	0	0
777	720	P59998|ARPC4_HUMAN	Actin-related protein 2/3 complex subunit 4 OS=Homo sapiens GN=ARPC4 PE=1 SV=3	120.88	0	0	0	0	0	0	0	0	0	0	0	0	11	0	0	11	0	0	0	0	0	0	0	0	0	0	0	0	0	0	7	11	0	0	0	0	0	0	0	0	0	11	0	0	0
1022	586	P30084|ECHM_HUMAN	Enoyl-CoA hydratase mitochondrial OS=Homo sapiens GN=ECHS1 PE=1 SV=4	120.82	0	0	0	0	0	0	0	0	0	0	0	0	0	0	0	0	0	0	0	0	0	0	0	0	0	0	0	0	6	0	0	0	0	0	0	0	0	0	10	0	0	19	0	0	0
775	713	P13010|XRCC5_HUMAN	X-ray repair cross-complementing protein 5 OS=Homo sapiens GN=XRCC5 PE=1 SV=3	120.8	0	0	0	0	0	0	6	0	0	0	0	2	0	0	0	0	0	0	0	0	0	0	0	0	0	0	0	0	0	0	0	2	0	0	0	0	0	0	8	0	0	7	0	0	0
1015	754	P40227|TCPZ_HUMAN	T-complex protein 1 subunit zeta OS=Homo sapiens GN=CCT6A PE=1 SV=3	120.77	0	0	0	0	0	0	0	0	0	0	0	0	5	0	0	0	0	0	0	0	0	0	0	0	0	0	0	0	0	0	0	0	0	0	0	0	0	0	3	0	0	14	0	0	0
1094	600	O43175|SERA_HUMAN	D-3-phosphoglycerate dehydrogenase OS=Homo sapiens GN=PHGDH PE=1 SV=4	120.73	0	0	0	0	0	0	0	0	0	0	2	0	9	0	2	3	0	0	0	0	0	0	0	0	0	0	0	0	0	0	0	0	0	0	0	0	0	0	0	0	0	2	0	0	0
1206	947	O75594|PGRP1_HUMAN	Peptidoglycan recognition protein 1 OS=Homo sapiens GN=PGLYRP1 PE=1 SV=1	120.66	0	0	0	0	0	0	0	0	0	0	0	0	0	0	0	0	0	0	0	0	0	0	0	0	0	0	0	8	0	0	0	28	0	0	0	0	0	0	0	0	0	0	0	0	0
1208	751	O43396|TXNL1_HUMAN	Thioredoxin-like protein 1 OS=Homo sapiens GN=TXNL1 PE=1 SV=3	120.6	0	0	0	0	0	0	0	0	0	0	0	0	0	0	0	0	0	0	0	0	0	0	0	0	0	0	0	0	0	0	0	0	0	0	0	0	0	0	0	0	0	13	0	0	0
812	595	Q6PCB0|VWA1_HUMAN	von Willebrand factor A domain-containing protein 1 OS=Homo sapiens GN=VWA1 PE=1 SV=1	120.59	0	0	0	0	0	8	0	7	0	0	0	0	0	0	0	0	0	0	0	0	4	0	0	0	0	0	0	0	0	5	5	5	0	0	0	0	11	0	0	0	0	0	0	4	0
2066	1457	Q9Y337|KLK5_HUMAN	Kallikrein-5 OS=Homo sapiens GN=KLK5 PE=1 SV=2	120.53	0	0	0	0	0	0	0	0	0	0	0	0	0	0	0	0	0	0	0	0	0	0	0	0	0	0	0	4	0	0	0	0	0	0	0	0	0	0	0	0	0	0	0	0	0
974	652	P31943|HNRH1_HUMAN	Heterogeneous nuclear ribonucleoprotein H OS=Homo sapiens GN=HNRNPH1 PE=1 SV=4	120	0	0	0	0	0	0	0	0	0	0	0	0	0	0	0	0	0	0	0	0	0	0	0	0	0	0	0	0	0	0	0	0	0	0	0	0	0	0	8	0	0	6	0	0	0
930	698	Q9UBX1|CATF_HUMAN	Cathepsin F OS=Homo sapiens GN=CTSF PE=1 SV=1	119.86	0	0	0	0	0	7	0	4	0	0	3	0	0	0	0	0	0	0	0	0	0	0	3	0	0	2	0	0	0	0	3	0	0	0	0	0	0	0	0	0	0	0	0	3	0
1075	547	Q08554|DSC1_HUMAN	Desmocollin-1 OS=Homo sapiens GN=DSC1 PE=1 SV=2	119.68	0	0	0	0	0	0	0	0	0	0	0	0	0	0	0	0	0	1	0	0	0	0	0	0	0	0	0	0	8	0	0	0	0	0	0	0	0	0	0	0	0	0	0	0	0
1479	881	Q15019|SEPT2_HUMAN	Septin-2 OS=Homo sapiens GN=SEPT2 PE=1 SV=1	119.52	0	0	0	0	0	0	0	0	0	0	0	0	0	0	0	0	0	0	0	0	0	0	0	0	0	0	0	0	0	0	0	0	0	0	0	0	0	0	4	0	0	11	0	0	0
1235	769	Q9UGM5|FETUB_HUMAN	Fetuin-B OS=Homo sapiens GN=FETUB PE=1 SV=2	119.24	0	0	0	0	0	0	0	0	0	0	0	0	0	0	0	14	0	0	0	0	0	0	0	0	0	0	0	0	0	0	0	0	0	0	0	0	0	0	0	0	0	0	0	0	0
645	905	P25774|CATS_HUMAN	Cathepsin S OS=Homo sapiens GN=CTSS PE=1 SV=3	119.22	0	0	8	0	3	0	0	0	0	0	0	3	3	0	5	0	0	0	13	5	5	0	0	0	0	8	0	0	0	0	5	13	5	5	0	3	0	0	5	0	0	5	0	0	5
1012	567	P13798|ACPH_HUMAN	Acylamino-acid-releasing enzyme OS=Homo sapiens GN=APEH PE=1 SV=4	118.69	0	0	0	0	0	0	0	0	0	0	0	0	2	0	0	0	0	0	0	0	0	0	0	0	0	0	0	0	0	0	0	2	0	0	0	0	0	0	0	0	0	12	0	0	0
554	597	P35321|SPR1A_HUMAN	Cornifin-A OS=Homo sapiens GN=SPRR1A PE=1 SV=2	118.56	0	0	0	0	0	0	0	0	0	0	0	0	0	0	0	0	0	0	0	9	0	0	0	0	0	0	0	44	16	0	16	19	34	0	0	0	0	0	0	0	0	44	0	0	28
700	689	P19338|NUCL_HUMAN	Nucleolin OS=Homo sapiens GN=NCL PE=1 SV=3	118.32	0	0	0	0	0	0	6	0	0	0	0	3	3	0	0	6	0	0	0	0	0	0	0	0	0	0	0	0	0	0	0	0	0	0	0	0	0	0	6	0	0	8	0	0	0
939	704	P35222|CTNB1_HUMAN	Catenin beta-1 OS=Homo sapiens GN=CTNNB1 PE=1 SV=1	118.02	0	0	0	0	0	0	0	0	0	0	0	0	0	0	0	0	0	6	0	0	0	0	0	0	0	0	0	0	2	0	0	0	2	0	0	0	0	2	0	0	0	2	0	0	0
1250	870	Q9NQW7|XPP1_HUMAN	Xaa-Pro aminopeptidase 1 OS=Homo sapiens GN=XPNPEP1 PE=1 SV=3	117.86	0	0	0	0	0	0	0	0	0	0	0	0	0	0	0	0	0	0	0	0	0	0	0	0	0	0	0	0	0	0	0	0	0	0	0	0	0	0	0	0	0	8	0	0	0
791	771	P56537|IF6_HUMAN	Eukaryotic translation initiation factor 6 OS=Homo sapiens GN=EIF6 PE=1 SV=1	117.64	0	0	0	0	0	0	0	0	0	0	0	0	0	0	0	0	0	0	0	6	0	0	0	0	0	0	0	7	0	0	0	0	0	0	0	0	0	0	6	0	0	21	0	0	6
687	1046	Q96MK3|FA20A_HUMAN	Pseudokinase FAM20A OS=Homo sapiens GN=FAM20A PE=1 SV=4	117.62	0	0	3	0	3	3	3	3	3	0	0	3	0	3	0	0	0	0	0	0	0	0	0	0	3	7	3	0	3	0	0	0	0	0	0	3	0	0	7	0	3	0	3	0	0
324	1473	P06326|HV107_HUMAN	Ig heavy chain V-I region Mot OS=Homo sapiens PE=1 SV=1	117.59	0	18	9	18	9	9	9	9	18	18	9	9	9	0	9	18	9	9	18	9	18	9	0	18	9	17	9	17	18	18	9	18	18	9	18	9	9	0	9	9	18	17	18	9	9
925	750	P21281|VATB2_HUMAN	V-type proton ATPase subunit B brain isoform OS=Homo sapiens GN=ATP6V1B2 PE=1 SV=3	117.41	0	0	0	0	0	0	0	0	0	0	0	4	4	0	0	4	0	0	0	0	0	0	0	0	0	0	0	0	4	0	0	4	0	0	0	0	0	0	4	0	0	14	0	0	0
353	857	P14136|GFAP_HUMAN	Glial fibrillary acidic protein OS=Homo sapiens GN=GFAP PE=1 SV=1	117.27	3	3	3	3	3	3	3	3	3	0	3	3	5	3	5	3	3	3	3	3	3	3	3	3	3	3	3	4	5	3	5	5	5	3	3	3	3	3	4	3	0	6	3	3	3
867	629	P20073|ANXA7_HUMAN	Annexin A7 OS=Homo sapiens GN=ANXA7 PE=1 SV=3	117.21	0	0	0	0	0	0	0	0	0	0	0	0	5	0	0	0	0	0	0	0	0	0	0	0	0	0	0	0	6	0	0	0	0	0	0	0	0	0	0	0	0	8	0	0	0
991	936	P06748|NPM_HUMAN	Nucleophosmin OS=Homo sapiens GN=NPM1 PE=1 SV=2	116.98	0	0	0	0	0	0	4	0	0	0	0	0	7	0	0	12	0	0	0	0	0	0	0	0	0	0	0	7	0	0	0	0	0	0	0	0	0	0	5	0	0	4	0	0	0
934	1003	P02745|C1QA_HUMAN	Complement C1q subcomponent subunit A OS=Homo sapiens GN=C1QA PE=1 SV=2	116.77	0	0	0	0	0	0	13	0	0	0	0	0	12	0	0	13	0	0	0	0	0	0	0	0	0	0	0	0	0	0	0	0	0	0	0	0	0	0	0	0	0	0	0	0	0
415	1001	Q6UXB2|VCC1_HUMAN	VEGF coregulated chemokine 1 OS=Homo sapiens GN=CXCL17 PE=1 SV=1	116.68	0	10	10	0	18	18	18	18	10	0	18	18	0	10	0	0	18	0	0	10	0	18	10	10	10	10	10	8	0	0	0	0	0	18	0	10	30	0	10	18	10	0	10	18	0
1086	1201	P09758|TACD2_HUMAN	Tumor-associated calcium signal transducer 2 OS=Homo sapiens GN=TACSTD2 PE=1 SV=3	116.66	0	0	0	0	0	0	0	0	0	0	0	0	5	0	0	0	0	0	0	0	0	0	0	0	0	0	5	0	0	0	0	5	0	0	0	0	0	0	0	0	0	10	0	0	0
1158	1520	Q07654|TFF3_HUMAN	Trefoil factor 3 OS=Homo sapiens GN=TFF3 PE=1 SV=1	116.5	0	0	0	0	0	0	0	0	0	0	0	0	0	0	0	0	0	0	0	0	0	0	0	0	0	0	0	0	0	0	0	0	20	0	0	0	0	0	0	0	0	20	0	0	0
946	709	Q99832|TCPH_HUMAN	T-complex protein 1 subunit eta OS=Homo sapiens GN=CCT7 PE=1 SV=2	116.01	0	0	0	0	0	0	4	0	0	0	0	0	4	0	0	0	0	0	0	0	0	0	0	0	0	0	0	0	0	0	0	0	0	0	0	0	0	0	4	0	0	10	0	0	0
1199	619	Q32MZ4|LRRF1_HUMAN	Leucine-rich repeat flightless-interacting protein 1 OS=Homo sapiens GN=LRRFIP1 PE=1 SV=2	115.92	0	0	0	0	0	0	0	0	0	0	0	0	0	0	0	0	0	0	0	0	0	0	0	0	0	0	0	0	0	0	0	1	0	0	0	0	0	0	0	0	0	7	0	0	0
878	481	P05023|AT1A1_HUMAN	Sodium/potassium-transporting ATPase subunit alpha-1 OS=Homo sapiens GN=ATP1A1 PE=1 SV=1	115.85	0	0	0	0	0	0	0	0	0	0	0	0	0	0	0	0	0	0	0	0	0	0	0	0	0	0	0	0	0	0	0	0	0	0	0	0	0	0	4	0	0	7	0	0	0
1048	986	Q9GZM7|TINAL_HUMAN	Tubulointerstitial nephritis antigen-like OS=Homo sapiens GN=TINAGL1 PE=1 SV=1	115.76	0	0	0	0	4	0	0	0	2	0	0	2	0	0	0	0	0	0	0	0	0	0	0	0	0	0	4	0	0	0	0	0	0	0	0	0	0	0	4	0	0	0	0	0	0
696	799	P49257|LMAN1_HUMAN	Protein ERGIC-53 OS=Homo sapiens GN=LMAN1 PE=1 SV=2	115.66	0	0	0	0	6	2	0	2	0	0	0	4	0	0	0	0	0	0	0	0	0	0	0	0	4	7	0	2	4	0	0	0	0	4	0	0	6	0	4	0	0	0	4	0	0
680	640	P22626|ROA2_HUMAN	Heterogeneous nuclear ribonucleoproteins A2/B1 OS=Homo sapiens GN=HNRNPA2B1 PE=1 SV=2	115.42	0	0	0	0	0	0	3	0	0	0	0	7	0	0	0	0	0	0	0	0	0	0	0	0	0	0	0	0	4	0	0	8	4	0	0	0	0	0	4	0	0	11	0	0	0
478	853	P06317|LV603_HUMAN	Ig lambda chain V-VI region SUT OS=Homo sapiens PE=1 SV=1	115.19	7	0	0	7	0	0	7	8	0	7	8	0	0	0	7	20	7	0	7	7	9	7	0	0	0	0	0	13	7	10	0	7	7	0	8	0	0	7	0	0	0	7	0	0	7
824	592	O14818|PSA7_HUMAN	Proteasome subunit alpha type-7 OS=Homo sapiens GN=PSMA7 PE=1 SV=1	115.17	0	0	0	0	0	0	0	0	0	0	0	0	12	0	0	6	0	0	0	0	0	0	0	0	0	0	0	6	0	0	0	0	0	0	0	0	0	0	0	0	0	15	0	0	0
1141	581	P42224|STAT1_HUMAN	Signal transducer and activator of transcription 1-alpha/beta OS=Homo sapiens GN=STAT1 PE=1 SV=2	115.12	0	0	0	0	0	0	0	0	0	0	0	0	0	0	0	0	0	0	0	0	0	0	0	0	0	0	0	2	0	0	0	0	0	0	2	0	0	0	0	0	0	7	0	0	0
711	671	Q9HBR0|S38AA_HUMAN	Putative sodium-coupled neutral amino acid transporter 10 OS=Homo sapiens GN=SLC38A10 PE=1 SV=2	114.97	0	0	2	0	3	0	0	0	0	0	0	0	0	0	0	0	0	0	0	1	0	0	0	0	1	1	4	0	0	0	0	0	0	0	0	1	0	0	0	0	1	0	0	2	1
788	874	Q9UNW1|MINP1_HUMAN	Multiple inositol polyphosphate phosphatase 1 OS=Homo sapiens GN=MINPP1 PE=1 SV=1	114.97	0	0	0	0	0	3	8	3	0	0	0	0	0	3	0	3	0	0	0	0	0	0	0	0	0	8	0	3	0	0	0	0	0	0	0	0	0	0	3	3	0	0	0	0	0
1101	467	P54920|SNAA_HUMAN	Alpha-soluble NSF attachment protein OS=Homo sapiens GN=NAPA PE=1 SV=3	114.91	0	0	0	0	0	0	0	0	0	0	0	0	0	0	0	0	0	0	0	0	0	0	0	0	0	0	0	0	0	0	0	0	0	0	0	0	0	0	0	0	0	22	0	0	0
907	809	O95445|APOM_HUMAN	Apolipoprotein M OS=Homo sapiens GN=APOM PE=1 SV=2	114.72	0	0	0	0	0	0	0	0	0	0	0	0	15	0	0	37	0	0	0	0	0	0	0	0	0	0	0	0	0	0	0	0	0	0	0	0	0	0	0	0	0	0	0	0	0
1010	767	P55036|PSMD4_HUMAN	26S proteasome non-ATPase regulatory subunit 4 OS=Homo sapiens GN=PSMD4 PE=1 SV=1	114.64	0	0	0	0	0	0	0	0	0	0	0	0	0	0	3	0	0	0	0	0	0	0	0	0	0	0	0	0	0	0	0	0	0	0	0	0	0	0	0	0	0	10	0	0	0
756	561	Q9HC38|GLOD4_HUMAN	Glyoxalase domain-containing protein 4 OS=Homo sapiens GN=GLOD4 PE=1 SV=1	114.41	0	0	0	0	0	0	0	0	0	0	0	0	17	0	8	0	0	0	0	0	0	0	0	0	0	0	0	0	0	0	0	0	0	0	0	0	0	0	0	0	0	11	0	0	0
804	1018	P84243|H33_HUMAN	Histone H3.3 OS=Homo sapiens GN=H3F3A PE=1 SV=2	114.19	0	0	0	0	0	0	0	0	0	0	0	13	0	0	0	0	0	0	0	0	0	0	0	0	0	0	7	0	0	0	0	13	0	0	7	0	0	0	20	0	0	13	0	0	7
288	1074	P59666|DEF3_HUMAN	Neutrophil defensin 3 OS=Homo sapiens GN=DEFA3 PE=1 SV=1	114.16	0	0	10	19	0	10	0	10	10	19	0	19	0	0	19	20	10	19	10	19	10	10	10	0	0	0	0	19	10	20	19	20	20	10	20	0	0	19	10	0	10	19	19	10	19
288	1075	P59665|DEF1_HUMAN	Neutrophil defensin 1 OS=Homo sapiens GN=DEFA1 PE=1 SV=1	114.16	0	0	10	19	0	10	0	10	10	19	0	19	0	0	19	20	10	19	10	19	10	10	10	0	0	0	0	19	10	20	19	20	20	10	20	0	0	19	10	0	10	19	19	10	19
1190	867	Q8NC51|PAIRB_HUMAN	Plasminogen activator inhibitor 1 RNA-binding protein OS=Homo sapiens GN=SERBP1 PE=1 SV=2	114.14	0	0	0	0	0	0	0	0	0	0	0	0	4	0	0	0	0	0	0	0	0	0	0	0	0	0	0	0	0	0	0	0	0	0	0	0	0	0	0	0	0	0	0	0	0
616	862	P57721|PCBP3_HUMAN	Poly(rC)-binding protein 3 OS=Homo sapiens GN=PCBP3 PE=2 SV=2	114.07	0	0	0	0	0	5	5	0	0	0	0	5	8	5	9	5	0	0	0	0	5	0	0	0	0	0	0	5	5	0	9	3	0	0	0	0	0	5	5	0	0	12	0	0	0
616	873	Q15366|PCBP2_HUMAN	Poly(rC)-binding protein 2 OS=Homo sapiens GN=PCBP2 PE=1 SV=1	114.07	0	0	0	0	0	5	5	0	0	0	0	5	8	5	9	5	0	0	0	0	5	0	0	0	0	0	0	5	5	0	9	3	0	0	0	0	0	5	5	0	0	12	0	0	0
608	782	P09972|ALDOC_HUMAN	Fructose-bisphosphate aldolase C OS=Homo sapiens GN=ALDOC PE=1 SV=2	113.94	6	0	0	0	0	6	6	0	0	0	0	8	8	0	6	6	0	0	0	0	6	0	0	0	0	0	0	8	6	6	6	8	6	0	0	0	0	0	0	0	0	8	0	0	6
955	748	P04080|CYTB_HUMAN	Cystatin-B OS=Homo sapiens GN=CSTB PE=1 SV=2	113.85	0	0	0	0	0	0	0	0	0	0	0	0	0	0	0	0	0	0	0	0	0	0	0	0	0	0	0	21	0	0	0	0	0	0	0	0	0	0	0	0	0	53	0	0	0
590	1176	P06318|LV604_HUMAN	Ig lambda chain V-VI region WLT OS=Homo sapiens PE=1 SV=1	113.75	0	18	18	0	0	18	18	18	18	18	18	18	0	18	18	0	18	18	18	18	18	18	0	18	0	18	0	18	18	18	0	18	0	18	18	18	0	0	0	32	0	0	18	18	18
755	813	P09493|TPM1_HUMAN	Tropomyosin alpha-1 chain OS=Homo sapiens GN=TPM1 PE=1 SV=2	113.69	4	0	0	0	0	0	0	0	0	0	0	4	4	0	0	0	0	0	0	0	0	0	0	0	0	0	4	0	0	0	0	10	0	0	0	0	0	4	4	0	4	7	0	0	0
968	657	P48735|IDHP_HUMAN	Isocitrate dehydrogenase [NADP] mitochondrial OS=Homo sapiens GN=IDH2 PE=1 SV=2	113.62	0	0	0	0	0	0	0	0	0	0	0	0	0	0	0	0	0	0	0	0	0	0	0	0	0	0	0	3	0	0	0	6	0	0	0	0	0	0	0	0	0	6	0	0	0
612	781	P17661|DESM_HUMAN	Desmin OS=Homo sapiens GN=DES PE=1 SV=3	113.3	0	0	2	0	2	0	0	0	0	0	2	0	2	0	2	0	0	2	0	0	0	0	2	0	2	2	2	0	4	0	4	5	2	0	0	0	0	0	2	0	4	8	0	2	0
526	1106	P01771|HV310_HUMAN	Ig heavy chain V-III region HIL OS=Homo sapiens PE=1 SV=1	113.08	6	0	0	0	0	0	0	0	9	0	15	9	0	9	8	0	0	6	0	9	9	0	0	0	0	0	0	6	0	0	0	10	8	0	6	0	0	12	0	0	9	0	8	0	0
1024	607	P02511|CRYAB_HUMAN	Alpha-crystallin B chain OS=Homo sapiens GN=CRYAB PE=1 SV=2	112.75	0	0	0	0	0	0	0	0	0	0	0	0	0	0	0	0	0	0	0	0	0	0	0	0	0	0	0	6	0	0	0	0	0	0	0	0	0	0	0	0	0	32	0	0	6
365	962	Q8WXG9|GPR98_HUMAN	G-protein coupled receptor 98 OS=Homo sapiens GN=GPR98 PE=1 SV=2	112.74	0	0	0	0	0	0	0	0	0	0	0	0	0	0	0	0	0	0	0	0	0	0	0	0	0	0	0	0	0	0	0	0	0	0	0	0	0	0	0	0	0	0	0	0	0
358	1053	P35900|K1C20_HUMAN	Keratin type I cytoskeletal 20 OS=Homo sapiens GN=KRT20 PE=1 SV=1	112.7	3	0	2	2	2	0	2	0	2	3	3	3	2	2	3	0	3	3	2	3	3	0	0	3	2	2	3	3	3	3	3	3	3	0	0	3	0	3	3	0	2	3	2	0	3
936	1038	P23490|LORI_HUMAN	Loricrin OS=Homo sapiens GN=LOR PE=1 SV=2	112.63	0	0	0	0	0	0	0	0	0	0	0	0	0	0	0	0	0	9	0	0	0	0	0	0	0	0	0	0	9	0	0	0	0	0	0	0	0	0	0	0	0	0	0	0	0
1063	865	P01889|1B07_HUMAN	HLA class I histocompatibility antigen B-7 alpha chain OS=Homo sapiens GN=HLA-B PE=1 SV=3	112.56	0	0	0	0	0	0	4	0	0	0	0	0	0	0	0	0	0	0	0	0	0	0	0	0	0	0	0	0	0	0	0	0	0	0	0	0	0	0	0	0	0	4	0	0	4
1063	895	Q29718|1B82_HUMAN	HLA class I histocompatibility antigen B-82 alpha chain OS=Homo sapiens GN=HLA-B PE=1 SV=1	112.56	0	0	0	0	0	0	4	0	0	0	0	0	0	0	0	0	0	0	0	0	0	0	0	0	0	0	0	0	0	0	0	0	0	0	0	0	0	0	0	0	0	4	0	0	4
1063	910	P01893|HLAH_HUMAN	Putative HLA class I histocompatibility antigen alpha chain H OS=Homo sapiens GN=HLA-H PE=5 SV=3	112.56	0	0	0	0	0	0	4	0	0	0	0	0	0	0	0	0	0	0	0	0	0	0	0	0	0	0	0	0	0	0	0	0	0	0	0	0	0	0	0	0	0	4	0	0	4
1063	913	P30462|1B14_HUMAN	HLA class I histocompatibility antigen B-14 alpha chain OS=Homo sapiens GN=HLA-B PE=1 SV=1	112.56	0	0	0	0	0	0	4	0	0	0	0	0	0	0	0	0	0	0	0	0	0	0	0	0	0	0	0	0	0	0	0	0	0	0	0	0	0	0	0	0	0	4	0	0	4
1063	916	P18463|1B37_HUMAN	HLA class I histocompatibility antigen B-37 alpha chain OS=Homo sapiens GN=HLA-B PE=1 SV=1	112.56	0	0	0	0	0	0	4	0	0	0	0	0	0	0	0	0	0	0	0	0	0	0	0	0	0	0	0	0	0	0	0	0	0	0	0	0	0	0	0	0	0	4	0	0	4
1063	918	P30475|1B39_HUMAN	HLA class I histocompatibility antigen B-39 alpha chain OS=Homo sapiens GN=HLA-B PE=1 SV=1	112.56	0	0	0	0	0	0	4	0	0	0	0	0	0	0	0	0	0	0	0	0	0	0	0	0	0	0	0	0	0	0	0	0	0	0	0	0	0	0	0	0	0	4	0	0	4
1063	919	Q29836|1B67_HUMAN	HLA class I histocompatibility antigen B-67 alpha chain OS=Homo sapiens GN=HLA-B PE=1 SV=1	112.56	0	0	0	0	0	0	4	0	0	0	0	0	0	0	0	0	0	0	0	0	0	0	0	0	0	0	0	0	0	0	0	0	0	0	0	0	0	0	0	0	0	4	0	0	4
1063	920	Q95365|1B38_HUMAN	HLA class I histocompatibility antigen B-38 alpha chain OS=Homo sapiens GN=HLA-B PE=1 SV=1	112.56	0	0	0	0	0	0	4	0	0	0	0	0	0	0	0	0	0	0	0	0	0	0	0	0	0	0	0	0	0	0	0	0	0	0	0	0	0	0	0	0	0	4	0	0	4
1063	924	P30480|1B42_HUMAN	HLA class I histocompatibility antigen B-42 alpha chain OS=Homo sapiens GN=HLA-B PE=1 SV=1	112.56	0	0	0	0	0	0	4	0	0	0	0	0	0	0	0	0	0	0	0	0	0	0	0	0	0	0	0	0	0	0	0	0	0	0	0	0	0	0	0	0	0	4	0	0	4
1063	925	P30460|1B08_HUMAN	HLA class I histocompatibility antigen B-8 alpha chain OS=Homo sapiens GN=HLA-B PE=1 SV=1	112.56	0	0	0	0	0	0	4	0	0	0	0	0	0	0	0	0	0	0	0	0	0	0	0	0	0	0	0	0	0	0	0	0	0	0	0	0	0	0	0	0	0	4	0	0	4
1063	933	Q29865|1C18_HUMAN	HLA class I histocompatibility antigen Cw-18 alpha chain OS=Homo sapiens GN=HLA-C PE=1 SV=1	112.56	0	0	0	0	0	0	4	0	0	0	0	0	0	0	0	0	0	0	0	0	0	0	0	0	0	0	0	0	0	0	0	0	0	0	0	0	0	0	0	0	0	4	0	0	4
1063	934	Q29963|1C06_HUMAN	HLA class I histocompatibility antigen Cw-6 alpha chain OS=Homo sapiens GN=HLA-C PE=1 SV=2	112.56	0	0	0	0	0	0	4	0	0	0	0	0	0	0	0	0	0	0	0	0	0	0	0	0	0	0	0	0	0	0	0	0	0	0	0	0	0	0	0	0	0	4	0	0	4
1083	468	O75363|BCAS1_HUMAN	Breast carcinoma-amplified sequence 1 OS=Homo sapiens GN=BCAS1 PE=1 SV=2	112.27	0	0	0	0	0	0	0	0	0	0	0	0	0	0	0	0	0	0	0	0	0	0	0	0	0	0	0	0	0	0	0	0	0	0	0	0	0	0	0	0	0	12	0	0	0
922	716	Q5JWF2|GNAS1_HUMAN	Guanine nucleotide-binding protein G(s) subunit alpha isoforms XLas OS=Homo sapiens GN=GNAS PE=1 SV=2	112.2	0	0	0	0	0	0	0	0	0	0	0	0	0	0	0	0	0	0	0	0	0	0	0	0	0	0	2	0	0	0	0	1	1	0	0	0	0	0	0	0	5	1	0	0	0
922	784	P63092|GNAS2_HUMAN	Guanine nucleotide-binding protein G(s) subunit alpha isoforms short OS=Homo sapiens GN=GNAS PE=1 SV=1	112.2	0	0	0	0	0	0	0	0	0	0	0	0	0	0	0	0	0	0	0	0	0	0	0	0	0	0	4	0	0	0	0	3	3	0	0	0	0	0	0	0	13	3	0	0	0
926	903	P36871|PGM1_HUMAN	Phosphoglucomutase-1 OS=Homo sapiens GN=PGM1 PE=1 SV=3	112.09	0	0	0	0	0	3	0	0	0	0	0	2	8	0	0	0	0	0	0	0	0	0	0	0	0	0	0	0	0	0	0	2	0	0	0	0	0	0	0	0	0	2	0	0	0
1249	694	P35221|CTNA1_HUMAN	Catenin alpha-1 OS=Homo sapiens GN=CTNNA1 PE=1 SV=1	112.03	0	0	0	0	0	0	0	0	0	0	0	0	0	0	0	0	0	0	0	0	0	0	0	0	0	0	0	0	0	0	0	0	0	0	0	0	0	0	0	0	0	7	0	0	0
1081	753	P07225|PROS_HUMAN	Vitamin K-dependent protein S OS=Homo sapiens GN=PROS1 PE=1 SV=1	111.62	0	0	0	0	0	0	0	0	0	0	0	0	2	0	0	8	0	0	0	0	0	0	0	0	0	0	0	0	0	0	0	0	0	0	0	0	0	0	0	0	0	0	0	0	0
1143	825	P09429|HMGB1_HUMAN	High mobility group protein B1 OS=Homo sapiens GN=HMGB1 PE=1 SV=3	111.26	0	0	0	0	0	0	0	0	0	0	0	0	0	0	0	0	0	0	0	0	0	0	0	0	0	0	0	0	0	0	0	7	0	0	0	0	0	0	0	0	0	11	0	0	0
1143	854	B2RPK0|HGB1A_HUMAN	Putative high mobility group protein B1-like 1 OS=Homo sapiens GN=HMGB1P1 PE=5 SV=1	111.26	0	0	0	0	0	0	0	0	0	0	0	0	0	0	0	0	0	0	0	0	0	0	0	0	0	0	0	0	0	0	0	7	0	0	0	0	0	0	0	0	0	11	0	0	0
1205	1311	Q92520|FAM3C_HUMAN	Protein FAM3C OS=Homo sapiens GN=FAM3C PE=1 SV=1	111.1	0	0	0	0	0	0	0	0	7	0	0	0	0	0	0	0	0	0	0	0	0	7	0	0	0	7	0	0	0	0	0	0	0	0	0	0	0	0	0	0	0	0	0	7	0
909	759	P41218|MNDA_HUMAN	Myeloid cell nuclear differentiation antigen OS=Homo sapiens GN=MNDA PE=1 SV=1	111.01	0	0	0	0	0	0	0	0	0	0	0	9	0	0	0	0	0	0	0	0	0	0	0	0	0	0	0	4	0	0	0	4	0	0	0	0	0	0	0	0	5	8	0	0	0
762	577	P60981|DEST_HUMAN	Destrin OS=Homo sapiens GN=DSTN PE=1 SV=3	110.85	0	0	0	0	0	0	0	0	0	7	0	7	7	0	0	0	0	0	0	7	0	0	0	0	0	0	0	0	0	0	7	7	7	0	0	0	0	0	7	0	0	30	0	0	7
1392	864	P26583|HMGB2_HUMAN	High mobility group protein B2 OS=Homo sapiens GN=HMGB2 PE=1 SV=2	110.46	0	0	0	0	0	0	0	0	0	0	0	0	0	0	0	0	0	0	0	0	0	0	0	0	0	0	0	0	0	0	0	12	0	0	0	0	0	0	0	0	0	0	0	0	0
1080	714	P05120|PAI2_HUMAN	Plasminogen activator inhibitor 2 OS=Homo sapiens GN=SERPINB2 PE=1 SV=2	110.38	0	0	0	0	0	0	0	0	0	0	0	0	0	0	0	0	0	0	0	0	0	0	0	0	0	0	0	0	0	0	0	0	0	0	0	0	0	0	0	0	0	19	0	0	0
1442	1008	O00160|MYO1F_HUMAN	Unconventional myosin-If OS=Homo sapiens GN=MYO1F PE=1 SV=3	110.07	0	0	0	0	0	0	0	0	0	0	0	0	0	0	0	0	0	0	0	0	0	0	0	0	0	0	0	0	0	0	0	3	0	0	0	0	0	0	0	0	0	0	0	0	0
1097	631	P35606|COPB2_HUMAN	Coatomer subunit beta' OS=Homo sapiens GN=COPB2 PE=1 SV=2	109.9	0	0	0	0	0	0	0	0	0	0	0	0	0	0	0	0	0	0	0	0	0	0	0	0	0	0	0	0	0	0	0	0	0	0	0	0	0	0	0	0	0	5	0	0	0
879	702	P04839|CY24B_HUMAN	Cytochrome b-245 heavy chain OS=Homo sapiens GN=CYBB PE=1 SV=2	109.61	0	0	0	0	0	0	0	0	0	0	0	3	0	0	0	0	0	0	0	0	0	0	0	0	0	0	0	2	0	0	0	10	2	0	0	0	0	0	0	0	0	3	0	0	0
827	948	Q8NFL0|B3GN7_HUMAN	UDP-GlcNAc:betaGal beta-1 3-N-acetylglucosaminyltransferase 7 OS=Homo sapiens GN=B3GNT7 PE=2 SV=1	109.3	0	0	5	0	5	3	0	5	0	0	5	0	0	5	0	0	5	0	0	0	0	0	0	0	5	5	5	0	0	0	0	0	0	0	0	0	0	0	5	0	0	0	5	0	0
1021	587	P50990|TCPQ_HUMAN	T-complex protein 1 subunit theta OS=Homo sapiens GN=CCT8 PE=1 SV=4	108.7	0	0	0	0	0	0	0	0	0	0	0	0	0	0	0	0	0	0	0	0	0	0	0	0	0	0	0	0	0	0	0	0	0	0	0	0	0	0	0	0	0	9	0	0	0
803	977	P68431|H31_HUMAN	Histone H3.1 OS=Homo sapiens GN=HIST1H3A PE=1 SV=2	108.57	0	0	0	0	0	0	0	0	0	0	0	13	0	0	0	0	0	0	0	0	0	0	0	0	0	0	7	0	0	0	13	0	0	0	7	0	0	0	7	0	0	0	0	0	7
950	772	O95274|LYPD3_HUMAN	Ly6/PLAUR domain-containing protein 3 OS=Homo sapiens GN=LYPD3 PE=1 SV=2	108.5	0	0	0	0	0	0	0	0	0	5	0	0	3	0	0	0	0	0	0	0	0	0	0	0	0	0	0	0	0	0	0	11	0	0	5	0	0	0	0	0	0	0	0	0	8
849	758	Q9UN76|S6A14_HUMAN	Sodium- and chloride-dependent neutral and basic amino acid transporter B(0+) OS=Homo sapiens GN=SLC6A14 PE=2 SV=1	108.4	0	0	0	0	0	0	0	0	0	0	0	0	0	0	0	0	0	0	0	0	0	0	0	0	0	0	0	0	5	0	0	7	0	0	0	0	0	0	0	0	2	5	0	0	0
792	898	Q9UBR2|CATZ_HUMAN	Cathepsin Z OS=Homo sapiens GN=CTSZ PE=1 SV=1	108.12	0	0	0	0	0	0	5	6	4	0	0	0	9	0	4	0	0	0	0	0	0	0	0	0	0	0	4	0	0	0	4	0	4	0	0	0	0	0	5	0	0	9	0	0	0
706	1353	O75629|CREG1_HUMAN	Protein CREG1 OS=Homo sapiens GN=CREG1 PE=1 SV=1	107.71	0	0	0	0	0	10	0	10	0	0	10	0	0	0	0	0	10	10	0	0	10	10	10	0	0	0	0	20	0	10	0	6	0	0	10	0	0	0	0	10	0	10	10	10	0
418	804	P06316|LV107_HUMAN	Ig lambda chain V-I region BL2 OS=Homo sapiens PE=2 SV=1	107.34	6	0	0	6	0	0	0	0	0	12	7	0	0	6	6	6	0	6	6	6	0	0	6	0	6	0	0	0	6	6	0	6	12	0	12	0	0	6	0	6	0	12	0	0	12
629	541	Q99519|NEUR1_HUMAN	Sialidase-1 OS=Homo sapiens GN=NEU1 PE=1 SV=1	107.11	9	0	0	0	0	20	0	17	0	0	3	0	0	0	0	0	3	0	0	0	0	0	0	0	9	14	9	0	0	0	3	0	0	3	0	0	3	0	5	0	0	0	5	0	0
581	808	P01773|HV312_HUMAN	Ig heavy chain V-III region BUR OS=Homo sapiens PE=1 SV=1	107.05	6	0	0	0	0	0	0	16	9	0	6	0	0	0	0	0	0	6	9	0	9	9	9	0	9	9	10	6	0	0	0	0	9	9	6	9	0	0	0	9	0	0	0	9	0
1278	937	P10316|1A69_HUMAN	HLA class I histocompatibility antigen A-69 alpha chain OS=Homo sapiens GN=HLA-A PE=1 SV=2	107.04	0	0	0	0	0	0	4	0	0	0	0	0	0	0	0	0	4	0	0	0	0	0	0	0	0	0	0	0	0	0	0	0	0	4	0	0	0	0	0	0	0	8	0	0	0
1278	942	P01892|1A02_HUMAN	HLA class I histocompatibility antigen A-2 alpha chain OS=Homo sapiens GN=HLA-A PE=1 SV=1	107.04	0	0	0	0	0	0	4	0	0	0	0	0	0	0	0	0	4	0	0	0	0	0	0	0	0	0	0	0	0	0	0	0	0	4	0	0	0	0	0	0	0	8	0	0	0
1278	944	P01891|1A68_HUMAN	HLA class I histocompatibility antigen A-68 alpha chain OS=Homo sapiens GN=HLA-A PE=1 SV=4	107.04	0	0	0	0	0	0	4	0	0	0	0	0	0	0	0	0	4	0	0	0	0	0	0	0	0	0	0	0	0	0	0	0	0	4	0	0	0	0	0	0	0	8	0	0	0
619	676	P22528|SPR1B_HUMAN	Cornifin-B OS=Homo sapiens GN=SPRR1B PE=1 SV=2	106.89	0	0	0	0	0	0	0	0	0	0	0	0	0	0	0	0	0	0	0	9	0	0	0	0	0	0	0	25	16	0	16	0	34	0	0	0	0	0	0	0	0	25	0	0	9
552	785	P01768|HV307_HUMAN	Ig heavy chain V-III region CAM OS=Homo sapiens PE=1 SV=1	106.69	6	14	0	0	0	0	0	0	0	0	12	0	8	0	7	0	0	6	0	0	7	0	0	0	0	0	0	6	0	7	0	0	0	0	13	0	0	0	0	0	0	11	0	7	0
1181	768	P55795|HNRH2_HUMAN	Heterogeneous nuclear ribonucleoprotein H2 OS=Homo sapiens GN=HNRNPH2 PE=1 SV=1	106.64	0	0	0	0	0	0	0	0	0	0	0	0	0	0	0	0	0	0	0	0	0	0	0	0	0	0	0	0	0	0	0	0	0	0	0	0	0	0	4	0	0	6	0	0	0
538	1222	P01715|LV401_HUMAN	Ig lambda chain V-IV region Bau OS=Homo sapiens PE=1 SV=1	106.48	0	0	0	8	0	0	8	0	0	8	0	15	0	0	8	8	0	0	8	0	0	8	0	0	0	0	0	0	0	0	0	8	8	0	23	0	0	8	0	0	0	8	0	0	8
795	959	P23396|RS3_HUMAN	40S ribosomal protein S3 OS=Homo sapiens GN=RPS3 PE=1 SV=2	106.34	0	0	0	0	0	0	7	0	0	0	0	0	17	0	7	0	0	0	0	0	0	0	0	0	0	0	0	0	0	0	0	0	0	0	0	0	0	0	12	0	0	12	0	0	0
654	1013	Q92820|GGH_HUMAN	Gamma-glutamyl hydrolase OS=Homo sapiens GN=GGH PE=1 SV=2	105.99	4	0	0	0	4	4	4	9	0	0	0	4	4	4	0	4	0	0	0	0	8	0	0	0	4	4	0	8	4	8	4	0	0	0	0	4	4	0	4	0	0	0	4	4	0
690	1160	P55064|AQP5_HUMAN	Aquaporin-5 OS=Homo sapiens GN=AQP5 PE=1 SV=1	105.39	0	0	6	0	6	0	6	0	0	0	6	6	6	6	0	0	0	0	0	0	0	0	0	6	6	6	6	0	0	0	0	0	0	0	0	6	6	0	6	0	0	0	0	0	0
522	1031	Q58FG0|HS905_HUMAN	Putative heat shock protein HSP 90-alpha A5 OS=Homo sapiens GN=HSP90AA5P PE=2 SV=1	105.36	0	0	3	3	0	3	3	3	0	3	3	3	3	3	3	3	3	3	3	3	3	0	3	0	0	0	0	3	3	3	3	3	3	0	3	3	0	3	3	0	0	7	0	0	3
681	1186	Q13449|LSAMP_HUMAN	Limbic system-associated membrane protein OS=Homo sapiens GN=LSAMP PE=1 SV=2	104.88	0	2	5	0	0	0	5	0	5	0	0	0	0	5	0	0	0	0	0	0	0	0	0	0	5	5	0	0	5	0	0	5	5	0	0	5	0	5	0	0	5	0	5	0	0
498	647	Q9C075|K1C23_HUMAN	Keratin type I cytoskeletal 23 OS=Homo sapiens GN=KRT23 PE=1 SV=2	104.68	0	0	0	0	0	0	0	2	0	0	0	0	0	0	2	0	0	0	2	0	0	0	0	0	0	0	0	0	5	0	0	0	0	0	0	0	0	2	0	0	0	10	0	0	0
807	501	Q96G03|PGM2_HUMAN	Phosphoglucomutase-2 OS=Homo sapiens GN=PGM2 PE=1 SV=4	104.6	0	0	0	0	0	0	0	0	0	0	0	0	0	0	2	0	0	0	0	0	0	0	0	0	0	0	0	0	0	0	0	5	0	0	0	0	0	0	0	0	0	9	0	0	2
1019	970	P08294|SODE_HUMAN	Extracellular superoxide dismutase [Cu-Zn] OS=Homo sapiens GN=SOD3 PE=1 SV=2	104.47	0	0	0	0	0	0	0	0	0	0	0	0	5	0	5	0	0	0	0	0	0	0	0	0	0	5	0	7	0	0	0	0	0	0	0	0	0	5	5	0	0	0	0	0	0
868	869	P02747|C1QC_HUMAN	Complement C1q subcomponent subunit C OS=Homo sapiens GN=C1QC PE=1 SV=3	104.47	0	0	0	0	0	0	12	0	0	7	0	0	12	0	0	8	0	0	0	0	0	0	0	0	0	0	0	0	0	0	7	0	7	0	0	0	0	0	0	0	0	0	0	0	0
1036	859	Q14152|EIF3A_HUMAN	Eukaryotic translation initiation factor 3 subunit A OS=Homo sapiens GN=EIF3A PE=1 SV=1	104.39	0	0	0	0	0	0	0	0	0	0	0	0	2	0	0	0	0	0	0	0	0	0	0	0	0	0	0	0	0	0	0	0	0	0	0	0	0	0	1	0	0	1	0	0	0
559	982	Q04760|LGUL_HUMAN	Lactoylglutathione lyase OS=Homo sapiens GN=GLO1 PE=1 SV=4	104.28	0	0	0	0	0	11	11	11	0	0	0	11	16	11	11	11	0	11	11	11	11	0	0	0	0	0	11	15	0	0	0	0	0	0	0	11	11	0	11	0	0	20	0	0	0
636	532	P06865|HEXA_HUMAN	Beta-hexosaminidase subunit alpha OS=Homo sapiens GN=HEXA PE=1 SV=2	104.04	2	0	0	0	0	2	0	2	0	0	2	0	0	0	0	0	0	0	0	0	0	2	0	0	0	0	2	2	0	0	0	0	2	0	4	0	0	0	0	2	0	0	0	2	0
1059	1052	P46782|RS5_HUMAN	40S ribosomal protein S5 OS=Homo sapiens GN=RPS5 PE=1 SV=4	104.02	0	0	0	0	0	0	0	0	0	0	0	0	7	0	0	7	0	0	0	0	0	0	0	0	0	0	0	0	0	0	0	0	0	0	0	0	0	0	17	0	0	7	0	0	0
959	529	P49189|AL9A1_HUMAN	4-trimethylaminobutyraldehyde dehydrogenase OS=Homo sapiens GN=ALDH9A1 PE=1 SV=3	103.57	0	0	0	0	0	0	0	0	0	0	0	0	4	0	0	0	0	0	0	0	0	0	0	0	0	0	0	0	2	0	0	0	0	0	0	0	0	0	4	0	0	8	0	0	0
961	701	P15559|NQO1_HUMAN	NAD(P)H dehydrogenase [quinone] 1 OS=Homo sapiens GN=NQO1 PE=1 SV=1	103.33	0	0	0	0	0	7	0	0	0	0	0	0	8	0	0	0	0	0	0	0	0	0	0	0	0	0	0	0	0	0	0	0	0	0	0	0	0	0	0	0	0	7	0	0	0
1451	816	Q9Y2J8|PADI2_HUMAN	Protein-arginine deiminase type-2 OS=Homo sapiens GN=PADI2 PE=1 SV=2	102.94	0	0	0	0	0	0	0	0	0	0	0	0	0	0	0	0	0	0	0	0	0	0	0	0	0	0	0	0	0	0	0	8	0	0	0	0	0	0	0	0	0	0	0	0	0
1472	1105	Q14134|TRI29_HUMAN	Tripartite motif-containing protein 29 OS=Homo sapiens GN=TRIM29 PE=1 SV=2	102.86	0	0	0	0	0	0	0	0	0	0	0	0	0	0	0	0	0	0	0	0	0	0	0	0	0	0	0	0	2	0	0	0	0	0	0	0	0	0	0	0	0	4	0	0	0
888	863	P09210|GSTA2_HUMAN	Glutathione S-transferase A2 OS=Homo sapiens GN=GSTA2 PE=1 SV=4	102.67	0	0	0	0	0	0	0	0	0	0	0	0	8	0	9	5	0	0	0	0	0	0	0	0	0	0	0	0	0	0	0	0	4	0	0	0	0	0	0	0	0	9	0	0	0
1520	1055	P40939|ECHA_HUMAN	Trifunctional enzyme subunit alpha mitochondrial OS=Homo sapiens GN=HADHA PE=1 SV=2	102.27	0	0	0	0	0	0	0	0	0	0	0	0	0	0	0	0	0	0	0	0	0	0	0	0	0	0	0	0	2	0	0	0	0	0	0	0	0	0	2	0	0	2	0	0	0
843	931	Q8WVQ1|CANT1_HUMAN	Soluble calcium-activated nucleotidase 1 OS=Homo sapiens GN=CANT1 PE=1 SV=1	102.18	0	0	0	0	3	0	0	0	10	0	0	0	0	0	0	0	0	0	0	0	0	0	0	0	3	3	0	0	0	0	0	0	0	0	0	0	0	3	0	0	0	0	0	3	0
617	575	P27487|DPP4_HUMAN	Dipeptidyl peptidase 4 OS=Homo sapiens GN=DPP4 PE=1 SV=2	102.15	1	0	1	0	0	3	0	4	0	0	3	0	0	0	0	0	0	1	1	1	5	0	1	0	0	0	1	0	0	0	0	0	0	1	0	0	1	0	0	1	3	0	0	3	0
963	943	P30043|BLVRB_HUMAN	Flavin reductase (NADPH) OS=Homo sapiens GN=BLVRB PE=1 SV=3	102.09	0	0	0	0	0	0	7	0	0	0	0	0	7	0	0	0	0	0	0	0	0	0	0	0	0	0	0	0	0	0	0	0	0	0	0	0	0	0	0	0	0	12	0	0	0
941	1014	Q13126|MTAP_HUMAN	S-methyl-5'-thioadenosine phosphorylase OS=Homo sapiens GN=MTAP PE=1 SV=2	102.06	0	0	0	0	0	0	0	0	0	0	0	0	0	0	0	0	0	0	0	0	0	0	0	0	0	0	0	0	0	0	0	0	0	0	0	0	0	0	6	0	0	13	0	0	0
604	810	Q9NRA1|PDGFC_HUMAN	Platelet-derived growth factor C OS=Homo sapiens GN=PDGFC PE=1 SV=2	102.06	0	4	4	0	0	4	0	4	4	0	4	0	0	0	4	0	4	0	0	4	0	0	0	4	0	0	16	4	0	4	0	0	0	4	4	12	4	0	0	4	3	0	0	7	0
844	812	Q01813|PFKAP_HUMAN	ATP-dependent 6-phosphofructokinase platelet type OS=Homo sapiens GN=PFKP PE=1 SV=2	102	0	0	0	0	0	2	0	0	0	0	0	0	5	0	2	0	0	0	0	0	0	0	0	0	0	0	0	2	2	0	2	0	0	0	0	0	0	0	2	0	0	5	0	0	0
1739	953	Q9UHD0|IL19_HUMAN	Interleukin-19 OS=Homo sapiens GN=IL19 PE=1 SV=2	101.74	0	0	0	0	0	0	0	7	0	0	0	0	0	0	0	0	0	0	0	0	0	10	0	0	0	8	0	0	0	0	0	0	0	0	0	0	0	0	0	0	0	0	0	0	0
1212	831	P15907|SIAT1_HUMAN	Beta-galactoside alpha-2 6-sialyltransferase 1 OS=Homo sapiens GN=ST6GAL1 PE=1 SV=1	101.59	0	0	0	0	0	4	6	0	0	0	0	0	0	0	0	0	0	0	0	0	0	0	0	0	0	0	0	0	0	0	0	0	0	0	0	0	0	0	0	0	0	0	0	0	0
1216	828	O75351|VPS4B_HUMAN	Vacuolar protein sorting-associated protein 4B OS=Homo sapiens GN=VPS4B PE=1 SV=2	101.53	0	0	0	0	0	0	0	0	0	0	0	0	0	0	0	0	0	0	0	0	0	0	0	0	0	0	0	0	0	0	0	0	0	0	0	0	0	0	0	0	0	14	0	0	0
1272	957	Q9UBQ7|GRHPR_HUMAN	Glyoxylate reductase/hydroxypyruvate reductase OS=Homo sapiens GN=GRHPR PE=1 SV=1	101.38	0	0	0	0	0	0	0	0	0	0	0	0	0	0	0	0	0	0	0	0	0	0	0	0	0	0	0	0	0	0	0	0	0	0	0	0	0	0	0	0	0	18	0	0	0
671	688	O76013|KRT36_HUMAN	Keratin type I cuticular Ha6 OS=Homo sapiens GN=KRT36 PE=2 SV=1	101.34	0	0	6	1	0	0	0	0	0	0	0	2	0	0	1	0	0	0	0	0	0	0	0	0	0	0	1	0	1	0	0	0	1	0	0	0	0	1	0	0	0	0	0	0	0
602	711	Q13200|PSMD2_HUMAN	26S proteasome non-ATPase regulatory subunit 2 OS=Homo sapiens GN=PSMD2 PE=1 SV=3	101	0	0	0	1	0	0	1	0	0	0	0	0	1	0	0	0	0	0	0	0	0	0	0	0	0	0	0	1	0	0	1	0	0	0	0	0	0	0	0	0	0	0	0	0	1
1134	822	P08519|APOA_HUMAN	Apolipoprotein(a) OS=Homo sapiens GN=LPA PE=1 SV=1	100.99	0	0	0	0	0	0	0	0	0	0	0	0	0	0	0	1	0	0	0	0	0	0	0	0	0	0	0	0	0	0	0	0	0	0	0	0	0	0	0	0	0	0	0	0	0
1157	946	Q15056|IF4H_HUMAN	Eukaryotic translation initiation factor 4H OS=Homo sapiens GN=EIF4H PE=1 SV=5	100.87	0	0	0	0	0	0	12	0	0	0	0	0	12	0	0	0	0	0	0	0	0	0	0	0	0	0	0	0	0	0	0	0	0	0	0	0	0	0	0	0	0	17	0	0	0
1477	899	Q6UWP8|SBSN_HUMAN	Suprabasin OS=Homo sapiens GN=SBSN PE=1 SV=2	100.83	0	0	0	0	0	0	0	0	0	0	0	0	0	0	0	0	0	0	0	0	0	0	0	0	0	0	0	3	0	0	0	0	0	0	0	0	0	0	0	0	0	0	0	0	0
983	774	Q16706|MA2A1_HUMAN	Alpha-mannosidase 2 OS=Homo sapiens GN=MAN2A1 PE=1 SV=2	100.59	0	0	0	0	1	3	0	1	0	0	0	0	0	0	0	0	0	0	0	0	0	0	0	0	0	1	0	0	0	0	0	0	0	0	0	0	0	0	1	0	0	0	0	0	0
988	992	P51149|RAB7A_HUMAN	Ras-related protein Rab-7a OS=Homo sapiens GN=RAB7A PE=1 SV=1	100.31	0	0	0	0	0	0	0	0	0	0	0	0	0	0	0	0	0	0	0	0	0	0	0	0	0	0	0	0	0	0	0	7	7	0	0	0	0	0	0	0	0	13	0	0	0
1490	856	P30520|PURA2_HUMAN	Adenylosuccinate synthetase isozyme 2 OS=Homo sapiens GN=ADSS PE=1 SV=3	100.05	0	0	0	0	0	0	0	0	0	0	0	0	0	0	0	0	0	0	0	0	0	0	0	0	0	0	0	0	0	0	0	8	0	0	0	0	0	0	0	0	0	3	0	0	0
1222	677	P05452|TETN_HUMAN	Tetranectin OS=Homo sapiens GN=CLEC3B PE=1 SV=3	100.02	0	0	0	0	0	0	0	0	0	0	0	0	6	0	0	21	0	0	0	0	0	0	0	0	0	0	0	0	0	0	0	0	0	0	0	0	0	0	0	0	0	0	0	0	0
1289	844	Q13790|APOF_HUMAN	Apolipoprotein F OS=Homo sapiens GN=APOF PE=1 SV=2	99.6	0	0	0	0	0	0	4	6	0	4	0	0	4	0	0	3	0	0	0	0	0	0	0	0	0	0	0	0	0	0	0	0	0	0	0	0	0	0	0	0	0	0	0	0	0
1373	871	P34896|GLYC_HUMAN	Serine hydroxymethyltransferase cytosolic OS=Homo sapiens GN=SHMT1 PE=1 SV=1	99.47	0	0	0	0	0	0	0	0	0	0	0	0	6	0	0	0	0	0	0	0	0	0	0	0	0	0	0	0	0	0	0	0	0	0	0	0	0	0	0	0	0	6	0	0	0
901	792	P10619|PPGB_HUMAN	Lysosomal protective protein OS=Homo sapiens GN=CTSA PE=1 SV=2	99.4	0	0	0	0	0	0	0	2	0	0	0	0	0	0	0	0	0	0	0	3	0	0	0	0	0	0	0	0	3	0	0	3	0	0	0	0	0	0	0	0	0	3	0	0	0
960	861	P17174|AATC_HUMAN	Aspartate aminotransferase cytoplasmic OS=Homo sapiens GN=GOT1 PE=1 SV=3	99.38	0	0	0	0	0	0	0	0	0	0	0	0	0	0	0	0	0	0	0	0	0	0	0	0	0	0	0	0	0	0	5	5	0	0	0	0	0	0	0	0	0	12	0	0	0
678	847	O75976|CBPD_HUMAN	Carboxypeptidase D OS=Homo sapiens GN=CPD PE=1 SV=2	99.16	0	1	0	0	0	3	0	2	0	0	3	0	0	0	0	0	1	0	1	0	0	0	0	1	0	1	0	1	0	1	0	0	0	1	1	0	1	0	1	1	0	0	0	1	0
887	802	Q15907|RB11B_HUMAN	Ras-related protein Rab-11B OS=Homo sapiens GN=RAB11B PE=1 SV=4	98.15	0	0	0	0	0	0	0	0	0	0	0	10	10	0	0	0	0	0	0	0	0	0	0	0	0	0	0	10	0	0	0	21	0	0	0	0	0	0	5	0	0	20	0	0	0
730	868	P15328|FOLR1_HUMAN	Folate receptor alpha OS=Homo sapiens GN=FOLR1 PE=1 SV=3	97.99	0	0	0	0	0	5	0	0	0	0	0	0	0	0	7	0	0	0	0	0	0	0	0	0	0	0	0	0	7	0	0	0	0	0	5	0	0	0	0	0	4	7	12	0	0
821	974	Q71DI3|H32_HUMAN	Histone H3.2 OS=Homo sapiens GN=HIST2H3A PE=1 SV=3	97.67	0	0	0	0	0	0	0	0	0	0	0	13	0	0	0	0	0	0	0	0	0	0	0	0	0	0	7	0	0	0	0	13	0	0	7	0	0	0	7	0	0	0	0	0	7
873	562	P00491|PNPH_HUMAN	Purine nucleoside phosphorylase OS=Homo sapiens GN=PNP PE=1 SV=2	97.57	0	0	0	0	0	0	0	0	0	0	0	0	0	0	0	0	0	0	0	0	0	0	0	0	0	0	0	0	0	0	0	19	6	0	0	0	0	0	0	0	0	7	0	0	0
1221	1470	Q9BRA2|TXD17_HUMAN	Thioredoxin domain-containing protein 17 OS=Homo sapiens GN=TXNDC17 PE=1 SV=1	96.8	0	0	0	0	0	0	0	0	0	0	0	0	0	0	0	0	0	0	0	0	0	0	0	0	0	0	0	0	0	0	0	15	0	0	0	0	0	0	0	0	0	27	0	0	0
1209	893	P26599|PTBP1_HUMAN	Polypyrimidine tract-binding protein 1 OS=Homo sapiens GN=PTBP1 PE=1 SV=1	96.57	0	0	0	0	0	0	0	0	0	0	0	0	0	0	0	0	0	0	0	0	0	0	0	0	0	0	0	0	0	0	0	0	0	0	0	0	0	0	2	0	0	2	0	0	0
992	724	O95336|6PGL_HUMAN	6-phosphogluconolactonase OS=Homo sapiens GN=PGLS PE=1 SV=2	96.39	0	0	0	0	0	0	0	0	0	0	0	0	16	0	0	0	0	0	0	0	0	0	0	0	0	0	0	0	0	0	0	0	0	0	0	0	0	0	0	0	0	6	0	0	0
760	879	P15531|NDKA_HUMAN	Nucleoside diphosphate kinase A OS=Homo sapiens GN=NME1 PE=1 SV=1	96.22	0	0	0	0	0	0	0	0	0	11	0	11	11	0	11	8	0	0	0	0	0	0	0	0	0	0	0	11	0	0	0	11	11	0	0	0	0	0	0	0	0	18	0	0	11
1025	956	P10412|H14_HUMAN	Histone H1.4 OS=Homo sapiens GN=HIST1H1E PE=1 SV=2	96.16	0	0	0	0	0	0	0	0	0	0	0	0	0	0	0	0	0	0	0	0	0	0	0	0	0	0	5	0	0	0	10	5	10	0	0	0	0	0	0	0	0	5	0	0	0
651	725	P03950|ANGI_HUMAN	Angiogenin OS=Homo sapiens GN=ANG PE=1 SV=1	96.07	7	0	7	0	7	0	0	0	0	0	0	0	0	0	0	0	0	7	20	7	7	7	7	7	0	0	0	0	0	0	7	0	0	0	0	0	0	0	7	0	7	0	0	7	0
956	1022	O43505|B4GA1_HUMAN	Beta-1 4-glucuronyltransferase 1 OS=Homo sapiens GN=B4GAT1 PE=1 SV=1	95.81	0	0	0	0	0	0	5	0	0	0	0	0	0	0	0	0	0	0	0	0	0	0	0	0	0	5	0	0	0	0	0	0	0	0	0	0	0	0	5	0	0	0	0	4	4
739	1234	O75888|TNF13_HUMAN	Tumor necrosis factor ligand superfamily member 13 OS=Homo sapiens GN=TNFSF13 PE=1 SV=1	94.57	6	6	0	0	0	0	0	12	0	0	6	0	0	0	0	0	6	0	0	0	6	6	0	6	0	0	0	0	0	0	0	0	0	0	0	0	6	0	0	6	0	0	0	12	0
566	1122	O75787|RENR_HUMAN	Renin receptor OS=Homo sapiens GN=ATP6AP2 PE=1 SV=2	94.37	0	0	0	0	11	6	5	6	0	0	11	5	0	0	0	0	5	5	11	0	5	5	0	5	0	5	11	0	0	0	0	0	0	5	0	6	5	0	6	0	0	0	11	5	0
535	1202	O00592|PODXL_HUMAN	Podocalyxin OS=Homo sapiens GN=PODXL PE=1 SV=2	94.06	0	2	0	2	2	0	2	0	2	2	2	2	0	2	0	0	0	2	2	2	4	0	2	4	0	2	2	2	4	0	0	4	2	0	2	0	0	0	0	2	2	4	2	4	2
779	1037	Q9UKX3|MYH13_HUMAN	Myosin-13 OS=Homo sapiens GN=MYH13 PE=2 SV=2	93.98	0	0	0	0	0	0	0	0	0	1	1	1	0	0	0	1	0	0	0	0	1	0	0	0	0	0	0	1	1	0	0	1	1	0	1	0	0	0	0	0	0	1	0	0	0
1881	1134	Q9Y2Q3|GSTK1_HUMAN	Glutathione S-transferase kappa 1 OS=Homo sapiens GN=GSTK1 PE=1 SV=3	93.8	0	0	0	0	0	0	0	0	0	0	0	0	0	0	0	0	0	0	0	0	0	0	0	0	0	0	0	0	0	0	0	0	0	0	0	0	0	0	0	0	0	13	0	0	0
1231	1060	Q9Y3I0|RTCB_HUMAN	tRNA-splicing ligase RtcB homolog OS=Homo sapiens GN=RTCB PE=1 SV=1	93.72	0	0	0	0	0	0	0	0	0	0	0	0	0	0	0	0	0	0	0	0	0	0	0	0	0	0	0	0	0	0	0	0	0	0	0	0	0	0	0	0	0	5	0	0	0
1056	788	P20618|PSB1_HUMAN	Proteasome subunit beta type-1 OS=Homo sapiens GN=PSMB1 PE=1 SV=2	93.7	0	0	0	0	0	0	0	0	0	0	0	0	22	0	6	0	0	0	0	0	0	0	0	0	0	0	0	7	0	0	0	0	0	0	0	0	0	0	0	0	0	0	0	0	0
1244	1049	Q53EL6|PDCD4_HUMAN	Programmed cell death protein 4 OS=Homo sapiens GN=PDCD4 PE=1 SV=2	93.67	0	0	0	0	0	0	3	0	0	0	0	0	3	0	0	0	0	0	0	0	0	0	0	0	0	0	0	0	0	0	0	0	0	0	0	0	0	0	0	0	0	7	0	0	0
524	1057	P06887|LV108_HUMAN	Ig lambda chain V-I region MEM OS=Homo sapiens PE=1 SV=1	93.48	0	0	0	7	0	0	7	8	0	17	8	0	0	0	7	7	7	0	7	7	0	7	0	0	0	0	0	0	7	7	0	7	7	0	8	0	0	7	0	0	0	7	0	0	7
1697	1342	P25325|THTM_HUMAN	3-mercaptopyruvate sulfurtransferase OS=Homo sapiens GN=MPST PE=1 SV=3	92.62	0	0	0	0	0	0	0	0	0	0	0	0	0	0	0	0	0	0	0	0	0	0	0	0	0	0	0	0	0	0	0	0	0	0	0	0	0	0	0	0	0	13	0	0	0
831	669	Q96L46|CPNS2_HUMAN	Calpain small subunit 2 OS=Homo sapiens GN=CAPNS2 PE=2 SV=2	92.58	0	0	0	0	0	0	0	0	0	0	0	0	0	0	0	0	0	0	0	0	0	0	0	0	0	0	0	0	0	0	0	0	0	0	0	0	0	0	3	0	0	15	0	0	0
952	877	Q9BZQ8|NIBAN_HUMAN	Protein Niban OS=Homo sapiens GN=FAM129A PE=1 SV=1	92.2	0	0	0	0	0	1	0	0	0	0	0	2	1	0	1	1	0	0	0	0	0	0	0	0	0	0	0	0	0	0	0	0	0	0	0	0	0	0	0	0	0	0	0	0	0
1382	1126	Q96C23|GALM_HUMAN	Aldose 1-epimerase OS=Homo sapiens GN=GALM PE=1 SV=1	92.12	0	0	0	0	0	0	0	0	0	0	0	0	4	0	0	0	0	0	0	0	0	0	0	0	0	0	0	0	0	0	0	0	0	0	0	0	0	0	0	0	0	9	0	0	0
774	1131	P11678|PERE_HUMAN	Eosinophil peroxidase OS=Homo sapiens GN=EPX PE=1 SV=2	92.08	0	0	0	0	0	0	0	0	0	0	0	2	0	0	0	0	0	0	0	0	0	0	0	0	0	0	0	3	1	0	0	3	1	0	0	0	0	1	0	0	2	0	0	0	0
757	1142	Q6P531|GGT6_HUMAN	Gamma-glutamyltransferase 6 OS=Homo sapiens GN=GGT6 PE=2 SV=2	92.07	0	4	0	0	0	4	0	4	0	0	4	0	0	0	4	0	0	4	0	0	4	0	4	0	0	0	4	0	0	4	0	0	0	0	4	0	4	0	0	0	7	0	0	4	0
1484	890	O60784|TOM1_HUMAN	Target of Myb protein 1 OS=Homo sapiens GN=TOM1 PE=1 SV=2	91.93	0	0	0	0	0	0	0	0	0	0	0	0	0	0	0	0	0	0	0	0	0	0	0	0	0	0	0	0	0	0	0	0	0	0	0	0	0	0	0	0	0	11	0	0	0
1735	2007	Q01130|SRSF2_HUMAN	Serine/arginine-rich splicing factor 2 OS=Homo sapiens GN=SRSF2 PE=1 SV=4	91.85	0	0	0	0	0	0	0	0	0	0	0	0	0	0	0	0	0	0	0	0	0	0	0	0	0	0	0	0	0	0	0	8	0	0	0	0	0	0	0	0	0	8	0	0	0
802	909	P01699|LV101_HUMAN	Ig lambda chain V-I region VOR OS=Homo sapiens PE=1 SV=1	91.41	0	0	0	14	0	10	0	0	0	0	0	0	0	0	0	0	0	0	0	0	0	0	0	0	0	0	0	10	0	0	0	0	13	0	0	0	0	0	0	0	0	0	0	0	14
773	852	Q14393|GAS6_HUMAN	Growth arrest-specific protein 6 OS=Homo sapiens GN=GAS6 PE=1 SV=2	91.37	0	0	0	0	0	3	0	3	0	0	3	0	0	0	0	0	3	0	0	0	0	3	0	2	0	0	0	0	0	0	0	0	0	2	0	3	3	0	0	0	0	0	0	3	0
1043	1050	Q00796|DHSO_HUMAN	Sorbitol dehydrogenase OS=Homo sapiens GN=SORD PE=1 SV=4	91.12	0	0	0	0	0	6	0	0	0	0	0	0	4	0	6	0	0	0	0	0	0	0	0	0	0	0	0	0	0	0	0	0	0	0	0	0	0	0	0	0	0	10	0	0	0
1285	1175	Q15257|PTPA_HUMAN	Serine/threonine-protein phosphatase 2A activator OS=Homo sapiens GN=PPP2R4 PE=1 SV=3	90.86	0	0	0	0	0	0	0	0	0	0	0	0	8	0	0	8	0	0	0	0	0	0	0	0	0	0	0	0	0	0	0	0	0	0	0	0	0	0	0	0	0	0	0	0	0
540	960	P61026|RAB10_HUMAN	Ras-related protein Rab-10 OS=Homo sapiens GN=RAB10 PE=1 SV=1	90.31	6	0	0	0	0	0	6	0	0	0	0	11	16	6	11	0	0	0	0	0	0	0	0	0	0	0	6	6	11	6	6	16	11	0	0	6	0	6	11	0	6	16	0	0	0
1155	876	A6NJ16|IV4F8_HUMAN	Putative V-set and immunoglobulin domain-containing-like protein IGHV4OR15-8 OS=Homo sapiens GN=IGHV4OR15-8 PE=5 SV=2	90.3	0	10	0	0	0	0	0	0	0	0	0	0	0	0	0	0	0	0	0	0	0	0	0	0	0	0	0	0	0	0	0	0	0	0	0	0	0	0	0	0	19	0	0	0	0
1395	1024	P17540|KCRS_HUMAN	Creatine kinase S-type mitochondrial OS=Homo sapiens GN=CKMT2 PE=1 SV=2	89.95	0	0	0	0	0	0	0	0	0	0	0	0	0	0	0	0	0	0	0	0	0	0	0	0	0	0	0	0	0	0	0	0	0	0	0	0	0	0	0	0	0	6	0	0	0
1170	987	P52272|HNRPM_HUMAN	Heterogeneous nuclear ribonucleoprotein M OS=Homo sapiens GN=HNRNPM PE=1 SV=3	89.87	0	0	0	0	0	0	0	0	0	0	0	0	0	0	0	0	0	0	0	0	0	0	0	0	0	0	0	0	0	0	0	0	0	0	0	0	0	0	0	0	0	2	0	0	0
1493	805	P17980|PRS6A_HUMAN	26S protease regulatory subunit 6A OS=Homo sapiens GN=PSMC3 PE=1 SV=3	89.84	0	0	0	0	0	0	0	0	0	0	0	0	0	0	0	0	0	0	0	0	0	0	0	0	0	0	0	0	0	0	0	0	0	0	0	0	0	0	0	0	0	11	0	0	0
1203	1445	P11279|LAMP1_HUMAN	Lysosome-associated membrane glycoprotein 1 OS=Homo sapiens GN=LAMP1 PE=1 SV=3	89.56	0	0	0	0	0	0	0	0	0	0	0	0	0	0	0	0	0	0	0	0	0	0	0	0	0	0	0	4	0	0	0	0	3	0	0	0	0	0	0	0	0	0	0	0	0
2022	1339	P52788|SPSY_HUMAN	Spermine synthase OS=Homo sapiens GN=SMS PE=1 SV=2	89.56	0	0	0	0	0	0	0	0	0	0	0	0	0	0	0	0	0	0	0	0	0	0	0	0	0	0	0	0	0	0	0	0	0	0	0	0	0	0	0	0	0	5	0	0	0
647	818	O76015|KRT38_HUMAN	Keratin type I cuticular Ha8 OS=Homo sapiens GN=KRT38 PE=1 SV=3	89.55	0	0	4	2	0	0	0	0	0	0	0	2	0	0	2	0	0	0	0	0	0	0	0	0	0	0	2	0	2	0	0	0	2	0	0	0	0	2	0	0	0	0	0	0	0
1210	1606	Q8N695|SC5A8_HUMAN	Sodium-coupled monocarboxylate transporter 1 OS=Homo sapiens GN=SLC5A8 PE=1 SV=2	89.45	0	0	2	0	2	0	0	0	0	0	0	0	0	0	0	0	0	0	0	0	2	0	0	0	0	0	4	0	0	0	0	0	0	0	0	0	0	0	0	0	0	0	0	0	0
763	1043	P03951|FA11_HUMAN	Coagulation factor XI OS=Homo sapiens GN=F11 PE=1 SV=1	89.4	0	0	0	0	0	0	0	0	0	0	0	0	0	0	0	3	0	0	0	0	1	1	0	1	0	0	0	1	0	1	0	0	0	0	0	0	1	0	0	1	0	0	0	0	0
653	998	O75841|UPK1B_HUMAN	Uroplakin-1b OS=Homo sapiens GN=UPK1B PE=2 SV=5	89.33	0	0	0	0	0	4	0	0	0	4	4	4	4	0	4	0	0	0	0	0	4	4	0	0	0	0	0	4	17	0	0	17	4	0	10	0	0	0	0	0	0	4	0	0	4
965	699	P09237|MMP7_HUMAN	Matrilysin OS=Homo sapiens GN=MMP7 PE=1 SV=1	88.94	0	0	0	0	0	0	0	0	0	0	0	0	0	0	0	0	8	0	0	0	3	0	0	0	0	0	0	0	0	0	0	0	0	0	7	0	0	0	0	0	0	10	0	0	3
1942	1063	Q16204|CCDC6_HUMAN	Coiled-coil domain-containing protein 6 OS=Homo sapiens GN=CCDC6 PE=1 SV=2	88.88	0	0	0	0	0	0	0	0	0	0	0	0	0	0	0	0	0	0	0	0	0	0	0	0	0	0	0	0	0	0	0	0	0	0	0	0	0	0	0	0	0	5	0	0	0
1947	1326	P15289|ARSA_HUMAN	Arylsulfatase A OS=Homo sapiens GN=ARSA PE=1 SV=3	88.85	0	0	0	0	0	0	0	0	0	0	0	0	0	0	0	0	0	0	0	0	0	0	0	0	0	0	0	0	0	0	0	0	0	0	3	0	0	0	0	0	0	0	0	0	0
1202	1272	Q14376|GALE_HUMAN	UDP-glucose 4-epimerase OS=Homo sapiens GN=GALE PE=1 SV=2	88.81	0	0	0	0	0	0	0	0	0	0	0	0	0	0	0	0	0	0	0	0	0	0	0	0	0	0	0	0	0	0	0	0	0	0	0	0	0	0	0	0	0	5	0	0	0
850	1093	Q14435|GALT3_HUMAN	Polypeptide N-acetylgalactosaminyltransferase 3 OS=Homo sapiens GN=GALNT3 PE=1 SV=2	88.81	0	0	2	0	2	2	0	0	2	0	2	0	0	0	0	0	0	0	0	0	0	0	0	2	0	0	2	0	0	0	0	0	0	0	0	0	2	0	0	0	2	0	0	3	0
1693	1297	P29692|EF1D_HUMAN	Elongation factor 1-delta OS=Homo sapiens GN=EEF1D PE=1 SV=5	88.74	0	0	0	0	0	0	0	0	0	0	0	0	0	0	0	0	0	0	0	0	0	0	0	0	0	0	0	0	0	0	0	0	0	0	0	0	0	0	0	0	0	9	0	0	0
1214	1006	P06276|CHLE_HUMAN	Cholinesterase OS=Homo sapiens GN=BCHE PE=1 SV=1	88.28	0	0	0	0	0	0	3	0	0	0	0	0	3	0	0	7	0	0	0	0	0	0	0	0	0	0	0	0	0	0	0	0	0	0	0	0	0	0	0	0	0	0	0	0	0
910	994	P29034|S10A2_HUMAN	Protein S100-A2 OS=Homo sapiens GN=S100A2 PE=1 SV=3	88.13	0	0	0	0	0	0	0	0	0	0	0	0	0	0	0	0	0	0	0	0	10	0	0	0	0	0	0	10	0	0	0	10	0	0	10	10	0	0	0	0	0	18	0	0	10
490	1009	P0C0S5|H2AZ_HUMAN	Histone H2A.Z OS=Homo sapiens GN=H2AFZ PE=1 SV=2	88.02	7	0	0	7	0	0	12	5	0	7	7	27	7	0	7	7	0	0	7	7	7	0	7	0	0	0	7	5	7	12	12	12	7	7	7	7	0	7	7	0	7	12	7	7	7
490	1010	Q71UI9|H2AV_HUMAN	Histone H2A.V OS=Homo sapiens GN=H2AFV PE=1 SV=3	88.02	7	0	0	7	0	0	12	5	0	7	7	27	7	0	7	7	0	0	7	7	7	0	7	0	0	0	7	5	7	12	12	12	7	7	7	7	0	7	7	0	7	12	7	7	7
1236	875	Q06033|ITIH3_HUMAN	Inter-alpha-trypsin inhibitor heavy chain H3 OS=Homo sapiens GN=ITIH3 PE=1 SV=2	87.97	0	0	0	0	0	0	0	0	0	0	0	0	1	0	0	2	0	0	0	0	0	0	0	0	0	0	0	0	0	0	0	0	0	0	0	0	0	0	0	0	0	0	0	0	0
698	1306	P01704|LV201_HUMAN	Ig lambda chain V-II region TOG OS=Homo sapiens PE=1 SV=1	87.92	0	0	0	0	10	0	0	15	15	0	0	0	15	0	0	0	0	0	0	0	15	0	0	0	0	0	0	10	0	0	0	8	15	0	0	0	0	15	0	0	0	0	25	0	10
1351	1067	Q5XXA6|ANO1_HUMAN	Anoctamin-1 OS=Homo sapiens GN=ANO1 PE=1 SV=1	87.73	0	0	0	0	0	0	0	0	0	0	1	0	0	0	0	0	0	0	0	0	0	0	0	0	0	0	0	0	0	0	0	0	0	0	0	0	0	0	0	0	1	0	0	0	0
1722	1748	P04438|HV208_HUMAN	Ig heavy chain V-II region SESS OS=Homo sapiens PE=2 SV=1	87.69	0	0	0	0	0	0	0	0	0	0	0	0	0	0	0	0	0	0	0	0	0	0	0	0	0	0	0	0	0	0	0	0	0	0	0	0	0	0	0	0	0	0	9	0	0
1129	939	P49588|SYAC_HUMAN	Alanine--tRNA ligase cytoplasmic OS=Homo sapiens GN=AARS PE=1 SV=2	87.63	0	0	0	0	0	0	0	0	0	0	0	0	4	0	0	2	0	0	0	0	0	0	0	0	0	0	0	0	0	0	0	0	0	0	0	0	0	0	2	0	0	2	0	0	0
1500	1221	P28065|PSB9_HUMAN	Proteasome subunit beta type-9 OS=Homo sapiens GN=PSMB9 PE=1 SV=2	87.61	0	0	0	0	0	0	0	0	0	0	0	0	0	0	0	0	0	0	0	0	0	0	0	0	0	0	0	0	0	0	0	0	0	0	0	0	0	0	0	0	0	16	0	0	0
1198	1124	P49720|PSB3_HUMAN	Proteasome subunit beta type-3 OS=Homo sapiens GN=PSMB3 PE=1 SV=2	87.57	0	0	0	0	0	0	0	0	0	0	0	0	0	0	0	0	0	0	0	0	0	0	0	0	0	0	0	9	0	0	0	0	0	0	0	0	0	0	0	0	0	0	0	0	0
1122	1017	Q96HN2|SAHH3_HUMAN	Adenosylhomocysteinase 3 OS=Homo sapiens GN=AHCYL2 PE=1 SV=1	87.52	0	0	0	0	0	0	0	0	0	0	0	0	5	0	0	0	0	0	0	0	0	0	0	0	0	0	0	0	0	0	0	0	0	0	0	0	0	0	0	0	0	2	0	0	0
1281	1388	Q53RT3|APRV1_HUMAN	Retroviral-like aspartic protease 1 OS=Homo sapiens GN=ASPRV1 PE=1 SV=1	87.46	0	0	0	0	0	0	0	0	0	0	0	0	0	0	0	0	0	0	0	0	0	0	0	0	0	0	0	0	0	0	0	0	0	0	0	0	0	0	0	0	0	0	0	0	0
987	911	B0FP48|UPK3L_HUMAN	Uroplakin-3b-like protein OS=Homo sapiens GN=UPK3BL PE=2 SV=1	87.41	0	0	0	0	0	0	0	0	0	0	0	0	0	0	5	0	0	0	0	0	0	0	0	0	0	0	5	5	5	0	0	5	0	0	0	0	0	0	0	0	0	5	0	0	0
1053	1030	Q96C19|EFHD2_HUMAN	EF-hand domain-containing protein D2 OS=Homo sapiens GN=EFHD2 PE=1 SV=1	87.14	0	0	0	0	0	0	0	0	0	7	0	5	0	0	0	0	0	0	0	0	0	0	0	0	0	0	0	0	0	0	0	5	0	0	0	0	0	0	0	0	0	12	0	0	0
1403	1039	P36222|CH3L1_HUMAN	Chitinase-3-like protein 1 OS=Homo sapiens GN=CHI3L1 PE=1 SV=2	87.07	0	0	0	0	0	0	0	0	0	0	0	0	0	0	0	0	0	0	0	0	0	0	0	0	0	0	0	0	0	6	6	4	0	0	0	0	0	0	0	0	0	0	0	0	0
1396	1119	P24534|EF1B_HUMAN	Elongation factor 1-beta OS=Homo sapiens GN=EEF1B2 PE=1 SV=3	86.97	0	0	0	0	0	0	0	0	0	0	0	0	7	0	0	0	0	0	0	0	0	0	0	0	0	0	0	0	0	0	0	0	0	0	0	0	0	0	0	0	0	15	0	0	0
2021	1151	Q16555|DPYL2_HUMAN	Dihydropyrimidinase-related protein 2 OS=Homo sapiens GN=DPYSL2 PE=1 SV=1	86.94	0	0	0	0	0	0	0	0	0	0	0	0	0	0	0	3	0	0	0	0	0	0	0	0	0	0	0	0	0	0	3	0	0	0	0	0	0	0	0	0	0	0	0	0	0
828	678	P01824|HV206_HUMAN	Ig heavy chain V-II region WAH OS=Homo sapiens PE=1 SV=1	86.59	0	9	0	0	0	0	0	0	0	0	0	0	0	0	0	0	0	0	0	0	0	0	0	0	0	0	0	0	0	0	0	0	0	0	0	0	0	6	0	0	0	7	0	0	0
1258	983	P41250|SYG_HUMAN	Glycine--tRNA ligase OS=Homo sapiens GN=GARS PE=1 SV=3	86.43	0	0	0	0	0	0	0	0	0	0	0	0	0	0	0	0	0	0	0	0	0	0	0	0	0	0	0	2	0	0	0	0	0	0	0	0	0	0	0	0	0	3	0	0	0
1666	880	O75891|AL1L1_HUMAN	Cytosolic 10-formyltetrahydrofolate dehydrogenase OS=Homo sapiens GN=ALDH1L1 PE=1 SV=2	86.32	0	0	0	0	0	0	0	0	0	0	0	0	5	0	0	0	0	0	0	0	0	0	0	0	0	0	0	0	0	0	0	0	0	0	0	0	0	0	0	0	0	1	0	0	0
416	1174	P12036|NFH_HUMAN	Neurofilament heavy polypeptide OS=Homo sapiens GN=NEFH PE=1 SV=4	85.8	0	1	1	1	1	1	1	1	1	0	1	1	1	0	1	0	1	1	0	1	1	1	1	1	1	1	1	1	2	1	2	2	2	1	1	1	1	1	1	1	1	2	1	1	1
672	897	P18085|ARF4_HUMAN	ADP-ribosylation factor 4 OS=Homo sapiens GN=ARF4 PE=1 SV=3	85.67	0	0	0	0	0	12	12	0	0	0	0	0	12	0	0	12	0	0	0	0	0	0	0	0	0	0	0	12	12	0	6	18	0	0	0	0	0	0	18	0	0	18	0	0	0
591	999	Q15286|RAB35_HUMAN	Ras-related protein Rab-35 OS=Homo sapiens GN=RAB35 PE=1 SV=1	85.37	5	0	0	0	0	0	5	0	0	0	0	5	11	5	11	0	0	0	0	0	0	0	0	0	0	0	5	5	5	5	5	11	11	0	0	5	0	5	5	0	5	11	0	0	0
600	1071	Q9Y696|CLIC4_HUMAN	Chloride intracellular channel protein 4 OS=Homo sapiens GN=CLIC4 PE=1 SV=4	85.3	0	0	0	0	0	0	4	0	0	4	4	4	4	4	4	4	0	4	0	0	0	0	0	0	0	0	7	4	4	0	0	4	0	0	4	0	0	0	4	0	6	4	0	0	0
1135	887	P05091|ALDH2_HUMAN	Aldehyde dehydrogenase mitochondrial OS=Homo sapiens GN=ALDH2 PE=1 SV=2	84.93	0	0	0	0	0	0	0	0	0	0	0	0	0	0	0	0	0	0	0	0	2	0	0	0	0	0	0	2	0	0	0	0	0	0	0	0	0	0	0	0	0	3	0	0	0
1686	1345	P00740|FA9_HUMAN	Coagulation factor IX OS=Homo sapiens GN=F9 PE=1 SV=2	84.9	0	0	0	0	0	0	0	0	0	0	0	0	0	0	0	5	0	0	0	0	0	0	0	0	0	0	0	0	0	0	0	0	0	0	0	0	0	0	0	0	0	0	0	0	0
1266	858	Q9Y678|COPG1_HUMAN	Coatomer subunit gamma-1 OS=Homo sapiens GN=COPG1 PE=1 SV=1	84.88	0	0	0	0	0	0	0	0	0	0	0	0	0	0	0	2	0	0	0	0	0	0	0	0	0	0	0	0	0	0	0	0	0	0	0	0	0	0	0	0	0	2	0	0	0
1367	1215	Q9BR76|COR1B_HUMAN	Coronin-1B OS=Homo sapiens GN=CORO1B PE=1 SV=1	84.79	0	0	0	0	0	0	0	0	0	0	0	0	6	0	0	0	0	0	0	0	0	0	0	0	0	0	0	0	0	0	0	6	0	0	0	0	0	0	6	0	0	8	0	0	0
1219	1002	Q99733|NP1L4_HUMAN	Nucleosome assembly protein 1-like 4 OS=Homo sapiens GN=NAP1L4 PE=1 SV=1	84.77	0	0	0	0	0	0	5	0	0	0	0	0	10	0	0	0	0	0	0	0	0	0	0	0	0	0	0	0	0	0	0	0	0	0	0	0	0	0	0	0	0	3	0	0	0
1370	900	P09958|FURIN_HUMAN	Furin OS=Homo sapiens GN=FURIN PE=1 SV=2	84.65	0	0	3	0	0	2	0	0	0	0	0	0	0	0	0	0	0	0	0	0	0	0	0	0	0	0	0	0	0	0	0	0	0	0	0	0	0	0	0	0	0	0	0	0	0
429	1267	Q96KN2|CNDP1_HUMAN	Beta-Ala-His dipeptidase OS=Homo sapiens GN=CNDP1 PE=1 SV=4	84.52	2	0	0	2	0	0	0	0	0	0	0	0	0	2	0	6	2	2	0	0	2	0	0	0	2	0	0	0	0	0	0	0	0	0	0	0	0	0	0	0	2	0	0	2	0
1273	1264	P29972|AQP1_HUMAN	Aquaporin-1 OS=Homo sapiens GN=AQP1 PE=1 SV=3	84.24	0	0	7	0	7	0	0	0	0	0	0	0	0	0	0	0	0	0	0	0	0	0	0	0	0	0	7	0	0	0	0	0	0	0	0	0	0	0	0	0	7	0	0	0	0
720	984	P16070|CD44_HUMAN	CD44 antigen OS=Homo sapiens GN=CD44 PE=1 SV=3	84.17	0	2	0	0	0	2	0	2	0	0	2	2	0	0	0	2	0	0	0	0	2	2	2	2	0	0	0	2	0	0	0	0	0	2	2	0	3	0	0	2	0	0	0	3	0
903	1409	P01615|KV202_HUMAN	Ig kappa chain V-II region FR OS=Homo sapiens PE=1 SV=1	83.78	0	0	0	0	0	0	0	0	0	0	0	0	7	0	9	0	0	0	0	0	8	0	0	0	0	0	0	0	0	8	0	0	0	0	9	0	0	12	0	0	0	7	7	0	7
1142	1390	Q9H008|LHPP_HUMAN	Phospholysine phosphohistidine inorganic pyrophosphate phosphatase OS=Homo sapiens GN=LHPP PE=1 SV=2	83.43	0	0	0	0	0	0	0	0	0	0	0	0	8	0	0	0	0	0	0	0	0	0	0	0	0	0	0	0	0	0	0	0	0	0	0	0	0	0	8	0	0	8	0	0	0
1096	1417	P38919|IF4A3_HUMAN	Eukaryotic initiation factor 4A-III OS=Homo sapiens GN=EIF4A3 PE=1 SV=4	83.22	0	0	0	0	0	4	0	0	0	0	0	0	0	0	0	0	0	0	0	0	0	0	0	0	0	0	0	0	0	0	0	0	0	0	0	0	0	0	5	0	0	5	0	0	0
1408	990	P05198|IF2A_HUMAN	Eukaryotic translation initiation factor 2 subunit 1 OS=Homo sapiens GN=EIF2S1 PE=1 SV=3	83.18	0	0	0	0	0	0	0	0	0	0	0	0	0	0	0	0	0	0	0	0	0	0	0	0	0	0	0	0	0	0	0	0	0	0	0	0	0	0	0	0	0	13	0	0	0
1178	737	A8K2U0|A2ML1_HUMAN	Alpha-2-macroglobulin-like protein 1 OS=Homo sapiens GN=A2ML1 PE=1 SV=3	83.16	0	0	0	0	0	0	0	0	0	0	0	0	0	0	0	0	0	0	0	0	0	0	0	0	0	0	0	1	0	0	0	0	0	0	0	0	0	0	0	0	0	2	0	0	0
663	1147	O95716|RAB3D_HUMAN	Ras-related protein Rab-3D OS=Homo sapiens GN=RAB3D PE=1 SV=1	82.85	5	0	0	0	0	0	5	0	0	0	0	5	5	5	5	0	0	0	0	0	0	0	0	0	0	0	5	5	5	5	5	12	5	0	0	5	0	5	5	0	5	5	0	0	0
1763	1842	Q92747|ARC1A_HUMAN	Actin-related protein 2/3 complex subunit 1A OS=Homo sapiens GN=ARPC1A PE=1 SV=2	82.83	0	0	0	0	0	0	0	0	0	0	0	0	0	0	0	6	0	0	0	0	0	0	0	0	0	0	0	0	0	0	0	0	0	0	0	0	0	0	0	0	0	4	0	0	0
697	1227	Q14050|CO9A3_HUMAN	Collagen alpha-3(IX) chain OS=Homo sapiens GN=COL9A3 PE=1 SV=2	82.75	0	0	0	0	0	3	0	3	0	0	3	0	0	0	3	0	3	3	0	0	3	3	0	3	0	3	0	0	0	3	0	3	0	3	0	0	3	0	0	3	0	0	3	3	3
1411	1503	P18124|RL7_HUMAN	60S ribosomal protein L7 OS=Homo sapiens GN=RPL7 PE=1 SV=1	82.66	0	0	0	0	0	7	0	0	0	0	0	0	6	0	0	0	0	0	0	0	0	0	0	0	0	0	0	0	0	0	0	0	0	0	0	0	0	0	0	0	0	0	0	0	0
1927	1305	Q13492|PICAL_HUMAN	Phosphatidylinositol-binding clathrin assembly protein OS=Homo sapiens GN=PICALM PE=1 SV=2	82.57	0	0	0	0	0	0	0	0	0	0	0	0	0	0	0	0	0	0	0	0	0	0	0	0	0	0	0	0	0	0	0	0	0	0	0	0	0	0	0	0	0	0	0	0	0
838	2043	P47929|LEG7_HUMAN	Galectin-7 OS=Homo sapiens GN=LGALS7 PE=1 SV=2	82.41	0	0	0	0	0	0	0	0	0	0	0	0	0	0	0	0	0	12	0	0	0	0	0	0	0	0	0	12	12	0	0	12	0	0	0	0	0	12	0	0	0	12	0	0	0
932	824	P26641|EF1G_HUMAN	Elongation factor 1-gamma OS=Homo sapiens GN=EEF1G PE=1 SV=3	82.35	0	0	0	0	0	0	0	0	0	0	0	0	0	0	0	2	0	0	0	0	0	0	0	0	0	0	0	2	0	0	0	2	0	0	0	0	0	0	2	0	0	8	0	0	0
989	826	P51991|ROA3_HUMAN	Heterogeneous nuclear ribonucleoprotein A3 OS=Homo sapiens GN=HNRNPA3 PE=1 SV=2	82.29	0	0	0	0	0	0	0	0	0	0	0	0	0	0	0	0	0	0	0	0	0	0	0	0	0	0	0	0	0	0	0	0	0	0	0	0	0	0	3	0	0	10	0	0	0
1163	1781	Q00169|PIPNA_HUMAN	Phosphatidylinositol transfer protein alpha isoform OS=Homo sapiens GN=PITPNA PE=1 SV=2	82.27	0	0	0	0	0	0	0	0	0	0	0	0	0	0	9	0	0	0	0	0	0	0	0	0	0	0	0	9	0	0	9	0	0	0	0	0	0	0	0	0	0	16	0	0	0
1255	1281	P35998|PRS7_HUMAN	26S protease regulatory subunit 7 OS=Homo sapiens GN=PSMC2 PE=1 SV=3	82.24	0	0	0	0	0	0	0	0	0	0	0	0	4	0	0	0	0	0	0	0	0	0	0	0	0	0	0	0	0	0	0	0	0	0	0	0	0	0	4	0	0	8	0	0	0
1095	668	Q9H4A4|AMPB_HUMAN	Aminopeptidase B OS=Homo sapiens GN=RNPEP PE=1 SV=2	82.1	0	0	0	0	0	0	0	0	0	0	0	0	3	0	0	0	0	0	0	0	0	0	0	0	0	0	0	0	0	0	0	0	0	0	0	0	0	0	0	0	0	4	0	0	0
545	1316	P17900|SAP3_HUMAN	Ganglioside GM2 activator OS=Homo sapiens GN=GM2A PE=1 SV=4	82.01	0	0	10	0	10	10	10	10	0	10	10	10	10	10	10	0	0	10	10	10	0	10	10	10	10	10	0	10	0	10	10	0	10	10	10	10	10	10	10	10	0	0	10	10	10
1076	1072	P30048|PRDX3_HUMAN	Thioredoxin-dependent peroxide reductase mitochondrial OS=Homo sapiens GN=PRDX3 PE=1 SV=3	81.97	0	0	0	0	0	0	0	0	0	0	0	0	0	0	0	0	0	0	0	0	0	0	0	0	0	0	0	5	0	0	0	5	0	0	0	0	0	0	0	0	0	5	0	0	0
835	883	Q86VP6|CAND1_HUMAN	Cullin-associated NEDD8-dissociated protein 1 OS=Homo sapiens GN=CAND1 PE=1 SV=2	81.91	0	0	0	0	0	1	0	0	0	0	0	0	1	0	0	0	0	0	0	0	0	0	0	0	0	0	0	1	0	0	0	0	0	0	0	0	0	0	0	0	0	2	0	0	0
1292	1358	Q5T750|XP32_HUMAN	Skin-specific protein 32 OS=Homo sapiens GN=XP32 PE=1 SV=1	81.91	0	0	0	9	0	0	0	0	0	0	0	0	0	0	0	0	0	10	0	0	0	0	0	0	0	0	0	0	0	0	0	0	0	0	0	0	0	0	0	0	0	0	0	0	0
1130	1129	O60603|TLR2_HUMAN	Toll-like receptor 2 OS=Homo sapiens GN=TLR2 PE=1 SV=1	81.75	0	0	0	0	0	2	0	0	0	0	0	0	0	0	0	0	0	0	0	0	1	0	0	0	0	0	0	0	1	1	0	1	0	0	0	0	0	0	0	0	0	0	0	0	0
2027	1228	P40763|STAT3_HUMAN	Signal transducer and activator of transcription 3 OS=Homo sapiens GN=STAT3 PE=1 SV=2	81.69	0	0	0	0	0	0	0	0	0	0	0	0	0	0	0	6	0	0	0	0	0	0	0	0	0	0	0	0	0	0	0	0	0	0	0	0	0	0	0	0	0	0	0	0	0
1350	1776	Q99439|CNN2_HUMAN	Calponin-2 OS=Homo sapiens GN=CNN2 PE=1 SV=4	81.3	0	0	0	0	0	0	0	0	0	0	0	6	0	0	0	0	0	0	0	0	0	0	0	0	0	0	0	0	0	0	0	0	0	0	0	0	0	0	0	0	0	6	0	0	0
1547	1021	Q9UJ70|NAGK_HUMAN	N-acetyl-D-glucosamine kinase OS=Homo sapiens GN=NAGK PE=1 SV=4	81.21	0	0	0	0	0	0	0	0	0	0	0	0	0	0	0	0	0	0	0	0	0	0	0	0	0	0	0	0	0	0	0	0	0	0	0	0	0	0	0	0	0	10	0	0	0
1675	1015	P09622|DLDH_HUMAN	Dihydrolipoyl dehydrogenase mitochondrial OS=Homo sapiens GN=DLD PE=1 SV=2	81.12	0	0	0	0	0	0	0	0	0	0	0	0	0	0	0	0	0	0	0	0	0	0	0	0	0	0	0	0	0	0	0	0	0	0	0	0	0	0	0	0	0	7	0	0	0
841	891	P35326|SPR2A_HUMAN	Small proline-rich protein 2A OS=Homo sapiens GN=SPRR2A PE=1 SV=1	81.05	0	0	0	12	0	0	0	0	12	0	0	0	0	0	0	0	0	0	0	0	0	0	0	0	0	0	0	0	31	0	0	0	18	0	18	0	0	12	0	0	0	0	0	0	18
927	834	P46976|GLYG_HUMAN	Glycogenin-1 OS=Homo sapiens GN=GYG1 PE=1 SV=4	80.96	0	0	0	0	0	0	0	0	0	0	0	0	0	0	4	0	0	0	0	0	0	0	0	0	0	0	0	3	0	0	0	7	0	0	0	0	0	0	0	0	0	9	0	0	0
1153	1028	Q9UIV8|SPB13_HUMAN	Serpin B13 OS=Homo sapiens GN=SERPINB13 PE=1 SV=2	80.9	0	0	0	0	0	0	0	0	0	0	0	0	0	0	0	0	0	0	0	0	0	0	0	0	0	0	0	0	0	0	0	0	0	0	0	0	0	0	0	0	0	10	0	0	0
767	3713	P61457|PHS_HUMAN	Pterin-4-alpha-carbinolamine dehydratase OS=Homo sapiens GN=PCBD1 PE=1 SV=2	80.71	0	0	15	0	0	0	15	0	0	0	15	15	15	15	15	0	0	0	15	15	15	0	15	0	0	0	15	0	15	0	0	15	0	0	15	15	0	0	15	0	0	15	0	0	15
1099	1007	P78417|GSTO1_HUMAN	Glutathione S-transferase omega-1 OS=Homo sapiens GN=GSTO1 PE=1 SV=2	80.65	0	0	0	0	0	0	0	0	0	0	0	4	4	0	0	4	0	0	0	0	0	0	0	0	0	0	0	4	0	0	0	7	0	0	0	0	0	0	0	0	0	4	0	0	0
1398	1387	P27824|CALX_HUMAN	Calnexin OS=Homo sapiens GN=CANX PE=1 SV=2	80.53	0	0	0	0	0	0	0	0	0	0	0	0	0	0	0	0	0	0	0	0	0	0	0	0	0	0	0	2	0	0	0	3	0	0	0	0	0	0	0	0	0	0	0	0	0
1540	3499	P02655|APOC2_HUMAN	Apolipoprotein C-II OS=Homo sapiens GN=APOC2 PE=1 SV=1	80.32	0	0	0	0	0	0	0	0	0	0	0	0	24	0	0	24	0	0	0	0	0	0	0	0	0	0	0	0	0	0	0	0	0	0	0	0	0	0	0	0	0	0	0	0	0
1740	1209	Q2I0M4|LRC26_HUMAN	Leucine-rich repeat-containing protein 26 OS=Homo sapiens GN=LRRC26 PE=1 SV=2	79.67	0	0	0	0	0	0	0	0	0	0	4	0	0	0	0	0	0	0	6	0	0	0	0	0	0	0	0	0	0	0	0	0	0	0	0	0	0	0	0	0	0	0	0	0	6
1176	1169	P08473|NEP_HUMAN	Neprilysin OS=Homo sapiens GN=MME PE=1 SV=2	79.63	0	0	0	0	0	0	0	0	0	0	0	0	0	0	0	0	0	0	0	0	0	0	0	0	0	0	0	0	0	0	0	2	0	0	0	0	0	0	0	0	0	2	0	0	0
1498	1269	Q9Y646|CBPQ_HUMAN	Carboxypeptidase Q OS=Homo sapiens GN=CPQ PE=1 SV=1	79.42	0	0	0	0	0	0	0	0	0	0	3	0	0	0	0	0	0	0	0	0	0	0	0	0	0	0	0	0	0	0	0	0	0	0	0	0	3	0	0	0	0	0	0	3	0
1100	1594	P32320|CDD_HUMAN	Cytidine deaminase OS=Homo sapiens GN=CDA PE=1 SV=2	79.01	0	0	0	0	0	0	0	0	0	12	0	0	0	0	0	0	0	0	0	0	0	0	0	0	0	0	0	0	0	0	0	14	25	0	0	0	0	0	0	0	0	12	0	0	0
1280	872	O14638|ENPP3_HUMAN	Ectonucleotide pyrophosphatase/phosphodiesterase family member 3 OS=Homo sapiens GN=ENPP3 PE=1 SV=2	79	0	0	2	0	0	0	0	0	0	0	0	0	0	0	0	0	0	0	0	0	0	0	0	0	0	0	0	0	0	0	0	0	0	0	0	0	0	0	0	0	6	0	0	0	0
1352	1231	Q13183|S13A2_HUMAN	Solute carrier family 13 member 2 OS=Homo sapiens GN=SLC13A2 PE=2 SV=1	78.98	0	0	3	0	0	0	0	0	0	0	3	0	0	0	0	0	0	0	0	0	0	0	0	0	0	0	3	0	0	0	0	0	0	0	0	0	0	0	0	0	3	0	0	3	0
1132	1023	P63151|2ABA_HUMAN	Serine/threonine-protein phosphatase 2A 55 kDa regulatory subunit B alpha isoform OS=Homo sapiens GN=PPP2R2A PE=1 SV=1	78.46	0	0	0	0	0	0	0	0	0	0	0	0	3	0	0	0	0	0	0	0	0	0	0	0	0	0	0	0	0	0	0	0	0	0	0	0	0	0	0	0	0	6	0	0	0
1245	1226	P48643|TCPE_HUMAN	T-complex protein 1 subunit epsilon OS=Homo sapiens GN=CCT5 PE=1 SV=1	78.44	0	0	0	0	0	0	0	0	0	0	0	0	3	0	0	3	0	0	0	0	0	0	0	0	0	0	0	0	0	0	0	0	0	0	0	0	0	0	0	0	0	3	0	0	0
2114	1168	Q9UK55|ZPI_HUMAN	Protein Z-dependent protease inhibitor OS=Homo sapiens GN=SERPINA10 PE=1 SV=1	78.36	0	0	0	0	0	0	0	0	0	0	0	0	0	0	0	6	0	0	0	0	0	0	0	0	0	0	0	0	0	0	0	0	0	0	0	0	0	0	0	0	0	0	0	0	0
958	1141	P15121|ALDR_HUMAN	Aldose reductase OS=Homo sapiens GN=AKR1B1 PE=1 SV=3	78.3	0	0	0	0	0	0	0	0	0	0	0	0	11	0	3	3	0	0	0	0	0	0	0	0	0	0	0	0	0	0	0	0	0	0	0	0	0	0	0	0	0	3	0	0	0
1138	1064	P98095|FBLN2_HUMAN	Fibulin-2 OS=Homo sapiens GN=FBLN2 PE=1 SV=2	78.26	0	0	0	0	0	0	0	0	0	0	0	0	0	0	0	0	0	0	0	0	0	0	0	0	0	0	0	0	0	0	0	3	0	0	2	0	0	0	0	0	0	0	0	0	0
1681	1121	P47755|CAZA2_HUMAN	F-actin-capping protein subunit alpha-2 OS=Homo sapiens GN=CAPZA2 PE=1 SV=3	78.17	0	0	0	0	0	0	0	0	0	0	0	0	0	0	0	0	0	0	0	0	0	0	0	0	0	0	0	0	0	0	0	0	0	0	0	0	0	0	0	0	0	6	0	0	0
1764	1970	P02743|SAMP_HUMAN	Serum amyloid P-component OS=Homo sapiens GN=APCS PE=1 SV=2	77.92	0	0	0	0	0	0	0	0	0	0	0	0	0	0	0	12	0	0	0	0	0	0	0	0	0	0	0	0	0	0	0	0	0	0	0	0	0	0	0	0	0	0	0	0	0
1542	989	P51148|RAB5C_HUMAN	Ras-related protein Rab-5C OS=Homo sapiens GN=RAB5C PE=1 SV=2	77.71	0	0	0	0	0	0	0	0	0	0	0	0	0	0	0	0	0	0	0	0	0	0	0	0	0	0	0	0	0	0	0	14	0	0	0	0	0	0	0	0	0	14	0	0	0
1708	1463	Q5VT79|AXA81_HUMAN	Annexin A8-like protein 1 OS=Homo sapiens GN=ANXA8L1 PE=2 SV=2	77.35	0	0	0	0	0	0	0	0	0	0	0	0	0	8	0	0	0	0	0	0	0	0	0	0	0	0	0	0	0	0	0	0	0	0	0	0	0	0	0	0	0	5	0	0	0
1525	1419	P30040|ERP29_HUMAN	Endoplasmic reticulum resident protein 29 OS=Homo sapiens GN=ERP29 PE=1 SV=4	77.2	0	0	0	0	0	0	0	0	0	0	0	0	0	0	0	0	0	0	0	0	0	0	0	0	0	0	0	0	0	0	0	0	0	0	0	0	0	0	0	0	0	10	0	0	0
1091	1322	Q9NYL9|TMOD3_HUMAN	Tropomodulin-3 OS=Homo sapiens GN=TMOD3 PE=1 SV=1	76.93	0	0	0	0	0	0	0	0	0	0	0	0	6	0	0	0	0	0	0	0	0	0	0	0	0	0	0	0	0	0	0	6	0	0	0	0	0	0	6	0	0	11	0	0	0
1383	1205	P32456|GBP2_HUMAN	Guanylate-binding protein 2 OS=Homo sapiens GN=GBP2 PE=1 SV=3	76.73	0	0	0	0	0	0	0	0	0	0	0	0	0	0	0	0	0	0	0	0	0	0	0	0	0	0	0	5	0	0	0	0	0	0	0	0	0	0	0	0	0	3	0	0	0
1383	1466	P32455|GBP1_HUMAN	Guanylate-binding protein 1 OS=Homo sapiens GN=GBP1 PE=1 SV=2	76.73	0	0	0	0	0	0	0	0	0	0	0	0	0	0	0	0	0	0	0	0	0	0	0	0	0	0	0	5	0	0	0	0	0	0	0	0	0	0	0	0	0	3	0	0	0
1026	1496	P25787|PSA2_HUMAN	Proteasome subunit alpha type-2 OS=Homo sapiens GN=PSMA2 PE=1 SV=2	76.64	0	0	0	0	0	0	0	0	0	0	0	0	8	0	0	17	0	0	0	0	0	0	0	0	0	0	0	0	0	0	0	0	0	0	0	0	0	0	8	0	0	17	0	0	0
2138	1671	P43487|RANG_HUMAN	Ran-specific GTPase-activating protein OS=Homo sapiens GN=RANBP1 PE=1 SV=1	76.48	0	0	0	0	0	0	0	0	0	0	0	0	0	0	0	0	0	0	0	0	0	0	0	0	0	0	0	0	0	0	0	0	0	0	0	0	0	0	0	0	0	11	0	0	0
1732	1486	Q15121|PEA15_HUMAN	Astrocytic phosphoprotein PEA-15 OS=Homo sapiens GN=PEA15 PE=1 SV=2	76.38	0	0	0	0	0	0	0	0	0	0	0	0	0	0	0	0	0	0	0	0	0	0	0	0	0	0	0	0	0	0	0	0	0	0	0	0	0	0	0	0	0	15	0	0	0
1526	964	Q13838|DX39B_HUMAN	Spliceosome RNA helicase DDX39B OS=Homo sapiens GN=DDX39B PE=1 SV=1	75.76	0	0	0	0	0	0	0	0	0	0	0	0	0	0	0	0	0	0	0	0	0	0	0	0	0	0	0	0	0	0	0	0	0	0	0	0	0	0	0	0	0	2	0	0	0
674	3277	O60635|TSN1_HUMAN	Tetraspanin-1 OS=Homo sapiens GN=TSPAN1 PE=1 SV=2	75.7	0	0	0	5	0	5	5	0	0	5	5	0	5	0	5	5	0	0	0	5	5	5	0	0	0	0	0	5	5	5	0	5	5	0	5	0	0	0	0	0	5	5	0	5	5
2126	1723	P14598|NCF1_HUMAN	Neutrophil cytosol factor 1 OS=Homo sapiens GN=NCF1 PE=1 SV=3	75.09	0	0	0	0	0	0	0	0	0	0	0	0	0	0	0	0	0	0	0	0	0	0	0	0	0	0	0	0	0	0	0	9	0	0	0	0	0	0	0	0	0	0	0	0	0
2126	1731	A8MVU1|NCF1C_HUMAN	Putative neutrophil cytosol factor 1C OS=Homo sapiens GN=NCF1C PE=5 SV=1	75.09	0	0	0	0	0	0	0	0	0	0	0	0	0	0	0	0	0	0	0	0	0	0	0	0	0	0	0	0	0	0	0	9	0	0	0	0	0	0	0	0	0	0	0	0	0
2126	1732	A6NI72|NCF1B_HUMAN	Putative neutrophil cytosol factor 1B OS=Homo sapiens GN=NCF1B PE=5 SV=2	75.09	0	0	0	0	0	0	0	0	0	0	0	0	0	0	0	0	0	0	0	0	0	0	0	0	0	0	0	0	0	0	0	9	0	0	0	0	0	0	0	0	0	0	0	0	0
431	1454	P01769|HV308_HUMAN	Ig heavy chain V-III region GA OS=Homo sapiens PE=1 SV=1	74.87	6	8	8	8	8	8	8	8	8	8	14	8	8	8	8	8	8	14	0	0	8	8	8	8	8	8	8	6	8	8	8	8	8	8	14	8	8	8	8	0	8	0	8	8	8
1183	940	Q8WVV4|POF1B_HUMAN	Protein POF1B OS=Homo sapiens GN=POF1B PE=1 SV=3	74.44	0	0	0	0	0	0	0	0	0	0	0	0	0	0	0	0	0	4	0	0	0	0	0	0	0	0	0	0	0	0	0	0	0	0	0	0	0	0	0	0	0	0	0	0	0
649	1094	Q8IZ41|RASEF_HUMAN	Ras and EF-hand domain-containing protein OS=Homo sapiens GN=RASEF PE=1 SV=1	74.33	1	0	0	0	0	0	1	0	0	0	0	1	1	1	1	0	0	0	0	0	0	0	0	0	0	0	1	1	1	1	1	1	1	0	0	1	0	1	1	0	1	1	0	0	0
1756	1734	P21796|VDAC1_HUMAN	Voltage-dependent anion-selective channel protein 1 OS=Homo sapiens GN=VDAC1 PE=1 SV=2	74.13	0	0	0	0	0	0	0	0	0	0	0	0	0	0	0	0	0	0	0	0	0	0	0	0	0	0	0	0	0	0	0	0	0	0	0	0	0	0	0	0	0	0	0	0	0
1497	1118	P22735|TGM1_HUMAN	Protein-glutamine gamma-glutamyltransferase K OS=Homo sapiens GN=TGM1 PE=1 SV=4	73.98	0	0	0	0	0	0	0	0	0	0	0	0	0	0	0	0	0	0	0	0	0	0	0	0	0	0	0	0	3	0	0	0	0	0	0	0	0	0	0	0	0	0	0	0	0
1296	1475	P62826|RAN_HUMAN	GTP-binding nuclear protein Ran OS=Homo sapiens GN=RAN PE=1 SV=3	73.89	0	0	0	0	0	0	0	0	0	0	0	0	6	0	6	0	0	0	0	0	0	0	0	0	0	0	0	0	0	0	0	0	0	0	0	0	0	0	0	0	0	5	0	0	0
492	1005	P04211|LV001_HUMAN	Ig lambda chain V region 4A OS=Homo sapiens PE=4 SV=1	73.77	8	13	0	0	0	0	0	0	0	0	6	0	0	8	13	0	0	14	8	8	0	6	6	0	0	0	0	15	0	13	0	0	0	0	6	0	0	0	0	0	0	0	0	13	0
1160	2350	O43598|DNPH1_HUMAN	2'-deoxynucleoside 5'-phosphate N-hydrolase 1 OS=Homo sapiens GN=DNPH1 PE=1 SV=1	73.65	0	0	0	0	0	0	10	0	0	0	0	10	10	0	0	0	0	0	0	0	0	0	0	0	0	0	0	0	0	0	0	0	0	0	0	0	0	0	0	0	0	10	0	0	0
1147	1241	Q96IU4|ABHEB_HUMAN	Protein ABHD14B OS=Homo sapiens GN=ABHD14B PE=1 SV=1	73.55	0	0	0	0	0	0	0	0	0	0	0	7	0	0	7	7	0	0	0	0	0	0	0	0	0	0	0	7	0	0	0	0	0	0	0	0	0	0	0	0	0	7	0	0	0
1553	1041	P29218|IMPA1_HUMAN	Inositol monophosphatase 1 OS=Homo sapiens GN=IMPA1 PE=1 SV=1	73.47	0	0	0	0	0	0	0	0	0	0	0	0	0	0	0	0	0	0	0	0	0	0	0	0	0	0	0	0	0	0	0	0	0	0	0	0	0	0	0	0	0	12	0	0	0
3527	3630	P15515|HIS1_HUMAN	Histatin-1 OS=Homo sapiens GN=HTN1 PE=1 SV=2	73.4	0	0	28	0	0	0	0	0	0	0	0	0	0	0	0	0	0	0	0	0	0	0	0	0	0	0	0	0	0	0	0	0	0	0	0	0	0	0	0	0	0	0	0	0	0
1706	1040	Q9UNZ2|NSF1C_HUMAN	NSFL1 cofactor p47 OS=Homo sapiens GN=NSFL1C PE=1 SV=2	73.39	0	0	0	0	0	0	0	0	0	0	0	0	0	0	0	0	0	0	0	0	0	0	0	0	0	0	0	0	0	0	0	0	0	0	0	0	0	0	0	0	0	11	0	0	0
3299	2080	Q96GG9|DCNL1_HUMAN	DCN1-like protein 1 OS=Homo sapiens GN=DCUN1D1 PE=1 SV=1	73.26	0	0	0	0	0	0	0	0	0	0	0	0	0	0	0	0	0	0	0	0	0	0	0	0	0	0	0	0	0	0	0	0	0	0	0	0	0	0	0	0	0	7	0	0	0
1401	985	Q7L576|CYFP1_HUMAN	Cytoplasmic FMR1-interacting protein 1 OS=Homo sapiens GN=CYFIP1 PE=1 SV=1	72.88	0	0	0	0	0	0	0	0	0	0	0	0	0	0	0	0	0	0	0	0	0	0	0	0	0	0	0	0	0	0	0	0	0	0	0	0	0	0	0	0	0	1	0	0	0
1538	1471	Q9BUT1|BDH2_HUMAN	3-hydroxybutyrate dehydrogenase type 2 OS=Homo sapiens GN=BDH2 PE=1 SV=2	72.87	0	0	0	0	0	0	0	0	0	0	0	0	0	0	6	0	0	0	0	0	0	0	0	0	0	0	0	0	0	0	0	0	0	0	0	0	0	0	0	0	0	11	0	0	0
1291	1109	Q00839|HNRPU_HUMAN	Heterogeneous nuclear ribonucleoprotein U OS=Homo sapiens GN=HNRNPU PE=1 SV=6	72.86	0	0	0	0	0	0	3	0	0	0	0	3	0	0	0	0	0	0	0	0	0	0	0	0	0	0	0	0	0	0	0	4	0	0	0	0	0	0	0	0	0	0	0	0	0
1537	1449	Q16698|DECR_HUMAN	2 4-dienoyl-CoA reductase mitochondrial OS=Homo sapiens GN=DECR1 PE=1 SV=1	72.42	0	0	0	0	0	0	0	0	0	0	0	0	0	0	0	0	0	0	0	0	0	0	0	0	0	0	0	0	0	0	0	0	0	0	0	0	0	0	0	0	0	7	0	0	0
1194	1434	O60218|AK1BA_HUMAN	Aldo-keto reductase family 1 member B10 OS=Homo sapiens GN=AKR1B10 PE=1 SV=2	72.35	0	0	0	0	0	0	0	0	0	0	0	0	0	0	0	0	0	0	0	0	0	0	0	0	0	0	0	0	0	0	0	6	0	0	0	6	0	0	0	0	0	6	0	0	0
627	1148	Q8NFT8|DNER_HUMAN	Delta and Notch-like epidermal growth factor-related receptor OS=Homo sapiens GN=DNER PE=1 SV=1	72.31	0	0	0	0	2	0	0	0	1	0	0	0	0	0	0	0	1	0	0	0	0	2	0	0	0	0	0	0	0	0	0	0	0	0	0	0	0	0	0	0	0	0	0	0	0
1765	2111	P30050|RL12_HUMAN	60S ribosomal protein L12 OS=Homo sapiens GN=RPL12 PE=1 SV=1	72.17	0	0	0	0	0	0	0	0	0	0	0	0	0	0	0	0	0	0	0	0	0	0	0	0	0	0	0	0	0	0	0	0	0	0	0	0	0	0	10	0	0	10	0	0	0
1901	1245	Q92597|NDRG1_HUMAN	Protein NDRG1 OS=Homo sapiens GN=NDRG1 PE=1 SV=1	72.03	0	0	0	0	0	0	0	0	0	0	0	0	0	0	0	0	0	0	0	0	0	0	0	0	0	0	0	0	0	0	0	0	0	0	0	0	0	0	0	0	0	0	0	0	0
2056	2650	P15169|CBPN_HUMAN	Carboxypeptidase N catalytic chain OS=Homo sapiens GN=CPN1 PE=1 SV=1	71.95	0	0	0	0	0	0	0	0	0	0	0	0	0	0	0	3	0	0	0	0	0	0	0	0	0	0	0	0	0	0	0	0	0	0	0	0	0	0	0	0	0	0	0	0	0
964	2961	O95379|TFIP8_HUMAN	Tumor necrosis factor alpha-induced protein 8 OS=Homo sapiens GN=TNFAIP8 PE=1 SV=1	71.34	0	0	0	0	0	0	10	0	0	0	0	10	10	0	0	0	0	0	0	0	0	0	0	0	0	0	0	0	0	0	0	10	0	0	0	0	0	0	10	0	0	10	0	0	0
1515	1115	Q96HE7|ERO1A_HUMAN	ERO1-like protein alpha OS=Homo sapiens GN=ERO1A PE=1 SV=2	71.28	0	0	0	0	0	0	0	0	0	0	0	0	0	0	0	0	0	0	0	0	0	0	0	0	0	0	0	0	0	0	0	3	0	0	0	0	0	0	0	0	0	7	0	0	0
966	1491	Q92882|OSTF1_HUMAN	Osteoclast-stimulating factor 1 OS=Homo sapiens GN=OSTF1 PE=1 SV=2	70.75	0	0	0	0	0	0	0	0	0	0	0	6	0	0	0	0	0	0	0	0	0	0	0	0	0	0	0	6	0	6	0	0	0	0	0	0	0	0	0	0	0	14	0	0	0
1475	1320	P28062|PSB8_HUMAN	Proteasome subunit beta type-8 OS=Homo sapiens GN=PSMB8 PE=1 SV=3	70.73	0	0	0	0	0	5	0	0	0	0	0	0	0	0	0	0	0	0	0	0	0	0	0	0	0	0	0	0	0	0	0	0	0	0	0	0	0	0	0	0	0	0	0	0	0
1546	1581	Q8TDQ7|GNPI2_HUMAN	Glucosamine-6-phosphate isomerase 2 OS=Homo sapiens GN=GNPDA2 PE=1 SV=1	70.61	0	0	0	0	0	0	0	0	0	0	0	0	0	0	0	0	0	0	0	0	0	0	0	0	0	0	0	6	0	0	0	0	0	0	0	0	0	0	0	0	0	0	0	0	0
1546	1898	P46926|GNPI1_HUMAN	Glucosamine-6-phosphate isomerase 1 OS=Homo sapiens GN=GNPDA1 PE=1 SV=1	70.61	0	0	0	0	0	0	0	0	0	0	0	0	0	0	0	0	0	0	0	0	0	0	0	0	0	0	0	6	0	0	0	0	0	0	0	0	0	0	0	0	0	0	0	0	0
1293	1525	Q9NR45|SIAS_HUMAN	Sialic acid synthase OS=Homo sapiens GN=NANS PE=1 SV=2	70.46	0	0	0	0	0	0	0	0	0	0	0	0	3	0	0	0	0	0	0	0	0	0	0	0	0	0	0	0	0	0	0	0	0	0	0	0	0	0	0	0	0	8	0	0	0
1389	1048	Q03252|LMNB2_HUMAN	Lamin-B2 OS=Homo sapiens GN=LMNB2 PE=1 SV=4	70.14	0	0	0	0	0	0	0	0	0	0	0	0	0	0	0	0	0	0	0	0	0	0	0	0	0	0	0	0	0	0	0	0	0	0	0	0	0	0	0	0	0	4	0	0	0
1027	1485	P0DJI9|SAA2_HUMAN	Serum amyloid A-2 protein OS=Homo sapiens GN=SAA2 PE=1 SV=1	70.1	0	0	0	0	0	0	0	0	0	0	0	11	11	0	0	0	0	0	0	0	0	0	0	0	0	0	0	0	0	11	0	0	0	0	11	0	11	0	0	0	0	11	0	0	0
1027	1761	P0DJI8|SAA1_HUMAN	Serum amyloid A-1 protein OS=Homo sapiens GN=SAA1 PE=1 SV=1	70.1	0	0	0	0	0	0	0	0	0	0	0	11	11	0	0	0	0	0	0	0	0	0	0	0	0	0	0	0	0	11	0	0	0	0	11	0	11	0	0	0	0	11	0	0	0
578	1402	P01712|LV209_HUMAN	Ig lambda chain V-II region WIN OS=Homo sapiens PE=1 SV=1	70.07	0	0	0	7	0	0	7	0	0	7	0	0	0	0	7	7	7	0	7	7	0	7	0	0	0	0	0	0	7	7	0	7	7	0	7	0	0	7	0	0	11	7	0	0	7
3020	2694	Q9NTK5|OLA1_HUMAN	Obg-like ATPase 1 OS=Homo sapiens GN=OLA1 PE=1 SV=2	69.95	0	0	0	0	0	0	0	0	0	0	0	0	0	0	0	0	0	0	0	0	0	0	0	0	0	0	0	0	0	0	0	0	0	0	0	0	0	0	0	0	0	0	0	0	0
3262	2415	Q9UHG2|PCSK1_HUMAN	ProSAAS OS=Homo sapiens GN=PCSK1N PE=1 SV=1	69.85	0	0	0	0	0	0	0	0	0	0	0	0	0	0	0	0	0	0	0	0	0	0	0	0	0	0	0	0	0	0	0	0	0	0	0	0	0	0	0	8	0	0	0	0	0
656	1206	P20338|RAB4A_HUMAN	Ras-related protein Rab-4A OS=Homo sapiens GN=RAB4A PE=1 SV=3	69.39	5	0	0	0	0	0	5	0	0	0	0	5	5	5	5	0	0	0	0	0	0	0	0	0	0	0	5	5	5	5	5	5	5	0	0	5	0	5	5	0	5	5	0	0	0
656	1709	P61018|RAB4B_HUMAN	Ras-related protein Rab-4B OS=Homo sapiens GN=RAB4B PE=1 SV=1	69.39	5	0	0	0	0	0	5	0	0	0	0	5	5	5	5	0	0	0	0	0	0	0	0	0	0	0	5	5	5	5	5	5	5	0	0	5	0	5	5	0	5	5	0	0	0
1177	1253	Q96AE4|FUBP1_HUMAN	Far upstream element-binding protein 1 OS=Homo sapiens GN=FUBP1 PE=1 SV=3	69.38	0	0	0	0	0	0	0	0	0	0	0	0	0	0	0	0	0	0	0	0	0	0	0	0	0	0	0	0	0	0	0	0	0	0	0	0	0	0	0	0	0	2	0	0	0
1734	1644	P49354|FNTA_HUMAN	Protein farnesyltransferase/geranylgeranyltransferase type-1 subunit alpha OS=Homo sapiens GN=FNTA PE=1 SV=1	68.73	0	0	0	0	0	0	0	0	0	0	0	0	0	0	0	0	0	0	0	0	0	0	0	0	0	0	0	0	0	0	0	0	0	0	0	0	0	0	0	0	0	8	0	0	0
1283	1666	P49721|PSB2_HUMAN	Proteasome subunit beta type-2 OS=Homo sapiens GN=PSMB2 PE=1 SV=1	68.47	0	0	0	0	0	0	0	0	0	0	0	0	0	0	0	0	0	0	0	0	0	0	0	0	0	0	0	0	0	0	0	0	0	0	0	0	0	0	0	0	0	5	0	0	0
703	1465	P49221|TGM4_HUMAN	Protein-glutamine gamma-glutamyltransferase 4 OS=Homo sapiens GN=TGM4 PE=1 SV=2	68.3	0	0	0	0	0	0	0	0	0	0	0	0	1	0	0	1	0	0	0	0	0	0	0	0	0	0	0	1	0	0	0	0	0	0	0	0	0	0	0	0	0	1	0	0	0
592	1232	P01709|LV206_HUMAN	Ig lambda chain V-II region MGC OS=Homo sapiens PE=1 SV=1	68.27	0	0	0	7	0	0	7	0	0	7	0	0	0	0	7	7	7	0	7	7	0	7	0	0	0	0	0	0	7	7	0	7	7	0	7	0	0	7	0	0	0	7	0	0	7
1165	2256	P08118|MSMB_HUMAN	Beta-microseminoprotein OS=Homo sapiens GN=MSMB PE=1 SV=1	68.06	0	0	0	0	0	0	0	0	0	0	0	0	0	0	0	0	0	0	0	0	0	0	0	0	0	0	0	0	0	0	0	14	0	0	0	0	0	0	0	0	0	0	0	0	0
1755	1173	O95833|CLIC3_HUMAN	Chloride intracellular channel protein 3 OS=Homo sapiens GN=CLIC3 PE=1 SV=2	67.86	0	0	0	0	0	0	0	0	0	0	0	0	0	0	0	0	0	0	0	0	0	0	0	0	0	0	0	0	0	0	0	0	0	0	0	0	0	0	0	0	0	18	0	0	0
1900	1077	P19367|HXK1_HUMAN	Hexokinase-1 OS=Homo sapiens GN=HK1 PE=1 SV=3	67.84	0	0	0	0	0	0	0	0	0	0	0	0	0	0	0	0	0	0	0	0	0	0	0	0	0	0	0	0	0	0	0	2	0	0	0	0	0	0	0	0	0	0	0	0	0
1213	1033	P01814|HV201_HUMAN	Ig heavy chain V-II region OU OS=Homo sapiens PE=1 SV=1	67.83	0	0	0	0	0	0	0	0	0	0	0	0	0	0	0	0	0	6	0	0	0	0	0	0	0	0	0	0	0	0	0	6	0	0	0	0	0	0	0	0	6	0	0	0	8
1753	1641	P31930|QCR1_HUMAN	Cytochrome b-c1 complex subunit 1 mitochondrial OS=Homo sapiens GN=UQCRC1 PE=1 SV=3	67.77	0	0	0	0	0	0	0	0	0	0	0	0	0	0	0	0	0	0	0	0	0	0	0	0	0	0	0	0	0	0	0	0	0	0	0	0	0	0	0	0	0	4	0	0	0
1397	1056	Q15582|BGH3_HUMAN	Transforming growth factor-beta-induced protein ig-h3 OS=Homo sapiens GN=TGFBI PE=1 SV=1	67.55	0	0	0	0	0	0	0	0	0	0	0	0	0	0	0	0	0	0	0	0	0	0	0	0	0	0	0	0	0	0	0	3	0	0	0	0	0	0	0	0	0	0	0	0	0
787	980	P49327|FAS_HUMAN	Fatty acid synthase OS=Homo sapiens GN=FASN PE=1 SV=3	67.32	0	0	0	0	0	0	0	0	0	0	0	0	0	0	0	0	0	0	0	0	0	0	0	0	0	0	0	0	0	0	0	0	0	0	0	0	0	0	0	0	0	1	0	0	0
1505	1277	Q15942|ZYX_HUMAN	Zyxin OS=Homo sapiens GN=ZYX PE=1 SV=1	67.24	0	0	0	0	0	0	0	0	0	0	0	0	0	0	0	0	0	0	0	0	0	0	0	0	0	0	0	0	0	0	0	6	0	0	0	0	0	0	0	0	0	3	0	0	0
2035	1843	P60033|CD81_HUMAN	CD81 antigen OS=Homo sapiens GN=CD81 PE=1 SV=1	67.18	0	0	0	0	0	0	0	0	0	0	7	0	0	0	0	0	0	0	0	0	7	0	0	0	0	0	0	0	0	0	0	0	0	0	0	0	0	0	0	0	0	0	0	0	0
1692	1220	Q9NS98|SEM3G_HUMAN	Semaphorin-3G OS=Homo sapiens GN=SEMA3G PE=2 SV=1	67.09	0	0	0	0	0	0	0	0	0	0	0	0	0	0	0	0	0	0	0	0	0	0	0	0	0	0	0	0	0	0	0	0	0	0	0	0	0	0	0	0	0	0	0	2	0
1384	1701	P58546|MTPN_HUMAN	Myotrophin OS=Homo sapiens GN=MTPN PE=1 SV=2	67.06	0	0	0	0	0	0	0	0	0	0	0	0	0	0	0	0	0	0	0	0	0	0	0	0	0	0	0	0	0	0	0	14	0	0	0	0	0	0	0	0	0	14	0	0	0
816	1107	Q8WZ42|TITIN_HUMAN	Titin OS=Homo sapiens GN=TTN PE=1 SV=4	67.04	0	0	0	0	0	0	0	0	0	0	0	0	0	0	0	0	0	0	0	0	0	0	0	0	0	0	0	0	0	0	0	0	0	0	0	0	0	0	0	0	0	0	0	0	0
1057	1076	P25788|PSA3_HUMAN	Proteasome subunit alpha type-3 OS=Homo sapiens GN=PSMA3 PE=1 SV=2	67.02	0	0	0	0	0	0	0	0	0	0	0	0	5	0	0	0	0	0	0	0	0	0	0	0	0	0	0	0	0	0	0	0	5	0	0	0	0	0	0	0	0	8	0	0	0
1193	975	P38646|GRP75_HUMAN	Stress-70 protein mitochondrial OS=Homo sapiens GN=HSPA9 PE=1 SV=2	66.88	0	0	0	0	0	2	0	2	0	0	0	0	0	0	0	0	0	0	0	0	0	0	0	0	0	0	0	0	0	0	0	0	0	0	0	0	0	0	0	0	0	2	0	0	0
1703	1355	Q9UBS3|DNJB9_HUMAN	DnaJ homolog subfamily B member 9 OS=Homo sapiens GN=DNAJB9 PE=1 SV=1	66.78	0	0	0	0	6	0	0	0	0	0	0	9	0	0	0	0	0	0	0	0	0	0	0	0	0	0	0	0	0	0	0	0	0	0	0	0	0	0	0	0	0	0	0	0	0
1006	1139	Q12797|ASPH_HUMAN	Aspartyl/asparaginyl beta-hydroxylase OS=Homo sapiens GN=ASPH PE=1 SV=3	66.64	0	0	0	0	0	0	0	0	0	0	0	0	0	0	0	0	0	0	0	0	0	0	0	0	0	2	0	0	2	0	0	0	0	0	0	0	0	0	0	0	0	0	0	0	0
1294	950	P55263|ADK_HUMAN	Adenosine kinase OS=Homo sapiens GN=ADK PE=1 SV=2	66.6	0	0	0	0	0	0	0	0	0	0	0	0	0	0	0	0	0	0	0	0	0	0	0	0	0	0	0	0	0	0	0	0	0	0	0	0	0	0	0	0	0	6	0	0	0
1760	1856	Q14847|LASP1_HUMAN	LIM and SH3 domain protein 1 OS=Homo sapiens GN=LASP1 PE=1 SV=2	66.6	0	0	0	0	0	0	0	0	0	0	0	0	0	0	0	0	0	0	0	0	0	0	0	0	0	0	0	0	0	0	0	0	0	0	0	0	0	0	0	0	0	5	0	0	0
2924	1959	P13866|SC5A1_HUMAN	Sodium/glucose cotransporter 1 OS=Homo sapiens GN=SLC5A1 PE=1 SV=1	66.58	0	0	0	0	0	0	0	0	0	0	0	0	0	0	0	0	0	0	0	0	0	0	0	0	0	0	2	0	0	0	0	0	0	0	0	0	0	0	0	0	0	0	0	0	0
1251	1831	P06280|AGAL_HUMAN	Alpha-galactosidase A OS=Homo sapiens GN=GLA PE=1 SV=1	66.5	0	0	0	0	0	0	0	4	0	0	0	0	0	0	0	0	0	0	0	0	0	0	0	4	0	0	0	0	0	0	0	0	0	0	0	0	0	0	0	0	0	0	0	4	0
648	1096	P47989|XDH_HUMAN	Xanthine dehydrogenase/oxidase OS=Homo sapiens GN=XDH PE=1 SV=4	66.4	0	0	1	0	0	0	0	0	0	0	0	1	0	1	0	0	1	0	0	1	0	0	1	0	0	0	1	1	0	0	0	0	0	1	0	0	1	0	1	0	1	0	0	0	1
1159	860	P25786|PSA1_HUMAN	Proteasome subunit alpha type-1 OS=Homo sapiens GN=PSMA1 PE=1 SV=1	66.27	0	0	0	0	0	0	0	0	0	0	0	0	0	0	0	0	0	0	0	0	0	0	0	0	0	0	0	4	0	0	0	0	0	0	0	0	0	0	0	0	0	10	0	0	0
506	2060	P08962|CD63_HUMAN	CD63 antigen OS=Homo sapiens GN=CD63 PE=1 SV=2	66.14	0	4	4	0	4	4	4	4	4	4	4	4	0	4	4	0	4	4	4	4	0	4	4	4	4	4	4	0	4	4	4	8	4	4	4	4	4	4	4	4	4	4	0	4	4
1742	1537	P49411|EFTU_HUMAN	Elongation factor Tu mitochondrial OS=Homo sapiens GN=TUFM PE=1 SV=2	66.07	0	0	0	0	0	0	0	0	0	0	0	0	0	0	0	0	0	0	0	0	0	0	0	0	0	0	0	0	0	0	0	0	0	0	0	0	0	0	0	0	0	7	0	0	0
2136	1433	P15170|ERF3A_HUMAN	Eukaryotic peptide chain release factor GTP-binding subunit ERF3A OS=Homo sapiens GN=GSPT1 PE=1 SV=1	66.01	0	0	0	0	0	0	0	0	0	0	0	0	0	0	0	0	0	0	0	0	0	0	0	0	0	0	0	0	0	0	0	0	0	0	0	0	0	0	0	0	0	5	0	0	0
1733	1604	Q7Z5L0|VMO1_HUMAN	Vitelline membrane outer layer protein 1 homolog OS=Homo sapiens GN=VMO1 PE=1 SV=1	65.7	0	0	0	0	0	0	0	0	0	0	0	0	0	0	0	0	0	0	0	0	0	0	0	0	0	0	0	0	0	0	0	14	0	0	0	0	0	0	0	0	0	0	0	0	0
931	993	P28070|PSB4_HUMAN	Proteasome subunit beta type-4 OS=Homo sapiens GN=PSMB4 PE=1 SV=4	65.68	0	0	0	0	0	0	9	0	0	0	0	0	8	0	0	0	0	0	0	0	0	0	0	0	0	0	0	8	0	0	0	8	0	0	0	0	0	0	0	0	0	0	0	0	0
1220	1020	Q96FQ6|S10AG_HUMAN	Protein S100-A16 OS=Homo sapiens GN=S100A16 PE=1 SV=1	65.62	0	0	0	0	0	0	0	0	0	0	0	0	0	0	0	0	0	0	0	0	0	0	0	0	0	0	0	0	0	0	0	11	0	0	0	0	0	0	0	0	0	11	0	0	0
2085	2537	O00193|SMAP_HUMAN	Small acidic protein OS=Homo sapiens GN=SMAP PE=1 SV=1	65.6	0	0	0	0	0	0	0	0	0	0	0	0	0	0	0	0	0	0	0	0	0	0	0	0	0	0	0	0	0	0	0	0	0	0	0	0	0	0	0	0	0	9	0	0	0
2089	2885	O75695|XRP2_HUMAN	Protein XRP2 OS=Homo sapiens GN=RP2 PE=1 SV=4	65.55	0	0	0	0	0	0	0	0	0	0	0	0	0	0	0	0	0	0	0	0	0	0	0	0	0	0	0	0	0	0	0	6	0	0	0	0	0	0	0	0	0	0	0	0	0
919	1331	P06889|LV405_HUMAN	Ig lambda chain V-IV region MOL OS=Homo sapiens PE=1 SV=1	65.39	0	0	0	0	0	0	0	0	0	0	0	24	0	0	24	24	0	0	0	0	24	0	0	0	0	0	0	0	0	0	0	0	0	0	24	0	0	0	0	0	0	0	0	0	0
1164	1400	P62081|RS7_HUMAN	40S ribosomal protein S7 OS=Homo sapiens GN=RPS7 PE=1 SV=1	65.27	0	0	0	0	0	0	0	0	0	0	0	0	17	0	0	0	0	0	0	0	0	0	0	0	0	0	0	0	0	0	0	0	0	0	0	0	0	0	17	0	0	6	0	0	0
2060	1104	Q8IWE2|NXP20_HUMAN	Protein NOXP20 OS=Homo sapiens GN=FAM114A1 PE=1 SV=2	65.22	0	0	0	0	0	0	0	0	0	0	0	0	0	0	0	0	0	0	0	0	0	0	0	0	0	0	0	0	0	0	0	0	0	0	0	0	0	0	0	0	0	3	0	0	0
1055	1591	P31939|PUR9_HUMAN	Bifunctional purine biosynthesis protein PURH OS=Homo sapiens GN=ATIC PE=1 SV=3	65.21	0	0	0	0	0	0	0	0	0	3	0	0	3	0	3	4	0	0	0	0	0	0	0	0	0	0	0	0	0	0	0	0	0	0	0	0	0	0	0	0	0	7	0	0	0
2036	2137	Q14739|LBR_HUMAN	Lamin-B receptor OS=Homo sapiens GN=LBR PE=1 SV=2	64.65	0	0	0	0	0	0	0	0	0	0	0	3	0	0	0	0	0	0	0	0	0	0	0	0	0	0	0	0	0	0	0	3	0	0	0	0	0	0	0	0	0	0	0	0	0
765	1514	A6NIZ1|RP1BL_HUMAN	Ras-related protein Rap-1b-like protein OS=Homo sapiens PE=2 SV=1	64.56	0	0	0	0	0	0	7	0	0	0	7	7	7	7	7	7	0	0	0	0	0	0	0	0	0	0	0	0	7	0	0	5	0	0	0	0	0	0	7	0	0	7	7	0	0
765	1515	P61224|RAP1B_HUMAN	Ras-related protein Rap-1b OS=Homo sapiens GN=RAP1B PE=1 SV=1	64.56	0	0	0	0	0	0	7	0	0	0	7	7	7	7	7	7	0	0	0	0	0	0	0	0	0	0	0	0	7	0	0	5	0	0	0	0	0	0	7	0	0	7	7	0	0
765	1536	P62834|RAP1A_HUMAN	Ras-related protein Rap-1A OS=Homo sapiens GN=RAP1A PE=1 SV=1	64.56	0	0	0	0	0	0	7	0	0	0	7	7	7	7	7	7	0	0	0	0	0	0	0	0	0	0	0	0	7	0	0	5	0	0	0	0	0	0	7	0	0	7	7	0	0
1684	1279	P62195|PRS8_HUMAN	26S protease regulatory subunit 8 OS=Homo sapiens GN=PSMC5 PE=1 SV=1	64.51	0	0	0	0	0	0	0	0	0	0	0	0	0	0	0	0	0	0	0	0	0	0	0	0	0	0	0	0	0	0	0	0	0	0	0	0	0	0	0	0	0	7	0	0	0
2094	1790	Q9Y3B8|ORN_HUMAN	Oligoribonuclease mitochondrial OS=Homo sapiens GN=REXO2 PE=1 SV=3	64.43	0	0	0	0	0	0	0	0	0	0	0	0	0	0	0	0	0	0	0	0	0	0	0	0	0	0	0	0	0	0	0	0	0	0	0	0	0	0	0	0	0	8	0	0	0
1374	1073	P30837|AL1B1_HUMAN	Aldehyde dehydrogenase X mitochondrial OS=Homo sapiens GN=ALDH1B1 PE=1 SV=3	64.03	0	0	0	0	0	0	0	0	0	0	0	0	2	0	0	0	0	0	0	0	2	0	0	0	0	0	0	2	0	0	0	0	0	0	0	0	0	0	0	0	0	2	0	0	0
1971	1162	O00468|AGRIN_HUMAN	Agrin OS=Homo sapiens GN=AGRN PE=1 SV=5	63.63	0	0	0	0	0	0	0	0	0	0	0	0	0	0	0	0	0	0	0	0	0	0	0	0	0	0	0	0	0	1	0	0	0	0	0	0	0	0	0	0	0	0	0	0	0
1709	1615	P53618|COPB_HUMAN	Coatomer subunit beta OS=Homo sapiens GN=COPB1 PE=1 SV=3	63.51	0	0	0	0	0	0	0	0	0	0	0	0	0	0	0	0	0	0	0	0	0	0	0	0	0	0	0	0	0	0	0	0	0	0	0	0	0	0	0	0	0	3	0	0	0
880	1452	Q99729|ROAA_HUMAN	Heterogeneous nuclear ribonucleoprotein A/B OS=Homo sapiens GN=HNRNPAB PE=1 SV=2	63.46	0	0	0	0	0	0	0	0	0	0	0	0	3	0	3	0	0	0	0	0	0	0	0	0	0	0	0	0	0	0	0	0	0	0	0	0	0	0	3	0	0	3	0	0	0
2780	1813	O95497|VNN1_HUMAN	Pantetheinase OS=Homo sapiens GN=VNN1 PE=1 SV=2	63.37	0	0	0	0	0	0	0	0	0	0	0	0	0	0	0	0	0	0	0	0	0	0	0	0	0	0	0	0	0	0	0	3	0	0	0	0	0	0	0	0	0	0	0	0	0
1761	3527	P17812|PYRG1_HUMAN	CTP synthase 1 OS=Homo sapiens GN=CTPS1 PE=1 SV=2	63.16	0	0	0	0	0	0	0	0	0	0	0	0	0	0	0	0	0	0	0	0	0	0	0	0	0	0	0	0	0	0	0	0	0	0	0	0	0	0	3	0	0	3	0	0	0
1750	1542	Q8TE77|SSH3_HUMAN	Protein phosphatase Slingshot homolog 3 OS=Homo sapiens GN=SSH3 PE=1 SV=2	63.01	0	0	0	0	0	0	0	0	0	0	0	0	0	0	0	0	0	0	0	0	0	0	0	0	0	0	0	0	0	0	0	0	0	0	0	0	0	0	0	0	0	2	0	0	0
1156	1986	Q99436|PSB7_HUMAN	Proteasome subunit beta type-7 OS=Homo sapiens GN=PSMB7 PE=1 SV=1	62.52	0	0	0	0	0	0	0	0	0	0	0	0	7	0	0	0	0	0	0	0	0	0	0	0	0	0	0	0	0	0	0	0	0	0	0	0	0	0	7	0	0	7	0	0	0
1707	1152	Q99829|CPNE1_HUMAN	Copine-1 OS=Homo sapiens GN=CPNE1 PE=1 SV=1	62.24	0	0	0	0	0	0	0	0	0	0	0	0	4	0	0	0	0	0	0	0	0	0	0	0	0	0	0	0	0	0	0	0	0	0	0	0	0	0	0	0	0	0	0	0	0
2128	2203	Q15848|ADIPO_HUMAN	Adiponectin OS=Homo sapiens GN=ADIPOQ PE=1 SV=1	62.09	0	0	0	0	0	0	0	0	0	0	0	0	0	0	0	6	0	0	0	0	0	0	0	0	0	0	0	0	0	0	0	0	0	0	0	0	0	0	0	0	0	0	0	0	0
1698	1397	P17050|NAGAB_HUMAN	Alpha-N-acetylgalactosaminidase OS=Homo sapiens GN=NAGA PE=1 SV=2	61.88	0	0	0	0	0	0	0	0	0	0	0	0	0	0	0	0	0	0	0	0	0	0	0	0	0	0	0	0	0	0	0	0	0	0	0	0	0	0	0	0	0	0	0	0	0
1359	1564	Q9H4M9|EHD1_HUMAN	EH domain-containing protein 1 OS=Homo sapiens GN=EHD1 PE=1 SV=2	61.84	0	0	0	0	0	0	0	0	0	0	0	0	0	0	0	0	0	0	0	0	0	0	0	0	0	0	0	0	2	0	0	2	0	0	0	0	0	0	0	0	0	0	0	0	0
1921	1101	Q9P2E9|RRBP1_HUMAN	Ribosome-binding protein 1 OS=Homo sapiens GN=RRBP1 PE=1 SV=4	61.73	0	0	0	0	0	0	0	0	0	0	0	0	0	0	0	0	0	0	0	0	0	0	0	0	0	0	0	0	0	0	0	0	0	0	0	0	0	0	0	0	0	2	0	0	0
2087	1688	Q9BTT0|AN32E_HUMAN	Acidic leucine-rich nuclear phosphoprotein 32 family member E OS=Homo sapiens GN=ANP32E PE=1 SV=1	61.67	0	0	0	0	0	0	0	0	0	0	0	0	0	0	0	0	0	0	0	0	0	0	0	0	0	0	0	0	0	0	0	6	0	0	0	0	0	0	0	0	0	6	0	0	0
2042	1767	Q9BT78|CSN4_HUMAN	COP9 signalosome complex subunit 4 OS=Homo sapiens GN=COPS4 PE=1 SV=1	61.53	0	0	0	0	0	0	0	0	0	0	0	0	5	0	0	0	0	0	0	0	0	0	0	0	0	0	0	0	0	0	0	0	0	0	0	0	0	0	0	0	0	5	0	0	0
764	2598	Q8WWY8|LIPH_HUMAN	Lipase member H OS=Homo sapiens GN=LIPH PE=1 SV=1	61.5	0	3	0	0	0	0	0	3	0	0	3	3	0	0	0	0	3	0	0	0	0	3	3	3	0	0	0	3	0	0	0	0	0	3	3	0	3	0	0	3	0	0	0	3	0
1690	1346	Q9UKR3|KLK13_HUMAN	Kallikrein-13 OS=Homo sapiens GN=KLK13 PE=2 SV=1	61.47	0	0	0	0	0	0	0	0	0	0	0	0	0	0	0	0	0	0	0	0	0	0	0	0	0	0	0	0	0	0	0	4	0	0	6	0	0	0	0	0	0	0	0	0	0
2149	2631	Q9BY32|ITPA_HUMAN	Inosine triphosphate pyrophosphatase OS=Homo sapiens GN=ITPA PE=1 SV=2	61.32	0	0	0	0	0	0	0	0	0	0	0	0	7	0	0	0	0	0	0	0	0	0	0	0	0	0	0	0	0	0	0	0	0	0	0	0	0	0	0	0	0	7	0	0	0
1549	3582	P46108|CRK_HUMAN	Adapter molecule crk OS=Homo sapiens GN=CRK PE=1 SV=2	61.29	0	0	0	0	0	0	0	0	0	0	0	0	0	0	0	0	0	0	0	0	0	0	0	0	0	0	0	0	0	0	0	0	0	0	0	0	0	0	0	0	0	6	0	0	0
1319	1161	P00451|FA8_HUMAN	Coagulation factor VIII OS=Homo sapiens GN=F8 PE=1 SV=1	61.2	0	0	0	0	0	0	0	0	0	0	0	1	0	0	0	0	0	0	0	0	0	0	0	0	0	0	0	1	0	0	0	1	0	0	0	0	0	0	0	0	0	0	0	0	0
1404	1156	P12956|XRCC6_HUMAN	X-ray repair cross-complementing protein 6 OS=Homo sapiens GN=XRCC6 PE=1 SV=2	61.07	0	0	0	0	0	0	0	0	0	0	0	0	0	0	0	0	0	0	0	0	0	0	0	0	0	0	0	0	0	0	0	0	0	0	0	0	0	0	7	0	0	0	0	0	0
1090	1170	Q96DR8|MUCL1_HUMAN	Mucin-like protein 1 OS=Homo sapiens GN=MUCL1 PE=1 SV=1	60.65	10	0	0	0	0	0	0	0	0	0	0	0	0	0	0	0	0	0	0	0	0	0	9	0	0	0	0	0	0	0	0	0	0	0	0	0	0	0	0	0	0	0	0	0	0
1719	951	P49368|TCPG_HUMAN	T-complex protein 1 subunit gamma OS=Homo sapiens GN=CCT3 PE=1 SV=4	60.47	0	0	0	0	0	0	0	0	0	0	0	0	0	0	0	0	0	0	0	0	0	0	0	0	0	0	0	0	0	0	0	0	0	0	0	0	0	0	0	0	0	7	0	0	0
1391	2260	Q03013|GSTM4_HUMAN	Glutathione S-transferase Mu 4 OS=Homo sapiens GN=GSTM4 PE=1 SV=3	60.47	0	0	0	0	0	0	0	0	0	0	0	0	0	0	0	0	0	0	0	0	0	0	0	0	0	0	0	0	0	0	0	0	0	0	0	0	0	0	8	0	0	8	0	0	0
1391	2303	P09488|GSTM1_HUMAN	Glutathione S-transferase Mu 1 OS=Homo sapiens GN=GSTM1 PE=1 SV=3	60.47	0	0	0	0	0	0	0	0	0	0	0	0	0	0	0	0	0	0	0	0	0	0	0	0	0	0	0	0	0	0	0	0	0	0	0	0	0	0	8	0	0	8	0	0	0
1391	3274	P46439|GSTM5_HUMAN	Glutathione S-transferase Mu 5 OS=Homo sapiens GN=GSTM5 PE=1 SV=3	60.47	0	0	0	0	0	0	0	0	0	0	0	0	0	0	0	0	0	0	0	0	0	0	0	0	0	0	0	0	0	0	0	0	0	0	0	0	0	0	8	0	0	8	0	0	0
3307	3237	Q6P5S2|LEG1H_HUMAN	Protein LEG1 homolog OS=Homo sapiens GN=LEG1 PE=1 SV=2	60.45	0	0	0	0	0	0	0	0	0	0	0	0	0	0	0	0	0	0	0	0	0	0	0	0	0	0	0	0	0	0	0	0	0	0	0	5	0	0	0	0	0	0	0	0	0
1218	3243	Q11128|FUT5_HUMAN	Alpha-(1 3)-fucosyltransferase 5 OS=Homo sapiens GN=FUT5 PE=2 SV=1	60.29	0	4	0	0	0	0	0	0	0	0	4	0	0	0	0	0	0	0	0	0	0	4	0	0	0	0	0	0	0	0	0	0	0	0	0	0	4	0	0	0	0	0	0	4	0
1218	3656	P21217|FUT3_HUMAN	Galactoside 3(4)-L-fucosyltransferase OS=Homo sapiens GN=FUT3 PE=2 SV=1	60.29	0	4	0	0	0	0	0	0	0	0	4	0	0	0	0	0	0	0	0	0	0	4	0	0	0	0	0	0	0	0	0	0	0	0	0	0	4	0	0	0	0	0	0	4	0
1218	3783	P51993|FUT6_HUMAN	Alpha-(1 3)-fucosyltransferase 6 OS=Homo sapiens GN=FUT6 PE=1 SV=1	60.29	0	4	0	0	0	0	0	0	0	0	4	0	0	0	0	0	0	0	0	0	0	4	0	0	0	0	0	0	0	0	0	0	0	0	0	0	4	0	0	0	0	0	0	4	0
1154	1450	P26572|MGAT1_HUMAN	Alpha-1 3-mannosyl-glycoprotein 2-beta-N-acetylglucosaminyltransferase OS=Homo sapiens GN=MGAT1 PE=1 SV=2	60.08	0	0	0	0	2	0	0	0	0	0	0	0	0	2	0	0	0	0	0	0	0	0	0	0	0	0	0	0	0	0	0	0	0	0	0	0	0	0	0	0	0	0	0	2	0
1217	2874	P43234|CATO_HUMAN	Cathepsin O OS=Homo sapiens GN=CTSO PE=2 SV=1	59.95	0	0	0	0	5	0	0	0	0	0	0	0	0	0	0	0	0	0	0	0	0	0	0	0	0	5	0	0	0	0	0	0	0	0	0	5	0	0	0	0	0	0	0	0	0
1390	1413	Q96HC4|PDLI5_HUMAN	PDZ and LIM domain protein 5 OS=Homo sapiens GN=PDLIM5 PE=1 SV=5	59.8	0	0	0	0	0	0	0	0	0	0	0	0	0	0	0	0	0	0	0	0	0	0	0	0	0	0	0	0	0	0	0	0	0	0	0	0	0	0	0	0	0	4	0	0	0
1405	1026	Q6P4A8|PLBL1_HUMAN	Phospholipase B-like 1 OS=Homo sapiens GN=PLBD1 PE=1 SV=2	59.75	0	0	0	0	0	0	0	0	0	0	0	0	0	0	0	0	0	0	0	0	0	0	0	0	0	0	0	0	0	0	0	4	0	0	0	0	0	0	0	0	0	0	0	0	0
2096	2477	O75355|ENTP3_HUMAN	Ectonucleoside triphosphate diphosphohydrolase 3 OS=Homo sapiens GN=ENTPD3 PE=1 SV=2	59.57	0	0	3	0	0	0	0	0	0	0	0	0	0	0	0	0	0	0	0	0	0	0	0	0	0	0	0	0	0	0	0	0	0	0	0	0	0	0	0	0	0	0	0	0	0
1715	2659	Q9Y6W5|WASF2_HUMAN	Wiskott-Aldrich syndrome protein family member 2 OS=Homo sapiens GN=WASF2 PE=1 SV=3	59.48	0	0	0	0	0	0	0	0	0	0	0	0	0	0	0	0	0	0	0	0	0	0	0	0	0	0	0	0	0	0	0	0	0	0	0	0	0	0	0	0	0	4	0	0	0
1054	2052	P01722|LV602_HUMAN	Ig lambda chain V-VI region NIG-48 OS=Homo sapiens PE=1 SV=1	59.44	7	0	0	0	0	0	0	0	0	0	0	0	0	0	0	0	0	0	0	0	0	0	0	0	0	0	0	0	8	0	0	0	0	0	8	0	0	0	0	0	0	0	0	0	0
1290	2248	P21741|MK_HUMAN	Midkine OS=Homo sapiens GN=MDK PE=1 SV=1	59.11	0	0	7	0	0	0	0	0	0	0	0	0	0	0	0	0	0	0	0	0	0	0	0	0	0	0	0	0	0	0	0	0	0	0	0	0	7	0	0	0	0	0	0	0	0
3528	3966	P62913|RL11_HUMAN	60S ribosomal protein L11 OS=Homo sapiens GN=RPL11 PE=1 SV=2	59.08	0	0	0	0	0	0	0	0	0	0	0	0	0	0	0	0	0	0	0	0	0	0	0	0	0	0	0	0	0	0	0	0	0	0	0	0	0	0	0	0	0	0	0	0	0
2624	1706	P80108|PHLD_HUMAN	Phosphatidylinositol-glycan-specific phospholipase D OS=Homo sapiens GN=GPLD1 PE=1 SV=3	58.91	0	0	0	0	0	0	0	0	0	0	0	0	0	0	0	4	0	0	0	0	0	0	0	0	0	0	0	0	0	0	0	0	0	0	0	0	0	0	0	0	0	0	0	0	0
1464	1461	P48163|MAOX_HUMAN	NADP-dependent malic enzyme OS=Homo sapiens GN=ME1 PE=1 SV=1	58.83	0	0	0	0	0	0	0	0	0	0	0	0	0	0	0	0	0	0	0	0	0	0	0	0	0	0	0	0	0	0	0	0	0	0	0	0	0	0	0	0	0	3	0	0	0
1548	1441	P55957|BID_HUMAN	BH3-interacting domain death agonist OS=Homo sapiens GN=BID PE=1 SV=1	58.82	0	0	0	0	0	0	0	0	0	0	0	0	0	0	0	0	0	0	0	0	0	0	0	0	0	0	0	15	0	0	0	8	0	0	0	0	0	0	0	0	0	0	0	0	0
1671	1996	O14933|UB2L6_HUMAN	Ubiquitin/ISG15-conjugating enzyme E2 L6 OS=Homo sapiens GN=UBE2L6 PE=1 SV=4	58.7	0	0	0	0	0	0	0	0	0	0	0	0	0	0	0	0	0	0	0	0	0	0	0	0	0	0	0	0	0	0	0	0	0	0	0	0	0	0	0	0	0	10	0	0	0
1410	1042	P08708|RS17_HUMAN	40S ribosomal protein S17 OS=Homo sapiens GN=RPS17 PE=1 SV=2	58.69	0	0	0	0	0	0	0	0	0	0	0	0	0	0	0	0	0	0	0	0	0	0	0	0	0	0	0	0	0	0	0	0	0	0	0	0	0	0	0	0	0	0	0	0	0
2127	1954	P00367|DHE3_HUMAN	Glutamate dehydrogenase 1 mitochondrial OS=Homo sapiens GN=GLUD1 PE=1 SV=2	58.39	0	0	0	0	0	0	0	0	0	0	0	0	0	0	0	0	0	0	0	0	0	0	0	0	0	0	0	0	0	0	0	0	0	0	0	0	0	0	0	0	0	4	0	0	0
3422	2958	Q9UHL4|DPP2_HUMAN	Dipeptidyl peptidase 2 OS=Homo sapiens GN=DPP7 PE=1 SV=3	58.23	0	0	0	0	0	0	0	5	0	0	0	0	0	0	0	0	0	0	0	0	0	0	0	0	0	0	0	0	0	0	0	0	0	0	0	0	0	0	0	0	0	0	0	0	0
1457	1135	P54727|RD23B_HUMAN	UV excision repair protein RAD23 homolog B OS=Homo sapiens GN=RAD23B PE=1 SV=1	58.15	0	0	0	0	0	0	0	0	0	0	0	0	0	0	0	0	0	0	0	0	0	0	0	0	0	0	0	0	0	0	0	0	0	0	0	0	0	0	0	0	0	3	0	0	0
1501	1559	P20648|ATP4A_HUMAN	Potassium-transporting ATPase alpha chain 1 OS=Homo sapiens GN=ATP4A PE=2 SV=5	57.97	0	0	0	0	0	0	0	0	0	0	0	0	0	0	0	0	0	0	0	0	0	0	0	0	0	0	0	0	0	0	0	0	0	0	0	0	0	0	0	0	0	1	0	0	0
555	1965	O95865|DDAH2_HUMAN	N(G) N(G)-dimethylarginine dimethylaminohydrolase 2 OS=Homo sapiens GN=DDAH2 PE=1 SV=1	57.96	0	0	0	0	0	0	0	0	0	0	0	0	0	0	0	0	0	0	0	0	0	0	0	0	0	0	0	0	0	0	0	0	0	0	0	0	0	0	0	0	0	0	0	0	0
2124	1505	Q07955|SRSF1_HUMAN	Serine/arginine-rich splicing factor 1 OS=Homo sapiens GN=SRSF1 PE=1 SV=2	57.77	0	0	0	0	0	0	0	0	0	0	0	0	0	0	0	0	0	0	0	0	0	0	0	0	0	0	0	0	0	0	0	0	0	0	0	0	0	0	0	0	0	9	0	0	0
1676	1112	P04062|GLCM_HUMAN	Glucosylceramidase OS=Homo sapiens GN=GBA PE=1 SV=3	57.75	0	0	0	0	0	0	0	0	0	0	0	0	0	0	0	0	0	0	0	0	0	0	0	0	0	0	0	0	0	0	0	0	0	0	0	0	0	2	0	0	0	0	0	0	0
2093	1158	P53004|BIEA_HUMAN	Biliverdin reductase A OS=Homo sapiens GN=BLVRA PE=1 SV=2	57.74	0	0	0	0	0	0	0	0	0	0	0	0	0	0	0	0	0	0	0	0	0	0	0	0	0	0	0	0	0	0	0	0	0	0	0	0	0	0	0	0	0	5	0	0	0
1014	2255	Q8IW75|SPA12_HUMAN	Serpin A12 OS=Homo sapiens GN=SERPINA12 PE=1 SV=1	57.18	0	0	0	0	0	0	0	0	0	0	0	0	0	0	0	0	0	5	0	0	0	0	0	0	0	0	0	5	5	0	5	0	5	0	0	0	0	5	0	0	0	0	0	0	0
1552	4068	Q08623|HDHD1_HUMAN	Pseudouridine-5'-phosphatase OS=Homo sapiens GN=PUDP PE=1 SV=3	57.12	0	0	0	0	0	0	10	0	0	0	0	0	10	0	0	0	0	0	0	0	0	0	0	0	0	0	0	0	0	0	0	0	0	0	0	0	0	0	10	0	0	0	0	0	0
861	3448	P41271|NBL1_HUMAN	Neuroblastoma suppressor of tumorigenicity 1 OS=Homo sapiens GN=NBL1 PE=1 SV=2	57.03	0	0	0	0	0	6	0	6	0	0	6	0	0	0	0	0	0	6	0	0	0	0	0	0	0	0	0	6	0	0	0	0	0	6	6	0	6	0	0	6	0	0	0	0	0
1544	1117	P49908|SEPP1_HUMAN	Selenoprotein P OS=Homo sapiens GN=SEPP1 PE=1 SV=3	56.83	0	0	0	0	0	0	0	0	0	0	0	0	0	0	0	3	0	0	0	0	0	0	0	0	0	0	0	0	0	0	0	0	0	0	0	0	0	0	0	0	0	0	0	0	0
1721	1746	P16401|H15_HUMAN	Histone H1.5 OS=Homo sapiens GN=HIST1H1B PE=1 SV=3	56.79	0	0	0	0	0	0	0	0	0	0	0	0	0	0	0	0	0	0	0	0	0	0	0	0	0	0	0	0	0	0	0	5	0	0	0	0	0	0	0	0	0	5	0	0	0
1150	1065	P01711|LV208_HUMAN	Ig lambda chain V-II region VIL OS=Homo sapiens PE=1 SV=1	56.77	0	0	0	0	0	0	0	0	0	7	0	0	0	0	0	0	0	0	0	0	0	0	0	0	0	0	0	0	0	0	0	0	0	0	0	0	0	0	0	0	11	0	0	0	0
862	2040	Q6UXB3|LYPD2_HUMAN	Ly6/PLAUR domain-containing protein 2 OS=Homo sapiens GN=LYPD2 PE=2 SV=1	56.72	0	0	0	0	0	0	0	0	0	0	0	0	11	0	0	0	0	0	0	0	0	0	0	0	0	0	0	0	0	0	11	12	11	0	0	0	0	0	0	0	0	11	0	0	0
1714	1869	P35080|PROF2_HUMAN	Profilin-2 OS=Homo sapiens GN=PFN2 PE=1 SV=3	56.66	0	0	0	0	0	0	0	0	0	0	0	0	0	0	0	0	0	0	0	0	0	0	0	0	0	0	0	0	0	0	0	0	0	0	0	0	0	0	0	0	0	10	0	0	0
1511	1495	O15041|SEM3E_HUMAN	Semaphorin-3E OS=Homo sapiens GN=SEMA3E PE=1 SV=1	56.59	0	0	0	0	0	1	0	2	0	0	0	0	0	0	0	0	0	0	0	0	0	0	0	0	0	0	0	0	0	0	0	0	0	0	0	0	0	0	0	0	0	0	0	0	0
1646	1197	Q13231|CHIT1_HUMAN	Chitotriosidase-1 OS=Homo sapiens GN=CHIT1 PE=1 SV=1	56.59	0	0	0	0	0	0	0	0	0	0	0	0	0	0	0	0	0	0	0	0	0	0	0	0	0	0	0	5	0	0	0	5	0	0	0	0	0	0	0	0	0	0	0	0	0
1741	1504	P48444|COPD_HUMAN	Coatomer subunit delta OS=Homo sapiens GN=ARCN1 PE=1 SV=1	56.48	0	0	0	0	0	0	0	0	0	0	0	0	0	0	0	0	0	0	0	0	0	0	0	0	0	0	0	0	0	0	0	0	0	0	0	0	0	0	0	0	0	5	0	0	0
1757	1872	Q13724|MOGS_HUMAN	Mannosyl-oligosaccharide glucosidase OS=Homo sapiens GN=MOGS PE=1 SV=5	56.36	0	0	0	0	0	2	0	2	0	0	0	0	0	0	0	0	0	0	0	0	0	0	0	0	0	0	0	0	0	0	0	0	0	0	0	0	0	0	0	0	0	0	0	0	0
2162	1635	P07108|ACBP_HUMAN	Acyl-CoA-binding protein OS=Homo sapiens GN=DBI PE=1 SV=2	56.11	0	0	0	0	0	0	0	0	0	0	0	0	0	0	0	0	0	0	0	0	0	0	0	0	0	0	0	0	0	0	0	0	0	0	0	0	0	0	0	0	0	18	0	0	0
1260	1727	O00754|MA2B1_HUMAN	Lysosomal alpha-mannosidase OS=Homo sapiens GN=MAN2B1 PE=1 SV=3	56.09	0	0	0	0	0	0	0	0	0	0	0	0	0	0	0	0	0	0	0	0	1	0	0	0	0	0	0	0	0	0	1	0	0	1	1	0	0	0	0	0	0	0	0	1	0
2159	3507	P48637|GSHB_HUMAN	Glutathione synthetase OS=Homo sapiens GN=GSS PE=1 SV=1	56.06	0	0	0	0	0	0	0	0	0	0	0	0	4	0	0	0	0	0	0	0	0	0	0	0	0	0	0	0	0	0	0	0	0	0	0	0	0	0	0	0	0	0	0	0	0
905	1657	P10586|PTPRF_HUMAN	Receptor-type tyrosine-protein phosphatase F OS=Homo sapiens GN=PTPRF PE=1 SV=2	55.97	0	0	0	0	0	1	0	0	0	0	1	0	0	0	0	0	0	1	0	0	0	1	0	0	0	0	0	0	0	0	0	0	0	1	1	0	0	0	0	0	0	0	0	0	0
1839	1111	O15020|SPTN2_HUMAN	Spectrin beta chain non-erythrocytic 2 OS=Homo sapiens GN=SPTBN2 PE=1 SV=3	55.95	0	0	0	0	0	0	0	0	0	0	0	0	0	0	0	0	0	0	0	0	0	0	0	0	0	0	0	0	0	0	0	0	0	0	0	0	0	0	0	0	0	1	0	0	0
2003	1125	A0AVT1|UBA6_HUMAN	Ubiquitin-like modifier-activating enzyme 6 OS=Homo sapiens GN=UBA6 PE=1 SV=1	55.64	0	0	0	0	0	0	0	0	0	0	0	0	0	0	0	0	0	0	0	0	0	0	0	0	0	0	0	0	0	0	0	0	0	0	0	0	0	0	0	0	0	1	0	0	0
2859	2140	P23246|SFPQ_HUMAN	Splicing factor proline- and glutamine-rich OS=Homo sapiens GN=SFPQ PE=1 SV=2	55.37	0	0	0	0	0	0	0	0	0	0	0	0	0	0	0	0	0	0	0	0	0	0	0	0	0	0	0	0	0	0	0	0	0	0	0	0	0	0	3	0	0	0	0	0	0
3418	2048	Q15691|MARE1_HUMAN	Microtubule-associated protein RP/EB family member 1 OS=Homo sapiens GN=MAPRE1 PE=1 SV=3	55.28	0	0	0	0	0	0	4	0	0	0	0	0	0	0	0	0	0	0	0	0	0	0	0	0	0	0	0	0	0	0	0	0	0	0	0	0	0	0	0	0	0	0	0	0	0
1712	1544	O00115|DNS2A_HUMAN	Deoxyribonuclease-2-alpha OS=Homo sapiens GN=DNASE2 PE=1 SV=2	55.1	0	0	0	0	0	0	0	5	0	0	0	0	0	0	0	0	0	0	0	0	0	0	0	0	0	0	0	0	0	0	0	0	0	0	0	0	0	0	0	0	0	0	0	0	0
3302	2329	P31997|CEAM8_HUMAN	Carcinoembryonic antigen-related cell adhesion molecule 8 OS=Homo sapiens GN=CEACAM8 PE=1 SV=2	55.06	0	0	0	0	0	0	0	0	0	0	0	0	0	0	0	0	0	0	0	0	0	0	0	0	0	0	0	5	0	0	0	0	0	0	0	0	0	0	0	0	0	0	0	0	0
2125	1707	Q14914|PTGR1_HUMAN	Prostaglandin reductase 1 OS=Homo sapiens GN=PTGR1 PE=1 SV=2	54.89	0	0	0	0	0	0	0	0	0	0	0	0	3	0	0	0	0	0	0	0	0	0	0	0	0	0	0	0	0	0	0	0	0	0	0	0	0	0	0	0	0	4	0	0	0
3214	2860	Q9BYS1|KRA15_HUMAN	Keratin-associated protein 1-5 OS=Homo sapiens GN=KRTAP1-5 PE=2 SV=1	54.86	0	0	6	0	0	0	0	0	0	0	0	0	0	0	0	0	0	0	0	0	0	0	0	0	0	0	0	0	0	0	0	0	0	0	0	0	0	0	0	0	0	0	0	0	0
3214	3073	Q07627|KRA11_HUMAN	Keratin-associated protein 1-1 OS=Homo sapiens GN=KRTAP1-1 PE=2 SV=1	54.86	0	0	6	0	0	0	0	0	0	0	0	0	0	0	0	0	0	0	0	0	0	0	0	0	0	0	0	0	0	0	0	0	0	0	0	0	0	0	0	0	0	0	0	0	0
3214	3355	Q8IUG1|KRA13_HUMAN	Keratin-associated protein 1-3 OS=Homo sapiens GN=KRTAP1-3 PE=2 SV=1	54.86	0	0	6	0	0	0	0	0	0	0	0	0	0	0	0	0	0	0	0	0	0	0	0	0	0	0	0	0	0	0	0	0	0	0	0	0	0	0	0	0	0	0	0	0	0
3214	4073	P0C5Y4|KRA14_HUMAN	Keratin-associated protein 1-4 OS=Homo sapiens GN=KRTAP1-4 PE=2 SV=1	54.86	0	0	8	0	0	0	0	0	0	0	0	0	0	0	0	0	0	0	0	0	0	0	0	0	0	0	0	0	0	0	0	0	0	0	0	0	0	0	0	0	0	0	0	0	0
2778	1572	P43026|GDF5_HUMAN	Growth/differentiation factor 5 OS=Homo sapiens GN=GDF5 PE=1 SV=3	54.86	0	0	0	0	0	0	0	0	0	0	0	0	0	0	0	0	0	0	0	0	0	0	0	4	0	0	0	0	0	0	0	0	0	0	0	0	0	0	0	0	0	0	0	0	0
2169	4069	Q6EEV6|SUMO4_HUMAN	Small ubiquitin-related modifier 4 OS=Homo sapiens GN=SUMO4 PE=1 SV=2	54.7	0	0	0	0	0	0	0	0	0	0	0	0	0	0	13	0	0	0	0	0	0	0	0	0	0	0	0	0	0	0	0	0	0	0	0	0	0	0	0	0	0	13	0	0	0
2169	4070	P61956|SUMO2_HUMAN	Small ubiquitin-related modifier 2 OS=Homo sapiens GN=SUMO2 PE=1 SV=3	54.7	0	0	0	0	0	0	0	0	0	0	0	0	0	0	13	0	0	0	0	0	0	0	0	0	0	0	0	0	0	0	0	0	0	0	0	0	0	0	0	0	0	13	0	0	0
2169	4071	P55854|SUMO3_HUMAN	Small ubiquitin-related modifier 3 OS=Homo sapiens GN=SUMO3 PE=1 SV=2	54.7	0	0	0	0	0	0	0	0	0	0	0	0	0	0	12	0	0	0	0	0	0	0	0	0	0	0	0	0	0	0	0	0	0	0	0	0	0	0	0	0	0	12	0	0	0
1530	1051	O43776|SYNC_HUMAN	Asparagine--tRNA ligase cytoplasmic OS=Homo sapiens GN=NARS PE=1 SV=1	54.53	0	0	0	0	0	3	0	0	0	0	0	0	0	0	0	0	0	0	0	0	0	0	0	0	0	0	0	0	0	0	0	0	0	0	0	0	0	0	0	0	0	0	0	0	0
1151	1307	Q12841|FSTL1_HUMAN	Follistatin-related protein 1 OS=Homo sapiens GN=FSTL1 PE=1 SV=1	54.38	0	0	0	0	0	0	0	0	0	0	0	0	0	0	0	0	0	0	0	0	0	0	0	0	0	0	0	0	0	0	0	0	0	0	3	0	0	0	0	0	4	0	0	0	0
1399	2434	Q13740|CD166_HUMAN	CD166 antigen OS=Homo sapiens GN=ALCAM PE=1 SV=2	53.87	0	0	0	0	0	0	0	0	0	0	0	0	0	0	0	0	0	0	0	0	0	0	0	0	0	0	0	0	0	0	0	0	0	0	0	0	0	0	3	0	0	3	0	0	0
1524	1519	P60370|KR105_HUMAN	Keratin-associated protein 10-5 OS=Homo sapiens GN=KRTAP10-5 PE=1 SV=2	53.7	0	0	4	0	0	0	0	0	0	0	0	4	0	0	0	0	0	0	4	0	0	0	0	0	0	0	0	0	0	0	0	0	0	0	0	0	0	0	0	0	0	0	0	0	0
1524	1587	P60409|KR107_HUMAN	Keratin-associated protein 10-7 OS=Homo sapiens GN=KRTAP10-7 PE=1 SV=2	53.7	0	0	3	0	0	0	0	0	0	0	0	3	0	0	0	0	0	0	3	0	0	0	0	0	0	0	0	0	0	0	0	0	0	0	0	0	0	0	0	0	0	0	0	0	0
1524	1925	P60331|KR101_HUMAN	Keratin-associated protein 10-1 OS=Homo sapiens GN=KRTAP10-1 PE=2 SV=2	53.7	0	0	4	0	0	0	0	0	0	0	0	4	0	0	0	0	0	0	4	0	0	0	0	0	0	0	0	0	0	0	0	0	0	0	0	0	0	0	0	0	0	0	0	0	0
1524	1957	P60369|KR103_HUMAN	Keratin-associated protein 10-3 OS=Homo sapiens GN=KRTAP10-3 PE=2 SV=2	53.7	0	0	5	0	0	0	0	0	0	0	0	5	0	0	0	0	0	0	5	0	0	0	0	0	0	0	0	0	0	0	0	0	0	0	0	0	0	0	0	0	0	0	0	0	0
1503	1778	P25398|RS12_HUMAN	40S ribosomal protein S12 OS=Homo sapiens GN=RPS12 PE=1 SV=3	53.58	0	0	0	0	0	0	0	0	0	0	0	0	0	0	0	0	0	0	0	0	0	0	0	0	0	0	0	0	0	0	0	0	0	0	0	0	0	0	0	0	0	0	0	0	0
1551	1605	P35542|SAA4_HUMAN	Serum amyloid A-4 protein OS=Homo sapiens GN=SAA4 PE=1 SV=2	53.53	0	0	0	0	0	0	0	0	0	0	0	0	0	0	0	18	0	0	0	0	0	0	0	0	0	0	0	0	0	0	0	0	0	0	0	0	0	0	0	0	0	0	0	0	0
1545	1482	Q9Y376|CAB39_HUMAN	Calcium-binding protein 39 OS=Homo sapiens GN=CAB39 PE=1 SV=1	53.5	0	0	0	0	0	0	0	0	0	0	0	0	0	0	0	0	0	0	0	0	0	0	0	0	0	0	0	0	0	0	0	3	0	0	0	0	0	0	0	0	0	3	0	0	0
1309	1059	Q9UPN3|MACF1_HUMAN	Microtubule-actin cross-linking factor 1 isoforms 1/2/3/5 OS=Homo sapiens GN=MACF1 PE=1 SV=4	53.41	0	0	0	0	0	0	0	0	0	0	0	0	0	0	0	0	0	0	0	0	0	0	0	0	0	0	0	0	0	0	0	0	0	0	0	0	0	0	0	0	0	0	0	0	0
1388	1044	Q8TE68|ES8L1_HUMAN	Epidermal growth factor receptor kinase substrate 8-like protein 1 OS=Homo sapiens GN=EPS8L1 PE=1 SV=3	53.41	0	0	0	0	0	0	0	0	0	0	0	0	0	0	0	0	0	0	0	0	0	0	0	0	0	0	0	0	0	0	0	0	0	0	0	0	0	0	0	0	0	0	0	0	0
1749	1317	P49748|ACADV_HUMAN	Very long-chain specific acyl-CoA dehydrogenase mitochondrial OS=Homo sapiens GN=ACADVL PE=1 SV=1	53.41	0	0	0	0	0	0	0	0	0	0	0	0	0	0	0	0	0	0	0	0	0	0	0	0	0	0	0	0	0	0	0	0	0	0	0	0	0	0	0	0	0	4	0	0	0
2903	2586	Q9UEW8|STK39_HUMAN	STE20/SPS1-related proline-alanine-rich protein kinase OS=Homo sapiens GN=STK39 PE=1 SV=3	53.4	0	0	0	0	0	0	0	0	0	0	0	0	0	0	0	0	0	0	0	0	0	0	0	0	0	0	0	0	0	0	0	0	0	0	0	0	0	0	0	0	0	3	0	0	0
2101	1468	P54108|CRIS3_HUMAN	Cysteine-rich secretory protein 3 OS=Homo sapiens GN=CRISP3 PE=1 SV=1	53.36	0	0	0	0	0	0	0	0	0	0	0	0	0	0	0	0	0	0	0	0	0	0	0	0	0	0	0	0	0	0	0	0	0	0	0	0	0	0	0	0	0	12	0	0	0
2170	4072	Q9BRX8|F213A_HUMAN	Redox-regulatory protein FAM213A OS=Homo sapiens GN=FAM213A PE=1 SV=3	53.27	0	0	0	0	0	0	0	0	0	0	0	0	0	0	0	0	0	0	0	0	0	0	0	0	0	0	0	0	0	0	0	0	0	0	0	0	0	0	0	0	0	0	0	0	0
3497	2568	O95861|BPNT1_HUMAN	3'(2') 5'-bisphosphate nucleotidase 1 OS=Homo sapiens GN=BPNT1 PE=1 SV=1	53.19	0	0	0	0	0	0	0	0	0	0	0	0	0	0	0	0	0	0	0	0	0	0	0	0	0	0	0	0	0	0	0	0	0	0	0	0	0	0	0	0	0	5	0	0	0
2130	2909	P49591|SYSC_HUMAN	Serine--tRNA ligase cytoplasmic OS=Homo sapiens GN=SARS PE=1 SV=3	53.18	0	0	0	0	0	0	0	0	0	0	0	0	3	0	0	0	0	0	0	0	0	0	0	0	0	0	0	0	0	0	0	0	0	0	0	0	0	0	0	0	0	3	0	0	0
908	1394	P05386|RLA1_HUMAN	60S acidic ribosomal protein P1 OS=Homo sapiens GN=RPLP1 PE=1 SV=1	53.12	0	0	0	0	0	14	14	0	0	0	0	14	14	0	14	0	0	0	0	0	0	0	0	0	0	0	0	0	0	0	0	14	0	0	14	0	0	0	14	0	0	14	0	0	0
1200	1453	O60610|DIAP1_HUMAN	Protein diaphanous homolog 1 OS=Homo sapiens GN=DIAPH1 PE=1 SV=2	53.05	0	0	0	0	0	0	0	0	0	0	0	0	0	0	0	0	0	0	0	0	0	0	0	0	0	0	0	0	0	0	0	0	0	0	0	0	0	0	2	0	0	3	0	0	0
2670	1437	P31948|STIP1_HUMAN	Stress-induced-phosphoprotein 1 OS=Homo sapiens GN=STIP1 PE=1 SV=1	52.52	0	0	0	0	0	0	0	0	0	0	0	0	0	0	0	0	0	0	0	0	0	0	0	0	0	0	0	0	0	0	0	0	0	0	0	0	0	0	0	0	0	3	0	0	0
2075	1611	Q16348|S15A2_HUMAN	Solute carrier family 15 member 2 OS=Homo sapiens GN=SLC15A2 PE=2 SV=2	52.46	0	0	0	0	0	0	0	0	0	0	0	0	0	0	0	0	0	0	0	0	0	0	0	0	0	0	0	0	0	0	0	2	0	0	1	0	0	0	0	0	0	0	0	0	0
2041	1592	P00441|SODC_HUMAN	Superoxide dismutase [Cu-Zn] OS=Homo sapiens GN=SOD1 PE=1 SV=2	52.45	0	0	0	0	0	0	9	0	0	0	0	0	9	0	0	0	0	0	0	0	0	0	0	0	0	0	0	0	0	0	0	0	0	0	0	0	0	0	0	0	0	0	0	0	0
2142	2957	Q9HBI6|CP4FB_HUMAN	Phylloquinone omega-hydroxylase CYP4F11 OS=Homo sapiens GN=CYP4F11 PE=1 SV=3	52.35	0	0	0	0	0	0	0	0	0	0	0	0	0	0	0	0	0	0	0	0	0	0	0	0	0	0	0	0	0	0	0	3	0	0	0	0	0	0	0	0	0	0	0	0	0
2142	3620	Q08477|CP4F3_HUMAN	Docosahexaenoic acid omega-hydroxylase CYP4F3 OS=Homo sapiens GN=CYP4F3 PE=1 SV=2	52.35	0	0	0	0	0	0	0	0	0	0	0	0	0	0	0	0	0	0	0	0	0	0	0	0	0	0	0	0	0	0	0	3	0	0	0	0	0	0	0	0	0	0	0	0	0
2142	3687	P98187|CP4F8_HUMAN	Cytochrome P450 4F8 OS=Homo sapiens GN=CYP4F8 PE=1 SV=1	52.35	0	0	0	0	0	0	0	0	0	0	0	0	0	0	0	0	0	0	0	0	0	0	0	0	0	0	0	0	0	0	0	3	0	0	0	0	0	0	0	0	0	0	0	0	0
1534	1712	P15374|UCHL3_HUMAN	Ubiquitin carboxyl-terminal hydrolase isozyme L3 OS=Homo sapiens GN=UCHL3 PE=1 SV=1	52.34	0	0	0	0	0	0	0	0	0	0	0	0	0	0	0	0	0	0	0	0	0	0	0	0	0	0	0	0	0	0	0	0	0	0	0	0	0	0	0	0	0	6	0	0	0
1694	1752	Q13185|CBX3_HUMAN	Chromobox protein homolog 3 OS=Homo sapiens GN=CBX3 PE=1 SV=4	52.12	0	0	0	0	0	0	0	0	0	0	0	0	0	0	0	0	0	0	0	0	0	0	0	0	0	0	0	0	0	0	0	9	0	0	0	0	0	0	0	0	0	0	0	0	0
1694	3085	P83916|CBX1_HUMAN	Chromobox protein homolog 1 OS=Homo sapiens GN=CBX1 PE=1 SV=1	52.12	0	0	0	0	0	0	0	0	0	0	0	0	0	0	0	0	0	0	0	0	0	0	0	0	0	0	0	0	0	0	0	9	0	0	0	0	0	0	0	0	0	0	0	0	0
2927	2416	P07910|HNRPC_HUMAN	Heterogeneous nuclear ribonucleoproteins C1/C2 OS=Homo sapiens GN=HNRNPC PE=1 SV=4	52.11	0	0	0	0	0	0	0	0	0	0	0	0	0	0	0	0	0	0	0	0	0	0	0	0	0	0	0	0	0	0	0	0	0	0	0	0	0	0	0	0	0	0	0	0	0
913	1091	Q8NF91|SYNE1_HUMAN	Nesprin-1 OS=Homo sapiens GN=SYNE1 PE=1 SV=4	52.08	0	0	0	0	0	0	0	0	0	0	0	0	0	0	0	0	0	0	0	0	0	0	0	0	0	0	0	0	0	0	0	0	0	0	0	0	0	0	0	0	0	0	0	0	0
2115	1484	Q9H2U2|IPYR2_HUMAN	Inorganic pyrophosphatase 2 mitochondrial OS=Homo sapiens GN=PPA2 PE=1 SV=2	51.89	0	0	0	0	0	0	0	0	0	0	0	0	0	0	0	0	0	0	0	0	0	0	0	0	0	0	0	0	0	0	0	0	0	0	0	0	0	0	0	0	0	4	0	0	0
1711	1438	P55259|GP2_HUMAN	Pancreatic secretory granule membrane major glycoprotein GP2 OS=Homo sapiens GN=GP2 PE=2 SV=3	51.76	0	0	0	0	0	0	0	0	0	0	0	0	0	0	0	0	0	2	0	0	0	3	0	0	0	0	0	0	0	0	0	0	0	0	0	0	0	0	0	0	0	0	0	0	0
1672	2424	Q9ULZ3|ASC_HUMAN	Apoptosis-associated speck-like protein containing a CARD OS=Homo sapiens GN=PYCARD PE=1 SV=2	51.67	0	0	0	0	0	0	0	0	0	0	0	0	0	0	0	0	0	0	0	0	0	0	0	0	0	0	0	0	0	0	0	0	0	0	0	0	0	0	0	0	0	9	0	0	0
1152	1567	O00757|F16P2_HUMAN	Fructose-1 6-bisphosphatase isozyme 2 OS=Homo sapiens GN=FBP2 PE=1 SV=2	51.32	0	0	0	0	0	0	0	0	0	0	0	0	0	0	3	0	0	0	0	0	0	0	0	0	0	0	0	0	0	0	0	0	0	0	0	0	0	0	0	0	0	0	0	0	0
1312	1128	Q03001|DYST_HUMAN	Dystonin OS=Homo sapiens GN=DST PE=1 SV=4	51.16	0	0	0	0	0	0	0	0	0	0	0	0	0	0	0	0	0	0	0	0	0	0	0	0	0	0	0	0	0	0	0	0	0	0	0	0	0	0	0	0	0	0	0	0	0
817	1058	P0C6X6|R1AB_CVHOC	Replicase polyprotein 1ab OS=Human coronavirus OC43 GN=rep PE=3 SV=1	51.1	0	0	0	0	0	0	0	0	0	0	0	0	0	0	0	0	0	0	0	0	0	0	0	0	0	0	0	0	0	0	0	0	0	0	0	0	0	0	0	0	0	0	0	0	0
1543	1192	Q9UBX7|KLK11_HUMAN	Kallikrein-11 OS=Homo sapiens GN=KLK11 PE=1 SV=2	50.88	0	0	0	0	0	0	0	0	0	0	0	0	0	0	0	0	0	0	0	0	0	0	0	0	0	0	0	0	0	0	0	0	0	0	0	0	0	0	0	0	0	0	0	0	0
520	1343	A6NKL6|T200C_HUMAN	Transmembrane protein 200C OS=Homo sapiens GN=TMEM200C PE=2 SV=2	50.83	2	2	0	0	0	2	2	0	2	0	0	0	0	0	2	0	2	0	2	0	2	0	0	2	0	2	0	0	2	0	2	2	0	0	0	0	0	0	0	0	2	0	2	0	2
2164	3689	P62753|RS6_HUMAN	40S ribosomal protein S6 OS=Homo sapiens GN=RPS6 PE=1 SV=1	50.39	0	0	0	0	0	0	0	0	0	0	0	0	6	0	0	0	0	0	0	0	0	0	0	0	0	0	0	0	0	0	0	0	0	0	0	0	0	0	6	0	0	0	0	0	0
2014	1212	P12955|PEPD_HUMAN	Xaa-Pro dipeptidase OS=Homo sapiens GN=PEPD PE=1 SV=3	50.39	0	0	0	0	0	0	0	0	0	0	0	0	0	0	0	0	0	0	0	0	0	0	0	0	0	0	0	0	0	0	0	0	0	0	0	0	0	0	0	0	0	5	0	0	0
3134	1462	P11177|ODPB_HUMAN	Pyruvate dehydrogenase E1 component subunit beta mitochondrial OS=Homo sapiens GN=PDHB PE=1 SV=3	50.29	0	0	0	0	0	0	0	0	0	0	0	0	0	0	0	0	0	0	0	0	0	0	0	0	0	0	0	0	0	0	0	0	0	0	0	0	0	0	0	0	0	4	0	0	0
1959	1867	O43488|ARK72_HUMAN	Aflatoxin B1 aldehyde reductase member 2 OS=Homo sapiens GN=AKR7A2 PE=1 SV=3	50.06	0	0	0	0	0	0	0	0	0	0	0	0	0	0	0	0	0	0	0	0	0	0	0	0	0	0	0	4	0	0	0	0	0	0	0	0	0	0	0	0	0	0	0	0	0
1959	1871	Q8NHP1|ARK74_HUMAN	Aflatoxin B1 aldehyde reductase member 4 OS=Homo sapiens GN=AKR7L PE=2 SV=6	50.06	0	0	0	0	0	0	0	0	0	0	0	0	0	0	0	0	0	0	0	0	0	0	0	0	0	0	0	5	0	0	0	0	0	0	0	0	0	0	0	0	0	0	0	0	0
1412	2012	P62701|RS4X_HUMAN	40S ribosomal protein S4 X isoform OS=Homo sapiens GN=RPS4X PE=1 SV=2	50.04	0	0	0	0	0	0	0	0	0	0	0	0	0	0	0	0	0	0	0	0	0	0	0	0	0	0	0	0	0	0	0	0	0	0	0	0	0	0	0	0	0	0	0	0	0
3083	3206	P49902|5NTC_HUMAN	Cytosolic purine 5'-nucleotidase OS=Homo sapiens GN=NT5C2 PE=1 SV=1	49.95	0	0	0	0	0	0	0	0	0	0	0	0	0	0	0	0	0	0	0	0	0	0	0	0	0	0	0	0	0	0	0	0	0	0	0	0	0	0	0	0	0	2	0	0	0
1725	2028	Q16719|KYNU_HUMAN	Kynureninase OS=Homo sapiens GN=KYNU PE=1 SV=1	49.9	0	0	0	0	0	0	0	0	0	0	0	0	3	0	0	3	0	0	0	0	0	0	0	0	0	0	0	0	0	0	0	0	0	0	0	0	0	0	0	0	0	0	0	0	0
2141	2317	Q16576|RBBP7_HUMAN	Histone-binding protein RBBP7 OS=Homo sapiens GN=RBBP7 PE=1 SV=1	49.6	0	0	0	0	0	0	0	0	0	0	0	0	0	0	0	0	0	0	0	0	0	0	0	0	0	0	0	0	0	0	0	0	0	0	0	0	0	0	0	0	0	3	0	0	0
2009	1643	P00488|F13A_HUMAN	Coagulation factor XIII A chain OS=Homo sapiens GN=F13A1 PE=1 SV=4	49.54	0	0	0	0	0	0	0	0	0	0	0	0	0	0	0	2	0	0	0	0	0	0	0	0	0	0	0	0	0	0	0	0	0	0	0	0	0	0	0	0	0	0	0	0	0
1759	3555	Q8NCW5|NNRE_HUMAN	NAD(P)H-hydrate epimerase OS=Homo sapiens GN=NAXE PE=1 SV=2	49.42	0	0	0	0	0	0	0	0	0	0	0	0	7	0	0	0	0	0	0	0	0	0	0	0	0	0	0	0	0	0	0	0	0	0	0	0	0	0	0	0	0	7	0	0	0
1264	1086	P61163|ACTZ_HUMAN	Alpha-centractin OS=Homo sapiens GN=ACTR1A PE=1 SV=1	49.15	0	0	0	0	0	0	0	0	0	0	0	0	0	0	0	0	0	0	0	0	0	0	0	0	0	0	0	0	0	0	0	2	0	0	0	0	0	0	0	0	0	2	0	0	0
2148	1838	P07093|GDN_HUMAN	Glia-derived nexin OS=Homo sapiens GN=SERPINE2 PE=1 SV=1	49.05	0	0	0	0	0	0	0	0	0	0	0	0	0	0	0	0	0	0	0	0	0	0	0	0	0	0	0	0	5	0	0	0	0	0	0	0	0	0	0	0	0	0	0	0	0
1699	1586	O00571|DDX3X_HUMAN	ATP-dependent RNA helicase DDX3X OS=Homo sapiens GN=DDX3X PE=1 SV=3	49	0	0	0	0	0	0	0	0	0	0	0	0	0	0	0	0	0	0	0	0	0	0	0	0	0	0	0	0	0	0	0	2	0	0	0	0	0	0	2	0	0	0	0	0	0
1699	1603	O15523|DDX3Y_HUMAN	ATP-dependent RNA helicase DDX3Y OS=Homo sapiens GN=DDX3Y PE=1 SV=2	49	0	0	0	0	0	0	0	0	0	0	0	0	0	0	0	0	0	0	0	0	0	0	0	0	0	0	0	0	0	0	0	2	0	0	0	0	0	0	2	0	0	0	0	0	0
3558	4074	P62857|RS28_HUMAN	40S ribosomal protein S28 OS=Homo sapiens GN=RPS28 PE=1 SV=1	48.84	0	0	0	0	0	0	0	0	0	0	0	0	0	0	0	0	0	0	0	0	0	0	0	0	0	0	0	0	0	0	0	0	0	0	0	0	0	0	0	0	0	17	0	0	0
2034	1439	P07814|SYEP_HUMAN	Bifunctional glutamate/proline--tRNA ligase OS=Homo sapiens GN=EPRS PE=1 SV=5	48.68	0	0	0	0	0	0	0	0	0	0	0	0	0	0	0	0	0	0	0	0	0	0	0	0	0	0	0	0	0	0	0	0	0	0	0	0	0	0	0	0	0	1	0	0	0
785	1765	Q5VUJ6|LRCH2_HUMAN	Leucine-rich repeat and calponin homology domain-containing protein 2 OS=Homo sapiens GN=LRCH2 PE=2 SV=2	48.65	0	0	0	0	0	0	0	0	0	0	0	0	0	0	0	0	0	0	2	0	0	0	0	0	0	0	0	0	0	0	0	0	0	0	0	0	0	0	0	0	0	0	0	0	0
3386	2451	O15484|CAN5_HUMAN	Calpain-5 OS=Homo sapiens GN=CAPN5 PE=1 SV=2	48.57	0	0	0	0	0	0	0	0	0	0	0	0	0	0	0	0	0	0	0	0	0	0	0	0	0	0	0	0	0	0	0	0	0	0	0	0	0	0	0	0	0	2	0	0	0
2928	2433	Q8NFU3|TSTD1_HUMAN	Thiosulfate sulfurtransferase/rhodanese-like domain-containing protein 1 OS=Homo sapiens GN=TSTD1 PE=1 SV=3	48.47	0	0	0	0	0	0	0	0	0	0	0	0	0	0	0	0	0	0	0	0	0	0	0	0	0	0	0	0	0	0	0	0	0	0	0	0	0	0	0	0	0	12	0	0	0
1058	2120	O95969|SG1D2_HUMAN	Secretoglobin family 1D member 2 OS=Homo sapiens GN=SCGB1D2 PE=2 SV=1	48.45	0	0	0	0	0	0	0	0	0	0	0	0	0	22	0	0	0	0	0	10	0	0	0	0	0	0	0	0	10	0	0	0	0	0	0	22	10	0	0	0	0	0	0	0	0
1409	2101	O75015|FCG3B_HUMAN	Low affinity immunoglobulin gamma Fc region receptor III-B OS=Homo sapiens GN=FCGR3B PE=1 SV=2	48.15	0	0	0	0	0	0	0	0	0	0	0	0	0	0	0	6	0	0	0	0	0	0	0	0	0	0	0	6	0	0	0	6	6	0	0	0	0	0	0	0	0	0	0	0	0
743	1062	Q5QGS0|K2022_HUMAN	Protein KIAA2022 OS=Homo sapiens GN=KIAA2022 PE=2 SV=1	48.09	0	0	0	0	0	0	0	0	0	0	0	0	0	0	0	0	0	0	0	0	0	0	0	0	0	0	0	0	0	0	0	0	0	0	0	0	0	0	0	0	0	0	0	0	0
870	1754	Q9UKL3|C8AP2_HUMAN	CASP8-associated protein 2 OS=Homo sapiens GN=CASP8AP2 PE=1 SV=1	47.98	0	0	0	0	0	0	0	0	0	0	0	0	0	0	0	0	0	0	0	0	0	0	0	0	0	0	0	0	0	0	0	0	0	0	0	0	0	0	0	0	0	0	0	0	0
1648	1323	P01716|LV402_HUMAN	Ig lambda chain V-IV region X OS=Homo sapiens PE=1 SV=1	47.66	0	0	0	0	0	0	0	0	0	0	0	0	0	0	0	0	0	0	0	0	13	0	0	0	0	0	0	0	0	0	0	0	0	0	0	0	0	0	0	0	0	0	0	0	0
3136	2392	Q12792|TWF1_HUMAN	Twinfilin-1 OS=Homo sapiens GN=TWF1 PE=1 SV=3	47.51	0	0	0	0	0	0	0	0	0	0	0	0	0	0	0	0	0	0	0	0	0	0	0	0	0	0	0	0	0	0	0	0	0	0	0	0	0	0	0	0	0	4	0	0	0
3018	2519	P02810|PRPC_HUMAN	Salivary acidic proline-rich phosphoprotein 1/2 OS=Homo sapiens GN=PRH1 PE=1 SV=2	47.02	0	0	0	0	0	0	0	0	0	0	0	0	0	0	0	10	0	0	0	0	0	0	0	0	0	0	0	0	0	0	0	0	0	0	0	0	0	0	0	0	0	0	0	0	0
1001	1116	O95613|PCNT_HUMAN	Pericentrin OS=Homo sapiens GN=PCNT PE=1 SV=4	46.71	0	0	0	0	0	0	0	0	0	0	0	0	0	0	0	0	0	0	0	0	0	0	0	0	0	0	0	0	0	0	0	0	0	0	0	0	0	0	0	0	0	0	0	0	0
2818	2094	O14908|GIPC1_HUMAN	PDZ domain-containing protein GIPC1 OS=Homo sapiens GN=GIPC1 PE=1 SV=2	46.64	0	0	0	0	0	0	0	0	0	0	0	0	0	0	0	0	0	0	0	0	0	0	0	0	0	0	0	0	0	0	0	0	0	0	0	0	0	0	0	0	0	4	0	0	0
1527	1347	P28482|MK01_HUMAN	Mitogen-activated protein kinase 1 OS=Homo sapiens GN=MAPK1 PE=1 SV=3	46.49	0	0	0	0	0	0	0	0	0	0	0	0	4	0	0	0	0	0	0	0	0	0	0	0	0	0	0	0	0	0	0	4	0	0	0	0	0	0	0	0	0	4	0	0	0
1527	1370	P27361|MK03_HUMAN	Mitogen-activated protein kinase 3 OS=Homo sapiens GN=MAPK3 PE=1 SV=4	46.49	0	0	0	0	0	0	0	0	0	0	0	0	4	0	0	0	0	0	0	0	0	0	0	0	0	0	0	0	0	0	0	4	0	0	0	0	0	0	0	0	0	4	0	0	0
1419	1120	Q5VST9|OBSCN_HUMAN	Obscurin OS=Homo sapiens GN=OBSCN PE=1 SV=3	46.43	0	0	0	0	0	0	0	0	0	0	0	0	0	0	0	0	0	0	0	0	0	0	0	0	0	0	0	0	0	0	0	0	0	0	0	0	0	0	0	0	0	0	0	0	0
994	1421	P21246|PTN_HUMAN	Pleiotrophin OS=Homo sapiens GN=PTN PE=1 SV=1	46.38	0	6	0	0	0	0	0	0	0	0	6	0	0	0	0	0	6	0	0	0	0	0	0	0	0	0	0	0	0	0	0	0	0	0	0	0	0	0	0	6	0	0	0	0	0
1532	3637	P35754|GLRX1_HUMAN	Glutaredoxin-1 OS=Homo sapiens GN=GLRX PE=1 SV=2	46.35	0	0	0	0	0	0	0	0	0	0	0	0	0	0	0	0	0	0	0	0	0	0	0	0	0	0	0	20	0	0	0	20	0	0	0	0	0	0	0	0	0	20	0	0	0
2147	1750	P20339|RAB5A_HUMAN	Ras-related protein Rab-5A OS=Homo sapiens GN=RAB5A PE=1 SV=2	46.34	0	0	0	0	0	0	0	0	0	0	0	0	0	0	0	0	0	0	0	0	0	0	0	0	0	0	0	0	0	0	0	0	0	0	0	0	0	0	0	0	0	14	0	0	0
2171	4078	P63208|SKP1_HUMAN	S-phase kinase-associated protein 1 OS=Homo sapiens GN=SKP1 PE=1 SV=2	46.28	0	0	0	0	0	0	0	0	0	0	0	0	0	0	0	0	0	0	0	0	0	0	0	0	0	0	0	0	0	0	0	0	0	0	0	0	0	0	0	0	0	7	0	0	0
401	2570	Q8NGE9|OR9Q2_HUMAN	Olfactory receptor 9Q2 OS=Homo sapiens GN=OR9Q2 PE=3 SV=1	46.28	4	4	4	4	4	4	4	4	4	4	4	4	0	4	4	4	4	4	4	4	0	4	4	4	4	4	4	4	0	4	4	4	4	4	4	4	4	4	4	4	4	4	4	4	4
3166	2214	Q10472|GALT1_HUMAN	Polypeptide N-acetylgalactosaminyltransferase 1 OS=Homo sapiens GN=GALNT1 PE=1 SV=1	46.2	0	0	0	0	0	0	0	0	0	0	0	0	0	0	0	0	0	0	0	0	0	0	0	0	0	0	0	0	0	0	0	2	0	0	0	0	0	0	0	0	0	0	0	0	0
607	1195	Q9DWR1|POLG_HAVNO	Genome polyprotein OS=Human hepatitis A virus genotype IIIA (isolate NOR-21) PE=3 SV=4	46.1	0	0	0	0	0	0	0	0	0	0	0	0	0	0	0	1	0	0	0	0	1	0	0	0	0	0	0	0	0	0	0	1	0	0	0	0	0	0	0	0	0	0	0	0	0
834	1113	Q709C8|VP13C_HUMAN	Vacuolar protein sorting-associated protein 13C OS=Homo sapiens GN=VPS13C PE=1 SV=1	46.04	0	0	0	0	0	0	0	0	0	0	0	0	0	0	0	0	0	0	0	0	0	0	0	0	0	0	0	0	0	0	0	0	0	0	0	0	0	0	0	0	0	0	0	0	0
2952	1827	Q12765|SCRN1_HUMAN	Secernin-1 OS=Homo sapiens GN=SCRN1 PE=1 SV=2	46.04	0	0	0	0	0	0	0	0	0	0	0	0	4	0	0	0	0	0	0	0	0	0	0	0	0	0	0	0	0	0	0	0	0	0	0	0	0	0	0	0	0	0	0	0	0
3559	4080	Q8WXC6|MYOV2_HUMAN	Myeloma-overexpressed gene 2 protein OS=Homo sapiens GN=MYEOV2 PE=1 SV=3	46.01	0	0	0	0	0	0	0	0	0	0	0	0	35	0	0	0	0	0	0	0	0	0	0	0	0	0	0	0	0	0	0	0	0	0	0	0	0	0	0	0	0	0	0	0	0
633	1082	O95996|APC2_HUMAN	Adenomatous polyposis coli protein 2 OS=Homo sapiens GN=APC2 PE=1 SV=1	46	0	0	0	0	0	0	0	0	0	0	0	0	0	0	0	0	0	0	0	0	0	0	0	0	0	0	0	0	0	0	0	0	0	0	0	0	0	0	0	0	0	0	0	0	0
1696	1095	P33176|KINH_HUMAN	Kinesin-1 heavy chain OS=Homo sapiens GN=KIF5B PE=1 SV=1	45.62	0	0	0	0	0	0	0	0	0	0	0	0	0	0	0	0	0	0	0	0	0	0	0	0	0	0	0	0	0	0	0	0	0	0	0	0	0	0	0	0	0	0	0	0	0
2068	1971	P12236|ADT3_HUMAN	ADP/ATP translocase 3 OS=Homo sapiens GN=SLC25A6 PE=1 SV=4	45.52	0	0	0	0	0	0	0	0	0	0	0	0	0	0	0	0	0	0	0	0	0	0	0	0	0	0	0	0	0	0	0	0	0	0	0	0	0	0	0	0	0	0	0	0	0
2068	2680	P12235|ADT1_HUMAN	ADP/ATP translocase 1 OS=Homo sapiens GN=SLC25A4 PE=1 SV=4	45.52	0	0	0	0	0	0	0	0	0	0	0	0	0	0	0	0	0	0	0	0	0	0	0	0	0	0	0	0	0	0	0	0	0	0	0	0	0	0	0	0	0	0	0	0	0
2068	2681	P05141|ADT2_HUMAN	ADP/ATP translocase 2 OS=Homo sapiens GN=SLC25A5 PE=1 SV=7	45.52	0	0	0	0	0	0	0	0	0	0	0	0	0	0	0	0	0	0	0	0	0	0	0	0	0	0	0	0	0	0	0	0	0	0	0	0	0	0	0	0	0	0	0	0	0
1533	1303	P13473|LAMP2_HUMAN	Lysosome-associated membrane glycoprotein 2 OS=Homo sapiens GN=LAMP2 PE=1 SV=2	45.37	0	0	0	0	0	0	0	0	0	0	0	0	0	0	0	0	0	0	0	0	0	0	0	0	0	0	0	2	0	0	0	0	0	0	0	0	0	0	0	0	0	0	0	0	0
1406	1728	Q96A61|TRI52_HUMAN	Tripartite motif-containing protein 52 OS=Homo sapiens GN=TRIM52 PE=1 SV=1	45.33	0	0	0	0	0	0	0	0	4	0	0	0	0	0	0	0	0	0	0	0	0	0	0	0	0	0	0	0	0	0	0	0	0	0	0	0	0	0	0	0	0	0	0	0	0
1402	2800	P17936|IBP3_HUMAN	Insulin-like growth factor-binding protein 3 OS=Homo sapiens GN=IGFBP3 PE=1 SV=2	45.3	0	0	0	0	0	0	0	0	0	6	0	0	0	0	0	6	0	0	0	0	0	0	0	0	0	0	0	0	0	0	0	6	0	0	0	0	0	0	0	0	0	0	0	0	0
1720	1190	P10253|LYAG_HUMAN	Lysosomal alpha-glucosidase OS=Homo sapiens GN=GAA PE=1 SV=4	45.09	0	0	0	0	0	0	0	0	0	0	0	0	0	0	0	0	0	0	0	0	0	0	0	0	0	0	0	0	0	0	0	0	0	0	0	0	0	0	1	0	0	0	0	0	0
3496	2550	Q9Y3F4|STRAP_HUMAN	Serine-threonine kinase receptor-associated protein OS=Homo sapiens GN=STRAP PE=1 SV=1	45.08	0	0	0	0	0	0	0	0	0	0	0	0	0	0	0	0	0	0	0	0	0	0	0	0	0	0	0	0	0	0	0	0	0	0	0	0	0	0	0	0	0	5	0	0	0
747	4268	Q8NFU4|FDSCP_HUMAN	Follicular dendritic cell secreted peptide OS=Homo sapiens GN=FDCSP PE=1 SV=1	44.93	0	0	0	0	0	0	0	0	0	0	0	0	0	0	0	0	0	0	0	0	0	0	0	0	0	0	0	0	0	0	0	0	0	0	0	0	0	0	0	11	0	0	0	0	0
2139	1913	Q9P0G3|KLK14_HUMAN	Kallikrein-14 OS=Homo sapiens GN=KLK14 PE=1 SV=2	44.71	0	0	0	0	0	0	0	0	0	0	0	0	0	0	0	0	0	0	0	0	0	0	0	0	0	0	0	0	0	0	0	0	0	0	0	0	0	0	0	0	0	0	0	0	5
1295	1699	Q02487|DSC2_HUMAN	Desmocollin-2 OS=Homo sapiens GN=DSC2 PE=1 SV=1	44.56	0	0	0	0	0	0	0	2	0	0	0	0	0	0	0	0	0	0	0	0	0	0	0	0	0	0	0	0	0	0	0	0	0	0	0	0	0	0	0	0	0	0	0	1	0
1535	1796	Q13404|UB2V1_HUMAN	Ubiquitin-conjugating enzyme E2 variant 1 OS=Homo sapiens GN=UBE2V1 PE=1 SV=2	44.56	0	0	0	0	0	0	0	0	0	0	0	0	0	0	0	0	0	0	0	0	0	0	0	0	0	0	0	0	0	0	0	0	0	0	0	0	0	0	0	0	0	7	0	0	0
1535	1966	Q15819|UB2V2_HUMAN	Ubiquitin-conjugating enzyme E2 variant 2 OS=Homo sapiens GN=UBE2V2 PE=1 SV=4	44.56	0	0	0	0	0	0	0	0	0	0	0	0	0	0	0	0	0	0	0	0	0	0	0	0	0	0	0	0	0	0	0	0	0	0	0	0	0	0	0	0	0	7	0	0	0
2129	2221	Q9DUC5|YORF2_TTVV9	Uncharacterized ORF2 protein OS=Torque teno virus (isolate Japanese macaque/Japan/Mf-TTV9/2000) GN=ORF2 PE=4 SV=1	44.55	0	0	0	0	0	0	0	0	0	0	0	0	0	0	0	0	0	0	0	0	0	0	0	0	0	0	0	0	0	0	0	0	0	0	0	0	0	0	0	7	0	0	0	0	0
2749	2056	Q5H8A4|PIGG_HUMAN	GPI ethanolamine phosphate transferase 2 OS=Homo sapiens GN=PIGG PE=1 SV=1	44.27	0	0	0	0	0	0	0	0	0	0	0	0	0	0	0	0	0	0	0	0	0	0	0	0	0	0	0	0	0	1	0	0	0	0	0	0	0	0	0	0	0	0	0	0	0
1172	1523	Q96KV7|WDR90_HUMAN	WD repeat-containing protein 90 OS=Homo sapiens GN=WDR90 PE=1 SV=2	44.22	0	0	0	0	0	0	0	0	0	0	0	0	0	0	0	0	0	0	0	0	0	0	0	0	0	0	0	0	0	0	0	0	0	0	0	0	0	0	0	0	0	0	0	0	0
1114	1610	Q8TF72|SHRM3_HUMAN	Protein Shroom3 OS=Homo sapiens GN=SHROOM3 PE=1 SV=2	44.17	0	0	0	0	0	0	0	0	0	0	0	0	0	0	0	0	0	0	0	0	0	0	0	0	0	0	0	0	0	0	0	0	0	0	0	0	0	0	0	0	0	0	0	0	0
2155	1584	P09497|CLCB_HUMAN	Clathrin light chain B OS=Homo sapiens GN=CLTB PE=1 SV=1	44.14	0	0	0	0	0	0	0	0	0	0	0	0	0	0	0	0	0	0	0	0	0	0	0	0	0	0	0	0	0	0	0	0	0	0	0	0	0	0	0	0	0	4	0	0	0
3388	2515	P62333|PRS10_HUMAN	26S protease regulatory subunit 10B OS=Homo sapiens GN=PSMC6 PE=1 SV=1	44.06	0	0	0	0	0	0	0	0	0	0	0	0	0	0	0	0	0	0	0	0	0	0	0	0	0	0	0	0	0	0	0	0	0	0	0	0	0	0	0	0	0	4	0	0	0
2172	4083	O75608|LYPA1_HUMAN	Acyl-protein thioesterase 1 OS=Homo sapiens GN=LYPLA1 PE=1 SV=1	44	0	0	0	0	0	0	0	0	0	0	0	0	0	0	0	0	0	0	0	0	0	0	0	0	0	0	0	0	0	0	0	0	0	0	0	0	0	0	0	0	0	11	0	0	0
2029	1945	P14866|HNRPL_HUMAN	Heterogeneous nuclear ribonucleoprotein L OS=Homo sapiens GN=HNRNPL PE=1 SV=2	43.99	0	0	0	0	0	0	0	0	0	0	0	0	0	0	0	0	0	0	0	0	0	0	0	0	0	0	0	0	0	0	0	0	0	0	0	0	0	0	0	0	0	0	0	0	0
2165	3858	P30408|T4S1_HUMAN	Transmembrane 4 L6 family member 1 OS=Homo sapiens GN=TM4SF1 PE=1 SV=1	43.85	0	0	0	0	0	0	0	0	0	0	0	0	0	0	0	0	0	0	0	0	0	0	0	0	0	0	0	0	0	0	0	10	0	0	0	0	0	0	0	0	0	0	0	0	0
890	1123	P98161|PKD1_HUMAN	Polycystin-1 OS=Homo sapiens GN=PKD1 PE=1 SV=3	43.79	0	0	0	0	0	0	0	0	0	0	0	0	0	0	0	0	0	0	0	0	0	0	0	0	0	0	0	0	0	0	0	0	0	0	0	0	0	0	0	0	0	0	0	0	0
1455	1213	O60229|KALRN_HUMAN	Kalirin OS=Homo sapiens GN=KALRN PE=1 SV=2	43.69	0	0	0	0	0	0	0	0	0	0	0	0	0	0	0	0	0	0	0	0	0	0	0	0	0	0	0	0	0	0	0	0	0	0	0	0	0	0	0	0	0	0	0	0	0
2975	2443	Q9UDY2|ZO2_HUMAN	Tight junction protein ZO-2 OS=Homo sapiens GN=TJP2 PE=1 SV=2	43.43	0	0	0	0	0	0	0	0	0	0	0	0	0	0	0	0	0	0	0	0	0	0	0	0	0	0	0	0	0	0	0	0	0	0	0	0	0	0	0	0	0	1	0	0	0
1743	1585	Q96FN4|CPNE2_HUMAN	Copine-2 OS=Homo sapiens GN=CPNE2 PE=1 SV=3	43.34	0	0	0	0	0	0	0	0	0	0	0	0	0	0	0	0	0	0	0	0	0	0	0	0	0	0	0	0	0	0	0	0	0	0	0	0	0	0	0	0	0	2	0	0	0
1823	1407	Q02817|MUC2_HUMAN	Mucin-2 OS=Homo sapiens GN=MUC2 PE=1 SV=2	43.31	0	0	0	0	0	0	0	0	0	0	0	0	0	0	0	0	0	0	0	0	0	0	0	0	0	0	0	0	0	0	0	0	0	0	0	0	0	0	0	0	0	0	0	0	0
1610	1132	P90493|ICP4_HHV2H	Major viral transcription factor ICP4 homolog OS=Human herpesvirus 2 (strain HG52) GN=ICP4 PE=3 SV=1	43.24	0	0	0	0	0	0	0	0	0	0	0	0	0	0	0	0	0	0	0	0	0	0	0	0	0	0	0	0	0	0	0	0	1	0	0	0	0	0	0	0	0	0	0	0	0
400	2195	Q12802|AKP13_HUMAN	A-kinase anchor protein 13 OS=Homo sapiens GN=AKAP13 PE=1 SV=2	43	0	0	0	0	0	0	0	0	0	0	0	0	0	0	0	0	0	0	0	0	0	0	0	0	0	0	0	0	0	0	0	0	0	0	0	0	0	0	0	0	0	0	0	0	0
515	1380	Q7Z3B3|KANL1_HUMAN	KAT8 regulatory NSL complex subunit 1 OS=Homo sapiens GN=KANSL1 PE=1 SV=2	42.96	0	0	0	0	0	0	0	0	0	0	0	0	1	0	0	0	1	0	0	0	0	0	0	0	0	0	0	1	0	0	0	0	0	0	1	0	0	0	0	0	0	0	0	0	0
1247	1182	P30622|CLIP1_HUMAN	CAP-Gly domain-containing linker protein 1 OS=Homo sapiens GN=CLIP1 PE=1 SV=2	42.81	0	0	0	0	0	0	0	0	0	0	0	0	0	0	0	0	0	0	0	0	0	0	0	0	0	0	0	0	0	0	0	0	0	0	0	0	0	0	0	0	0	0	0	0	0
3462	2870	P05154|IPSP_HUMAN	Plasma serine protease inhibitor OS=Homo sapiens GN=SERPINA5 PE=1 SV=3	42.52	0	0	0	0	0	0	0	0	0	0	0	0	0	0	0	3	0	0	0	0	0	0	0	0	0	0	0	0	0	0	0	0	0	0	0	0	0	0	0	0	0	0	0	0	0
2137	1646	Q15642|CIP4_HUMAN	Cdc42-interacting protein 4 OS=Homo sapiens GN=TRIP10 PE=1 SV=3	42.41	0	0	0	0	0	0	0	0	0	0	0	0	0	0	0	0	0	0	0	0	0	0	0	0	0	0	0	0	0	0	0	0	0	0	0	0	0	0	0	0	0	3	0	0	0
1677	1442	P80421|HV108_HUMAN	Ig heavy chain V-I region DOT OS=Homo sapiens PE=1 SV=1	42.4	0	0	0	0	0	15	0	0	0	0	0	0	0	0	0	0	0	0	0	0	0	0	0	0	0	0	0	0	0	0	0	0	0	0	0	0	0	0	0	0	0	0	0	0	0
1736	2686	P40189|IL6RB_HUMAN	Interleukin-6 receptor subunit beta OS=Homo sapiens GN=IL6ST PE=1 SV=2	42.37	0	2	0	0	0	0	0	0	0	0	2	0	0	0	0	0	0	0	0	0	0	0	0	0	0	0	0	0	0	0	0	0	0	0	0	0	0	0	0	0	0	0	0	0	0
2163	2265	P49862|KLK7_HUMAN	Kallikrein-7 OS=Homo sapiens GN=KLK7 PE=1 SV=1	42.28	0	0	0	0	0	0	0	0	0	0	0	0	0	0	0	0	0	0	0	0	0	0	0	0	0	0	0	0	0	0	0	0	0	0	0	0	0	6	0	0	0	0	0	0	0
1744	1836	Q8TAT6|NPL4_HUMAN	Nuclear protein localization protein 4 homolog OS=Homo sapiens GN=NPLOC4 PE=1 SV=3	41.98	0	0	0	0	0	0	0	0	0	0	0	0	0	0	0	0	0	0	0	0	0	0	0	0	0	0	0	0	0	0	0	0	0	0	0	0	0	0	0	0	0	3	0	0	0
1758	3315	Q9BRF8|CPPED_HUMAN	Serine/threonine-protein phosphatase CPPED1 OS=Homo sapiens GN=CPPED1 PE=1 SV=3	41.79	0	0	0	0	0	0	0	0	0	0	0	0	0	0	0	0	0	0	0	0	0	0	0	0	0	0	0	0	0	0	0	4	0	0	0	0	0	0	0	0	0	0	0	0	0
3111	2712	O60716|CTND1_HUMAN	Catenin delta-1 OS=Homo sapiens GN=CTNND1 PE=1 SV=1	41.78	0	0	0	0	0	0	0	0	0	0	0	0	0	0	0	0	0	0	0	0	0	0	0	0	0	0	0	0	0	0	0	0	0	0	0	0	0	0	2	0	0	0	0	0	0
2120	1763	Q16769|QPCT_HUMAN	Glutaminyl-peptide cyclotransferase OS=Homo sapiens GN=QPCT PE=1 SV=1	41.68	0	0	0	0	0	0	0	0	0	0	0	0	0	0	0	0	0	0	0	0	0	0	0	0	0	0	0	0	0	0	0	0	0	0	0	0	0	0	0	0	0	0	6	0	0
1139	2288	Q6PCT2|FXL19_HUMAN	F-box/LRR-repeat protein 19 OS=Homo sapiens GN=FBXL19 PE=1 SV=3	41.54	0	0	0	0	0	0	0	2	0	0	0	0	0	0	0	0	0	0	0	0	2	0	0	0	0	0	0	0	0	0	0	0	0	0	0	0	2	0	0	0	0	0	0	0	0
1323	1410	O15230|LAMA5_HUMAN	Laminin subunit alpha-5 OS=Homo sapiens GN=LAMA5 PE=1 SV=8	41.47	0	0	0	0	0	0	0	0	0	0	0	0	0	0	0	0	0	0	0	0	0	0	0	0	0	0	0	0	0	0	0	0	0	0	0	0	0	0	0	0	0	0	0	0	0
2074	1472	Q6UXI9|NPNT_HUMAN	Nephronectin OS=Homo sapiens GN=NPNT PE=2 SV=3	41.22	0	0	0	0	0	0	0	2	0	0	0	0	0	0	0	0	0	0	0	0	0	0	0	0	0	2	0	0	0	0	0	0	0	0	0	0	0	0	0	0	0	0	0	0	0
1980	1304	Q9Y608|LRRF2_HUMAN	Leucine-rich repeat flightless-interacting protein 2 OS=Homo sapiens GN=LRRFIP2 PE=1 SV=1	41.1	0	0	0	0	0	0	0	0	0	0	0	0	0	0	0	0	0	0	0	0	0	0	0	0	0	0	0	0	0	0	0	2	0	0	0	0	0	0	0	0	0	0	0	0	0
3560	4099	Q8N335|GPD1L_HUMAN	Glycerol-3-phosphate dehydrogenase 1-like protein OS=Homo sapiens GN=GPD1L PE=1 SV=1	41.02	0	0	0	0	0	0	0	0	0	0	0	0	6	0	0	0	0	0	0	0	0	0	0	0	0	0	0	0	0	0	0	0	0	0	0	0	0	0	0	0	0	0	0	0	0
575	2327	O60266|ADCY3_HUMAN	Adenylate cyclase type 3 OS=Homo sapiens GN=ADCY3 PE=1 SV=3	40.76	0	0	0	0	0	0	0	0	0	0	0	0	0	0	0	0	0	1	0	0	0	0	1	0	0	0	0	0	0	0	0	0	0	0	0	0	0	1	0	0	1	0	0	0	0
1727	2933	P00742|FA10_HUMAN	Coagulation factor X OS=Homo sapiens GN=F10 PE=1 SV=2	40.73	0	0	0	0	0	0	0	0	0	0	0	0	2	0	0	2	0	0	0	0	0	0	0	0	0	0	0	0	0	0	0	0	0	0	0	0	0	0	0	0	0	0	0	0	0
1305	1144	P27708|PYR1_HUMAN	CAD protein OS=Homo sapiens GN=CAD PE=1 SV=3	40.7	0	0	0	0	0	0	0	0	0	0	0	0	0	0	0	0	0	0	0	0	0	0	0	0	0	0	0	0	0	0	0	0	0	0	0	0	0	0	0	0	0	0	0	0	0
995	3731	P46783|RS10_HUMAN	40S ribosomal protein S10 OS=Homo sapiens GN=RPS10 PE=1 SV=1	40.63	0	0	0	0	0	0	5	0	0	0	0	5	5	0	0	5	0	0	0	0	0	0	0	0	0	0	0	0	0	0	0	0	0	0	0	0	0	0	5	0	0	5	0	0	0
1441	1157	P13533|MYH6_HUMAN	Myosin-6 OS=Homo sapiens GN=MYH6 PE=1 SV=5	40.63	0	0	0	0	0	0	0	0	0	0	0	0	0	0	0	0	0	0	0	0	0	0	0	0	0	0	0	0	0	0	0	0	0	0	0	0	0	0	0	0	0	0	0	0	0
2168	2486	O43768|ENSA_HUMAN	Alpha-endosulfine OS=Homo sapiens GN=ENSA PE=1 SV=1	40.54	0	0	0	0	0	0	0	0	0	0	0	0	0	0	0	0	0	0	0	0	0	0	0	0	0	0	0	0	0	0	0	0	0	0	0	0	0	0	0	0	0	14	0	0	0
2116	1740	Q53GD3|CTL4_HUMAN	Choline transporter-like protein 4 OS=Homo sapiens GN=SLC44A4 PE=2 SV=2	40.5	0	0	0	0	0	0	0	0	0	0	0	0	0	0	0	0	0	0	0	0	0	0	0	0	0	0	0	0	0	0	0	3	0	0	0	0	0	0	0	0	0	0	0	0	0
1559	1194	Q7Z5P9|MUC19_HUMAN	Mucin-19 OS=Homo sapiens GN=MUC19 PE=1 SV=3	40.41	0	0	0	0	0	0	0	0	0	0	0	0	0	0	0	0	0	0	0	0	0	0	0	0	0	0	0	0	0	0	0	0	0	0	0	0	0	0	0	0	0	0	0	0	0
2158	3108	Q13232|NDK3_HUMAN	Nucleoside diphosphate kinase 3 OS=Homo sapiens GN=NME3 PE=1 SV=2	40.35	0	0	0	0	0	0	0	7	0	0	0	0	0	0	0	0	0	0	0	0	0	0	0	0	0	0	0	0	0	0	0	0	0	0	0	0	0	0	0	0	0	0	0	0	0
1766	2714	P00492|HPRT_HUMAN	Hypoxanthine-guanine phosphoribosyltransferase OS=Homo sapiens GN=HPRT1 PE=1 SV=2	40.22	0	0	0	0	0	0	0	0	0	0	0	5	0	0	0	0	0	0	0	0	0	0	0	0	0	0	0	0	0	0	0	5	0	0	0	0	0	0	0	0	0	0	0	0	0
1852	1146	B2C4J3|L_CHAVB	RNA-directed RNA polymerase L OS=Chapare mammarenavirus (isolate Human/Bolivia/810419/2003) GN=L PE=3 SV=1	40.02	0	0	0	0	0	0	0	0	0	0	0	0	0	0	0	0	0	0	0	0	0	0	0	0	0	0	0	0	0	0	0	0	0	0	0	0	0	0	0	0	0	0	0	0	0
669	3467	Q8IX15|HOMEZ_HUMAN	Homeobox and leucine zipper protein Homez OS=Homo sapiens GN=HOMEZ PE=1 SV=2	39.95	0	0	0	0	0	0	0	0	0	0	0	0	0	0	0	0	0	0	0	0	0	0	0	0	0	0	0	0	0	0	0	0	0	0	0	0	0	0	0	0	0	0	0	0	0
567	1382	Q14315|FLNC_HUMAN	Filamin-C OS=Homo sapiens GN=FLNC PE=1 SV=3	39.93	0	0	0	0	0	0	0	0	0	0	0	0	0	0	0	0	0	0	0	0	0	0	1	0	1	0	0	0	0	0	0	0	0	0	0	0	0	0	0	0	0	0	0	0	0
1349	1225	A5LGW7|POLG_HAVJ8	Genome polyprotein OS=Human hepatitis A virus genotype IIIB (isolate HAJ85-1) PE=3 SV=1	39.91	0	0	0	0	0	0	0	0	0	0	0	0	0	0	0	0	0	0	0	0	0	0	0	0	0	0	0	0	0	0	0	0	0	0	0	0	0	0	0	0	0	0	0	0	0
3561	4107	Q02543|RL18A_HUMAN	60S ribosomal protein L18a OS=Homo sapiens GN=RPL18A PE=1 SV=2	39.55	0	0	0	0	0	0	0	0	0	0	0	0	0	0	0	0	0	0	0	0	0	0	0	0	0	0	0	0	0	0	0	0	0	0	0	0	0	0	0	0	0	0	0	0	0
1769	4106	P56134|ATPK_HUMAN	ATP synthase subunit f mitochondrial OS=Homo sapiens GN=ATP5J2 PE=1 SV=3	39.48	0	0	0	0	0	0	0	0	0	0	0	0	0	0	0	0	0	0	0	0	0	0	0	0	0	0	0	0	0	0	0	0	0	0	0	0	0	0	0	0	0	0	0	0	0
1286	2242	P53992|SC24C_HUMAN	Protein transport protein Sec24C OS=Homo sapiens GN=SEC24C PE=1 SV=3	39.45	0	0	0	0	0	0	0	0	0	0	0	0	2	0	0	0	0	0	0	0	0	0	0	0	0	0	0	0	0	0	0	0	0	0	0	0	0	0	2	0	0	2	0	0	0
3301	2236	P49441|INPP_HUMAN	Inositol polyphosphate 1-phosphatase OS=Homo sapiens GN=INPP1 PE=1 SV=1	39.43	0	0	0	0	0	0	0	0	0	0	0	0	0	0	0	0	0	0	0	0	0	0	0	0	0	0	0	0	0	0	0	0	0	0	0	0	0	0	0	0	0	3	0	0	0
1899	1237	Q9H4A3|WNK1_HUMAN	Serine/threonine-protein kinase WNK1 OS=Homo sapiens GN=WNK1 PE=1 SV=2	39.3	0	0	0	0	0	0	0	0	0	0	0	0	0	0	0	1	0	0	0	0	0	0	0	0	0	0	0	0	0	0	0	0	0	0	0	0	0	0	0	0	0	0	0	0	0
2166	4105	P22061|PIMT_HUMAN	Protein-L-isoaspartate(D-aspartate) O-methyltransferase OS=Homo sapiens GN=PCMT1 PE=1 SV=4	39.24	0	0	0	0	0	0	0	0	0	0	0	0	0	0	0	0	0	0	0	0	0	0	0	0	0	0	0	0	0	0	0	0	0	0	0	0	0	0	0	0	0	8	0	0	0
2133	2879	Q9BYQ0|KRA98_HUMAN	Keratin-associated protein 9-8 OS=Homo sapiens GN=KRTAP9-8 PE=2 SV=2	39.21	0	0	0	0	0	0	0	0	0	0	0	6	0	0	0	0	0	0	0	0	0	0	0	0	0	0	0	0	0	0	0	0	0	0	0	0	0	0	0	0	0	0	0	0	0
2133	3171	Q9BYP9|KRA99_HUMAN	Keratin-associated protein 9-9 OS=Homo sapiens GN=KRTAP9-9 PE=2 SV=1	39.21	0	0	0	0	0	0	0	0	0	0	0	6	0	0	0	0	0	0	0	0	0	0	0	0	0	0	0	0	0	0	0	0	0	0	0	0	0	0	0	0	0	0	0	0	0
2133	3172	A8MTY7|KRA97_HUMAN	Keratin-associated protein 9-7 OS=Homo sapiens GN=KRTAP9-7 PE=3 SV=1	39.21	0	0	0	0	0	0	0	0	0	0	0	5	0	0	0	0	0	0	0	0	0	0	0	0	0	0	0	0	0	0	0	0	0	0	0	0	0	0	0	0	0	0	0	0	0
2133	3173	Q9BYQ4|KRA92_HUMAN	Keratin-associated protein 9-2 OS=Homo sapiens GN=KRTAP9-2 PE=1 SV=2	39.21	0	0	0	0	0	0	0	0	0	0	0	5	0	0	0	0	0	0	0	0	0	0	0	0	0	0	0	0	0	0	0	0	0	0	0	0	0	0	0	0	0	0	0	0	0
2133	3278	A8MXZ3|KRA91_HUMAN	Keratin-associated protein 9-1 OS=Homo sapiens GN=KRTAP9-1 PE=3 SV=1	39.21	0	0	0	0	0	0	0	0	0	0	0	4	0	0	0	0	0	0	0	0	0	0	0	0	0	0	0	0	0	0	0	0	0	0	0	0	0	0	0	0	0	0	0	0	0
2133	4127	Q9BYQ2|KRA94_HUMAN	Keratin-associated protein 9-4 OS=Homo sapiens GN=KRTAP9-4 PE=1 SV=2	39.21	0	0	0	0	0	0	0	0	0	0	0	6	0	0	0	0	0	0	0	0	0	0	0	0	0	0	0	0	0	0	0	0	0	0	0	0	0	0	0	0	0	0	0	0	0
1136	1499	Q9Y2D1|ATF5_HUMAN	Cyclic AMP-dependent transcription factor ATF-5 OS=Homo sapiens GN=ATF5 PE=1 SV=4	38.98	0	0	0	0	0	0	0	0	0	0	0	0	0	0	0	0	0	0	0	0	0	5	0	0	0	0	0	0	0	0	0	0	0	0	0	0	0	0	0	0	0	0	0	0	0
1640	1854	Q9IFX2|NS1AB_HASV8	Non-structural polyprotein 1AB OS=Human astrovirus-8 GN=ORF1 PE=1 SV=2	38.81	0	0	0	0	0	0	0	0	0	0	0	1	0	0	0	0	0	0	0	0	0	0	0	0	0	0	0	0	0	0	0	0	0	0	0	0	0	0	0	0	0	0	0	0	0
1443	1299	Q96PK6|RBM14_HUMAN	RNA-binding protein 14 OS=Homo sapiens GN=RBM14 PE=1 SV=2	38.69	0	0	0	0	0	0	0	0	0	0	0	0	0	0	0	0	0	0	0	0	0	0	0	0	0	0	0	0	0	0	0	0	0	0	0	0	0	0	0	0	0	0	0	0	0
2131	3053	Q14116|IL18_HUMAN	Interleukin-18 OS=Homo sapiens GN=IL18 PE=1 SV=1	38.46	0	0	0	0	0	0	0	0	0	0	0	0	12	0	0	0	0	0	0	0	0	0	0	0	0	0	0	0	0	0	0	0	0	0	0	0	0	0	0	0	0	12	0	0	0
818	1273	Q5VWN6|F208B_HUMAN	Protein FAM208B OS=Homo sapiens GN=FAM208B PE=1 SV=1	38.4	0	0	0	0	0	0	0	0	0	0	1	1	0	0	0	0	0	0	0	0	0	0	0	1	0	0	0	0	0	0	0	0	0	0	0	0	0	0	0	0	0	0	0	0	0
1767	3928	P62304|RUXE_HUMAN	Small nuclear ribonucleoprotein E OS=Homo sapiens GN=SNRPE PE=1 SV=1	38.35	0	0	0	0	0	0	0	0	0	0	0	0	0	0	0	0	0	0	0	0	0	0	0	0	0	0	0	0	0	0	0	0	0	0	0	0	0	0	0	0	0	0	0	0	0
3471	3943	P20851|C4BPB_HUMAN	C4b-binding protein beta chain OS=Homo sapiens GN=C4BPB PE=1 SV=1	38.28	0	0	0	0	0	0	0	0	0	0	0	0	0	0	0	5	0	0	0	0	0	0	0	0	0	0	0	0	0	0	0	0	0	0	0	0	0	0	0	0	0	0	0	0	0
753	4059	O75995|SASH3_HUMAN	SAM and SH3 domain-containing protein 3 OS=Homo sapiens GN=SASH3 PE=1 SV=2	38.26	0	0	0	0	0	0	0	0	0	0	0	0	0	0	0	0	0	0	0	0	0	0	0	0	0	0	0	0	0	0	0	0	0	0	0	0	0	0	0	0	0	0	0	0	0
1634	1354	Q9HCM3|K1549_HUMAN	UPF0606 protein KIAA1549 OS=Homo sapiens GN=KIAA1549 PE=1 SV=4	38.23	0	0	0	0	0	0	0	0	0	0	0	0	0	0	0	0	0	0	0	0	0	0	0	0	0	0	0	0	0	0	0	0	0	0	0	0	0	0	0	0	0	0	0	0	0
1033	1238	Q6YHU6|THADA_HUMAN	Thyroid adenoma-associated protein OS=Homo sapiens GN=THADA PE=1 SV=1	38.15	0	0	0	0	0	0	0	0	0	1	0	0	0	0	0	0	0	0	0	0	0	0	0	0	0	0	0	0	0	0	0	0	0	0	0	0	0	0	0	0	0	0	0	0	0
1413	4114	P49773|HINT1_HUMAN	Histidine triad nucleotide-binding protein 1 OS=Homo sapiens GN=HINT1 PE=1 SV=2	38.13	0	0	0	0	0	0	0	0	0	0	0	0	0	0	0	0	0	0	0	0	0	0	0	0	0	0	0	0	0	0	0	0	0	0	0	0	0	0	0	0	0	7	0	0	0
1704	2144	P62263|RS14_HUMAN	40S ribosomal protein S14 OS=Homo sapiens GN=RPS14 PE=1 SV=3	38.07	0	0	0	0	0	0	0	0	0	0	0	0	0	0	0	0	0	0	0	0	0	0	0	0	0	0	0	0	0	0	0	0	0	0	0	0	0	0	0	0	0	0	0	0	0
1713	1629	Q1HVC3|LF1_EBVA8	Uncharacterized LF1 protein OS=Epstein-Barr virus (strain AG876) GN=LF1 PE=3 SV=1	37.96	0	0	0	0	0	0	0	0	0	0	0	0	0	0	0	0	0	0	0	0	0	0	0	0	0	0	0	0	0	0	0	0	0	0	0	0	0	0	0	0	0	0	0	0	0
1713	1631	Q8AZJ5|LF1_EBVB9	Uncharacterized LF1 protein OS=Epstein-Barr virus (strain B95-8) GN=LF1 PE=3 SV=1	37.96	0	0	0	0	0	0	0	0	0	0	0	0	0	0	0	0	0	0	0	0	0	0	0	0	0	0	0	0	0	0	0	0	0	0	0	0	0	0	0	0	0	0	0	0	0
3562	4116	P23588|IF4B_HUMAN	Eukaryotic translation initiation factor 4B OS=Homo sapiens GN=EIF4B PE=1 SV=2	37.94	0	0	0	0	0	0	0	0	0	0	0	0	0	0	0	0	0	0	0	0	0	0	0	0	0	0	0	0	0	0	0	0	0	0	0	0	0	0	0	0	0	2	0	0	0
2028	1249	Q86XA9|HTR5A_HUMAN	HEAT repeat-containing protein 5A OS=Homo sapiens GN=HEATR5A PE=1 SV=2	37.79	0	0	0	0	0	0	0	0	0	0	0	0	0	0	0	0	0	0	0	0	0	0	0	0	0	0	0	0	0	0	0	0	0	0	0	0	0	0	0	0	0	0	0	0	0
3463	3009	P11908|PRPS2_HUMAN	Ribose-phosphate pyrophosphokinase 2 OS=Homo sapiens GN=PRPS2 PE=1 SV=2	37.77	0	0	0	0	0	0	0	0	0	0	0	0	0	0	0	0	0	0	0	0	0	0	0	0	0	0	0	0	0	0	0	0	0	0	0	0	0	0	0	0	0	0	0	0	0
3463	3765	P60891|PRPS1_HUMAN	Ribose-phosphate pyrophosphokinase 1 OS=Homo sapiens GN=PRPS1 PE=1 SV=2	37.77	0	0	0	0	0	0	0	0	0	0	0	0	0	0	0	0	0	0	0	0	0	0	0	0	0	0	0	0	0	0	0	0	0	0	0	0	0	0	0	0	0	0	0	0	0
3461	2366	Q8IZP0|ABI1_HUMAN	Abl interactor 1 OS=Homo sapiens GN=ABI1 PE=1 SV=4	37.74	0	0	0	0	0	0	0	0	0	0	0	0	0	0	0	0	0	0	0	0	0	0	0	0	0	0	0	0	0	0	0	0	0	0	0	0	0	0	0	0	0	2	0	0	0
746	1455	Q00975|CAC1B_HUMAN	Voltage-dependent N-type calcium channel subunit alpha-1B OS=Homo sapiens GN=CACNA1B PE=1 SV=1	37.61	0	0	0	0	0	0	0	0	0	0	0	0	0	0	0	0	0	0	0	0	0	0	0	0	0	0	0	0	0	0	0	0	0	0	0	0	0	0	0	0	0	0	0	0	0
1265	2004	P01133|EGF_HUMAN	Pro-epidermal growth factor OS=Homo sapiens GN=EGF PE=1 SV=2	37.58	0	1	0	0	0	0	0	0	0	0	0	0	0	0	0	0	0	0	0	0	0	0	0	0	0	0	0	0	0	0	0	0	0	0	1	0	0	0	0	0	0	0	0	0	0
921	1408	P03303|POLG_HRV14	Genome polyprotein OS=Human rhinovirus 14 PE=1 SV=3	37.53	0	0	0	0	0	0	0	0	0	0	0	0	0	0	0	0	0	0	0	0	0	0	0	0	0	0	0	0	0	0	0	0	0	0	0	0	0	0	0	0	0	0	0	0	0
921	1787	Q82081|POLG_HRV3	Genome polyprotein OS=Human rhinovirus 3 PE=1 SV=4	37.53	0	0	0	0	0	0	0	0	0	0	0	0	0	0	0	0	0	0	0	0	0	0	0	0	0	0	0	0	0	0	0	0	0	0	0	0	0	0	0	0	0	0	0	0	0
2051	2123	P51531|SMCA2_HUMAN	Probable global transcription activator SNF2L2 OS=Homo sapiens GN=SMARCA2 PE=1 SV=2	37.35	0	0	0	0	0	0	0	0	0	0	0	0	0	0	0	0	0	0	0	0	0	0	0	0	0	0	0	0	0	0	0	0	0	0	0	0	0	0	0	0	0	0	0	0	0
2051	2709	P51532|SMCA4_HUMAN	Transcription activator BRG1 OS=Homo sapiens GN=SMARCA4 PE=1 SV=2	37.35	0	0	0	0	0	0	0	0	0	0	0	0	0	0	0	0	0	0	0	0	0	0	0	0	0	0	0	0	0	0	0	0	0	0	0	0	0	0	0	0	0	0	0	0	0
1850	1333	Q9NRC6|SPTN5_HUMAN	Spectrin beta chain non-erythrocytic 5 OS=Homo sapiens GN=SPTBN5 PE=1 SV=2	37.26	0	0	0	0	0	0	0	0	0	0	0	0	0	0	0	0	0	0	0	0	0	0	0	0	0	0	0	0	0	0	0	0	0	0	0	0	0	0	0	0	0	0	0	0	0
2878	2250	Q13332|PTPRS_HUMAN	Receptor-type tyrosine-protein phosphatase S OS=Homo sapiens GN=PTPRS PE=1 SV=3	37.24	0	0	0	0	0	0	0	0	0	0	0	0	0	0	0	0	0	0	0	0	0	0	0	0	0	0	0	0	0	0	0	0	0	0	1	0	0	0	0	0	0	0	0	0	0
2076	1877	Q7Z7M1|AGRD2_HUMAN	Adhesion G-protein coupled receptor D2 OS=Homo sapiens GN=ADGRD2 PE=2 SV=1	37.23	0	0	0	0	0	0	0	0	0	0	0	0	0	0	0	0	0	0	0	0	0	0	0	0	0	0	0	0	0	0	0	0	0	0	0	0	0	0	0	0	0	0	0	0	0
1115	1247	Q63HN8|RN213_HUMAN	E3 ubiquitin-protein ligase RNF213 OS=Homo sapiens GN=RNF213 PE=1 SV=3	37.13	0	0	0	0	0	0	0	0	0	0	0	0	0	0	0	0	0	0	0	0	0	0	0	0	0	0	0	0	0	0	0	0	0	0	0	0	0	0	0	0	0	0	0	0	0
1146	2215	O60307|MAST3_HUMAN	Microtubule-associated serine/threonine-protein kinase 3 OS=Homo sapiens GN=MAST3 PE=1 SV=2	37.1	0	0	0	0	0	0	0	0	0	1	0	0	0	0	0	0	0	0	0	0	0	0	0	0	0	0	0	0	0	0	0	0	1	0	0	0	0	0	0	0	0	0	0	0	0
1931	1351	P26232|CTNA2_HUMAN	Catenin alpha-2 OS=Homo sapiens GN=CTNNA2 PE=1 SV=5	37.01	0	0	0	0	0	0	0	0	0	0	0	0	0	0	0	0	0	0	0	0	0	0	0	0	0	0	0	0	0	0	0	0	0	0	0	0	0	0	0	0	0	0	0	0	0
892	1163	P78509|RELN_HUMAN	Reelin OS=Homo sapiens GN=RELN PE=1 SV=3	36.83	0	0	0	0	0	0	0	0	0	0	0	0	0	0	0	0	0	0	0	0	0	0	0	0	0	0	0	0	0	0	0	0	0	0	0	0	0	0	0	0	0	0	0	0	0
3303	2814	Q3LXA3|TKFC_HUMAN	Triokinase/FMN cyclase OS=Homo sapiens GN=TKFC PE=1 SV=2	36.76	0	0	0	0	0	0	0	0	0	0	0	0	0	0	0	0	0	0	0	0	0	0	0	0	0	0	0	0	0	0	0	0	0	0	0	0	0	0	0	0	0	3	0	0	0
1738	3594	Q86X76|NIT1_HUMAN	Nitrilase homolog 1 OS=Homo sapiens GN=NIT1 PE=1 SV=2	36.67	0	0	0	0	0	0	0	0	0	0	0	0	0	0	0	0	0	0	0	0	0	0	0	0	0	0	0	0	0	0	0	0	0	0	0	0	0	0	0	0	0	0	0	0	0
2095	2286	Q9UQ16|DYN3_HUMAN	Dynamin-3 OS=Homo sapiens GN=DNM3 PE=1 SV=4	36.58	0	0	0	0	0	0	0	0	0	0	0	0	0	0	0	0	0	0	0	0	0	0	0	0	0	0	0	0	0	0	0	0	0	0	0	0	0	0	0	0	0	0	0	0	0
2095	2981	P50570|DYN2_HUMAN	Dynamin-2 OS=Homo sapiens GN=DNM2 PE=1 SV=2	36.58	0	0	0	0	0	0	0	0	0	0	0	0	0	0	0	0	0	0	0	0	0	0	0	0	0	0	0	0	0	0	0	0	0	0	0	0	0	0	0	0	0	0	0	0	0
3104	1399	Q7Z4W1|DCXR_HUMAN	L-xylulose reductase OS=Homo sapiens GN=DCXR PE=1 SV=2	36.48	0	0	0	0	0	0	0	0	0	0	0	0	0	0	0	0	0	0	0	0	0	0	0	0	0	0	0	0	0	0	0	0	0	0	0	0	0	0	0	0	0	5	0	0	0
2150	3330	P14868|SYDC_HUMAN	Aspartate--tRNA ligase cytoplasmic OS=Homo sapiens GN=DARS PE=1 SV=2	36.24	0	0	0	0	0	0	0	0	0	0	0	0	0	0	0	0	0	0	0	0	0	0	0	0	0	0	0	0	0	0	0	4	0	0	0	0	0	0	0	0	0	4	0	0	0
3500	4017	Q13336|UT1_HUMAN	Urea transporter 1 OS=Homo sapiens GN=SLC14A1 PE=1 SV=2	36.21	0	0	0	0	0	0	0	0	0	0	0	0	0	0	0	0	0	0	0	0	0	0	0	0	0	0	0	0	0	0	0	0	0	0	0	0	0	0	0	0	3	0	0	0	0
1869	1335	Q9Y5H8|PCDA3_HUMAN	Protocadherin alpha-3 OS=Homo sapiens GN=PCDHA3 PE=2 SV=1	36.2	0	0	0	0	0	0	0	0	0	0	0	0	0	0	0	0	0	0	0	0	0	0	0	0	0	0	0	0	0	0	0	0	0	0	0	0	0	0	0	0	0	0	0	0	0
1248	1294	Q9UDT6|CLIP2_HUMAN	CAP-Gly domain-containing linker protein 2 OS=Homo sapiens GN=CLIP2 PE=1 SV=1	36.16	0	0	0	0	0	0	0	0	0	0	0	0	0	0	0	0	0	0	0	0	0	0	0	0	0	0	0	0	0	0	0	0	0	0	0	0	0	0	0	0	0	0	0	0	0
1891	1208	Q9NQT8|KI13B_HUMAN	Kinesin-like protein KIF13B OS=Homo sapiens GN=KIF13B PE=1 SV=2	36.1	0	0	0	0	0	0	0	0	0	0	0	0	0	0	0	0	0	0	0	0	0	0	0	0	0	0	0	0	0	0	0	0	0	0	0	0	0	0	0	0	0	0	0	0	0
1846	1154	Q6V1P9|PCD23_HUMAN	Protocadherin-23 OS=Homo sapiens GN=DCHS2 PE=2 SV=1	35.9	0	0	0	0	0	0	0	0	0	0	0	0	0	0	0	0	0	0	0	0	0	0	0	0	0	0	0	0	0	0	0	0	0	0	0	0	0	0	0	0	0	0	0	0	0
474	4200	P55211|CASP9_HUMAN	Caspase-9 OS=Homo sapiens GN=CASP9 PE=1 SV=3	35.89	3	3	3	0	3	0	0	3	0	3	3	3	3	0	0	0	0	0	0	0	0	3	0	0	3	3	0	0	0	0	0	0	0	3	3	3	3	0	0	0	3	0	0	3	0
2050	1819	P53621|COPA_HUMAN	Coatomer subunit alpha OS=Homo sapiens GN=COPA PE=1 SV=2	35.71	0	0	0	0	0	0	0	0	0	0	0	0	0	0	0	0	0	0	0	0	0	0	0	0	0	0	0	0	0	0	0	0	0	0	0	0	0	0	0	0	0	0	0	0	0
1982	1614	B1AJZ9|FHAD1_HUMAN	Forkhead-associated domain-containing protein 1 OS=Homo sapiens GN=FHAD1 PE=2 SV=2	35.67	0	1	0	0	0	0	0	0	0	0	0	0	0	0	0	0	0	0	0	0	0	0	0	0	0	0	0	0	0	0	0	0	0	0	0	0	0	0	0	0	0	0	0	0	0
1531	1812	P01705|LV202_HUMAN	Ig lambda chain V-II region NEI OS=Homo sapiens PE=1 SV=1	35.51	0	0	0	7	0	0	0	0	0	7	0	0	0	0	7	0	0	0	0	0	0	0	0	0	0	0	0	0	0	0	0	0	0	0	7	0	0	0	0	0	0	0	0	0	0
1276	2653	Q96P20|NLRP3_HUMAN	NACHT LRR and PYD domains-containing protein 3 OS=Homo sapiens GN=NLRP3 PE=1 SV=3	35.35	0	0	0	0	0	0	0	0	0	0	0	0	0	0	0	0	0	0	0	0	0	0	0	0	0	0	0	0	0	0	0	0	0	0	0	0	0	0	0	0	0	0	0	0	0
1454	4033	Q9H4F8|SMOC1_HUMAN	SPARC-related modular calcium-binding protein 1 OS=Homo sapiens GN=SMOC1 PE=1 SV=1	35.34	0	0	0	0	0	0	0	0	0	0	0	0	0	0	0	0	0	0	0	0	0	0	0	0	0	0	0	0	0	0	0	0	0	0	0	0	0	0	0	0	0	0	0	0	0
1652	1203	B2RTY4|MYO9A_HUMAN	Unconventional myosin-IXa OS=Homo sapiens GN=MYO9A PE=1 SV=2	35.21	0	0	0	0	0	0	0	0	0	0	0	0	0	0	0	0	0	0	0	0	0	0	0	0	0	0	0	0	0	0	0	0	0	0	0	0	0	0	0	0	0	0	0	0	0
1064	1821	Q96KW2|P12L2_HUMAN	POM121-like protein 2 OS=Homo sapiens GN=POM121L2 PE=3 SV=2	35.16	0	0	0	0	0	0	0	0	0	0	0	0	0	0	0	0	0	0	0	0	0	0	0	0	0	0	0	0	0	0	0	0	0	0	0	0	0	0	0	0	0	0	0	0	0
1187	1334	Q9NR99|MXRA5_HUMAN	Matrix-remodeling-associated protein 5 OS=Homo sapiens GN=MXRA5 PE=2 SV=3	34.98	0	0	0	0	0	0	0	0	0	0	0	0	0	0	0	0	0	0	0	0	0	0	0	0	0	0	0	0	0	0	0	0	0	0	0	0	0	0	0	0	0	0	0	0	0
972	1362	P03300|POLG_POL1M	Genome polyprotein OS=Poliovirus type 1 (strain Mahoney) PE=1 SV=3	34.96	0	0	0	0	0	0	0	0	0	0	0	0	0	0	0	0	0	0	0	0	0	0	0	0	0	0	0	0	0	0	0	0	0	0	0	0	0	0	0	0	0	0	0	0	0
972	1363	P03301|POLG_POL1S	Genome polyprotein OS=Poliovirus type 1 (strain Sabin) PE=1 SV=3	34.96	0	0	0	0	0	0	0	0	0	0	0	0	0	0	0	0	0	0	0	0	0	0	0	0	0	0	0	0	0	0	0	0	0	0	0	0	0	0	0	0	0	0	0	0	0
736	2201	P25067|CO8A2_HUMAN	Collagen alpha-2(VIII) chain OS=Homo sapiens GN=COL8A2 PE=1 SV=2	34.96	0	0	1	0	0	0	0	0	0	0	0	0	0	0	0	0	0	0	0	0	0	0	0	0	0	0	0	0	0	0	0	0	0	0	0	0	1	0	0	0	0	0	0	1	1
1815	2360	P09238|MMP10_HUMAN	Stromelysin-2 OS=Homo sapiens GN=MMP10 PE=1 SV=1	34.92	0	0	0	0	0	0	0	0	0	0	0	0	0	0	0	0	0	0	0	0	0	0	0	0	0	0	0	0	0	0	0	0	0	0	0	0	0	0	0	0	0	2	0	0	0
1437	1240	P98164|LRP2_HUMAN	Low-density lipoprotein receptor-related protein 2 OS=Homo sapiens GN=LRP2 PE=1 SV=3	34.89	0	0	0	0	0	0	0	0	0	0	0	0	0	0	0	0	0	0	0	0	0	0	0	0	0	0	0	0	0	0	0	0	0	0	0	0	0	0	0	0	0	0	0	0	0
1798	1424	O15018|PDZD2_HUMAN	PDZ domain-containing protein 2 OS=Homo sapiens GN=PDZD2 PE=1 SV=4	34.88	0	0	0	0	0	0	0	0	0	0	0	0	0	0	0	0	0	0	0	0	0	0	0	0	0	0	0	0	0	0	0	0	0	0	0	0	0	0	0	0	0	0	0	0	0
1407	3959	Q9H299|SH3L3_HUMAN	SH3 domain-binding glutamic acid-rich-like protein 3 OS=Homo sapiens GN=SH3BGRL3 PE=1 SV=1	34.86	0	0	0	0	0	0	0	0	0	0	0	0	0	0	0	0	0	0	0	0	0	0	0	0	0	0	0	0	0	0	0	0	0	0	0	0	0	0	0	0	0	11	0	0	11
1726	2168	Q6E0U4|DMKN_HUMAN	Dermokine OS=Homo sapiens GN=DMKN PE=1 SV=3	34.82	0	0	0	0	0	0	2	0	0	0	0	0	2	0	0	0	0	0	0	0	0	0	0	0	0	0	0	0	0	0	0	0	0	0	0	0	0	0	0	0	0	0	0	0	0
1470	1487	Q13363|CTBP1_HUMAN	C-terminal-binding protein 1 OS=Homo sapiens GN=CTBP1 PE=1 SV=2	34.75	0	0	0	0	0	0	0	0	0	0	0	0	0	0	0	0	0	0	0	0	0	0	0	0	0	0	0	0	0	0	0	0	0	0	0	0	0	0	0	0	0	0	0	0	0
1470	2232	P56545|CTBP2_HUMAN	C-terminal-binding protein 2 OS=Homo sapiens GN=CTBP2 PE=1 SV=1	34.75	0	0	0	0	0	0	0	0	0	0	0	0	0	0	0	0	0	0	0	0	0	0	0	0	0	0	0	0	0	0	0	0	0	0	0	0	0	0	0	0	0	0	0	0	0
1992	3198	P10073|ZSC22_HUMAN	Zinc finger and SCAN domain-containing protein 22 OS=Homo sapiens GN=ZSCAN22 PE=1 SV=2	34.69	0	0	0	0	0	0	0	0	0	0	0	0	0	0	0	0	0	0	0	0	0	0	0	0	0	0	0	0	0	0	0	0	0	0	0	0	0	0	0	0	0	0	0	0	0
1192	2202	Q9NZM4|GSCR1_HUMAN	Glioma tumor suppressor candidate region gene 1 protein OS=Homo sapiens GN=GLTSCR1 PE=1 SV=2	34.63	0	0	0	0	0	0	0	1	0	0	0	0	0	0	0	0	0	0	0	0	0	0	0	0	0	0	0	0	0	0	0	0	0	0	0	0	0	0	0	0	0	0	0	1	0
1866	1847	Q96N67|DOCK7_HUMAN	Dedicator of cytokinesis protein 7 OS=Homo sapiens GN=DOCK7 PE=1 SV=4	34.63	0	0	0	0	0	0	0	0	0	0	0	0	0	0	0	0	0	0	0	0	0	0	0	0	0	0	0	0	0	0	0	0	0	0	0	0	0	0	0	0	0	0	0	0	0
3464	3038	O60506|HNRPQ_HUMAN	Heterogeneous nuclear ribonucleoprotein Q OS=Homo sapiens GN=SYNCRIP PE=1 SV=2	34.56	0	0	0	0	0	0	0	0	0	0	0	0	0	0	0	0	0	0	0	0	0	0	0	0	0	0	0	0	0	0	0	0	0	0	0	0	0	0	0	0	0	0	0	0	0
3352	3423	Q96AP7|ESAM_HUMAN	Endothelial cell-selective adhesion molecule OS=Homo sapiens GN=ESAM PE=1 SV=1	34.49	0	0	0	0	0	0	4	0	0	0	0	0	0	0	0	0	0	0	0	0	0	0	0	0	0	0	0	0	0	0	0	0	0	0	0	0	0	0	0	0	0	0	0	0	0
1658	1863	P0CJ78|ZN865_HUMAN	Zinc finger protein 865 OS=Homo sapiens GN=ZNF865 PE=3 SV=1	34.43	0	0	0	0	0	0	0	0	0	0	0	0	0	0	0	0	0	0	0	0	0	0	0	0	0	0	0	0	0	0	0	0	0	0	0	0	0	0	0	0	0	0	0	0	0
1284	3387	P60903|S10AA_HUMAN	Protein S100-A10 OS=Homo sapiens GN=S100A10 PE=1 SV=2	34.32	0	0	0	0	0	0	0	0	0	0	0	0	0	0	0	0	0	0	0	0	0	0	0	0	0	0	0	0	18	0	0	0	0	0	0	0	0	0	0	0	0	0	0	0	0
2153	3705	O00625|PIR_HUMAN	Pirin OS=Homo sapiens GN=PIR PE=1 SV=1	34.31	0	0	0	0	0	0	0	0	0	0	0	0	0	0	0	0	0	0	0	0	0	0	0	0	0	0	0	0	0	0	0	0	0	0	0	0	0	0	0	0	0	4	0	0	0
973	1565	Q9Y493|ZAN_HUMAN	Zonadhesin OS=Homo sapiens GN=ZAN PE=2 SV=4	34.27	0	0	0	0	0	0	0	0	0	0	0	0	0	0	0	0	0	0	0	0	0	0	0	0	0	0	0	0	0	0	0	0	0	0	0	0	0	0	0	0	0	0	0	0	0
2062	1771	P25098|ARBK1_HUMAN	Beta-adrenergic receptor kinase 1 OS=Homo sapiens GN=ADRBK1 PE=1 SV=2	34.25	0	0	0	0	0	0	0	0	0	0	0	0	0	0	0	0	0	0	0	0	1	0	0	0	0	0	0	0	0	0	0	0	0	0	0	0	0	0	0	0	0	0	0	0	0
1032	2364	Q9Y2L6|FRM4B_HUMAN	FERM domain-containing protein 4B OS=Homo sapiens GN=FRMD4B PE=1 SV=4	34.25	0	0	0	0	0	0	0	0	0	0	0	0	0	0	0	0	0	0	0	0	0	0	0	0	0	0	0	0	0	0	0	0	0	0	0	0	0	0	0	0	0	0	0	0	0
2004	1327	P08572|CO4A2_HUMAN	Collagen alpha-2(IV) chain OS=Homo sapiens GN=COL4A2 PE=1 SV=4	34.13	0	0	0	0	0	0	0	0	0	0	0	0	0	0	0	0	0	0	0	0	0	0	0	0	0	0	0	0	0	0	0	0	0	0	0	0	0	0	0	0	0	0	0	0	0
3207	2495	P62191|PRS4_HUMAN	26S protease regulatory subunit 4 OS=Homo sapiens GN=PSMC1 PE=1 SV=1	34.12	0	0	0	0	0	0	0	0	0	0	0	0	0	0	0	0	0	0	0	0	0	0	0	0	0	0	0	0	0	0	0	0	0	0	0	0	0	0	0	0	0	5	0	0	0
396	1633	Q5T011|SZT2_HUMAN	Protein SZT2 OS=Homo sapiens GN=SZT2 PE=1 SV=3	34.11	0	0	0	0	0	0	0	0	0	0	0	0	0	0	0	0	0	0	0	0	0	0	0	0	0	0	0	0	0	0	0	0	0	0	0	0	0	0	0	0	0	0	0	0	0
1541	3824	P45877|PPIC_HUMAN	Peptidyl-prolyl cis-trans isomerase C OS=Homo sapiens GN=PPIC PE=1 SV=1	34.11	0	0	0	0	6	0	0	0	0	0	0	0	0	0	0	0	0	0	0	0	6	0	0	0	0	0	0	0	0	0	0	0	0	0	0	0	0	0	0	0	0	0	0	0	0
513	1938	P01266|THYG_HUMAN	Thyroglobulin OS=Homo sapiens GN=TG PE=1 SV=5	34.09	0	0	0	0	0	0	0	0	0	0	0	0	0	0	0	0	0	0	0	0	0	0	0	0	0	0	0	0	0	0	0	0	0	0	0	0	0	0	0	0	0	0	0	0	0
1242	1668	Q9P273|TEN3_HUMAN	Teneurin-3 OS=Homo sapiens GN=TENM3 PE=2 SV=3	34.07	0	0	0	0	0	0	0	0	0	0	0	0	0	0	0	0	0	0	0	0	0	0	0	0	0	0	0	0	0	0	0	0	0	0	0	0	0	0	0	0	0	0	0	0	0
1002	1412	P05997|CO5A2_HUMAN	Collagen alpha-2(V) chain OS=Homo sapiens GN=COL5A2 PE=1 SV=3	33.96	0	0	0	0	0	0	0	0	0	0	0	0	0	0	0	1	0	0	0	0	0	0	0	0	0	0	0	0	0	0	0	0	0	0	0	0	0	0	0	0	0	0	0	0	0
1952	2932	Q6UY61|L_SABVB	RNA-directed RNA polymerase L OS=Sabia mammarenavirus (isolate Human/Brasil/SPH114202/1990) GN=L PE=3 SV=1	33.89	0	0	0	0	0	0	0	0	0	0	0	0	0	0	0	0	0	0	0	0	0	0	0	0	0	0	0	0	0	0	0	0	0	0	0	0	0	0	0	0	0	0	0	0	0
1773	1166	P22105|TENX_HUMAN	Tenascin-X OS=Homo sapiens GN=TNXB PE=1 SV=4	33.87	0	0	0	0	0	0	0	0	0	0	0	0	0	0	0	0	0	0	0	0	0	0	0	0	0	0	0	0	0	0	0	0	0	0	0	0	0	0	0	0	0	0	0	0	0
1229	2061	Q9ULI3|HEG1_HUMAN	Protein HEG homolog 1 OS=Homo sapiens GN=HEG1 PE=1 SV=3	33.76	0	0	0	0	0	0	0	0	0	0	0	0	0	0	0	0	0	0	0	0	0	0	0	0	0	0	0	0	0	0	0	0	0	0	0	0	0	0	0	0	0	0	0	0	0
3163	1840	Q13151|ROA0_HUMAN	Heterogeneous nuclear ribonucleoprotein A0 OS=Homo sapiens GN=HNRNPA0 PE=1 SV=1	33.73	0	0	0	0	0	0	0	0	0	0	0	0	0	0	0	0	0	0	0	0	0	0	0	0	0	0	0	0	0	0	0	0	0	0	0	0	0	0	4	0	0	0	0	0	0
2061	1553	Q99460|PSMD1_HUMAN	26S proteasome non-ATPase regulatory subunit 1 OS=Homo sapiens GN=PSMD1 PE=1 SV=2	33.72	0	0	0	0	0	0	0	0	0	0	0	0	0	0	0	0	0	0	0	0	0	0	0	0	0	0	0	0	0	0	0	0	0	0	0	0	0	0	2	0	0	2	0	0	0
1685	1321	P52339|DNBI_HHV7J	Major DNA-binding protein OS=Human herpesvirus 7 (strain JI) GN=DBP PE=3 SV=1	33.64	0	0	0	0	0	0	0	0	0	0	0	0	0	0	0	0	0	0	0	0	0	0	0	0	0	0	0	0	0	0	0	0	0	0	0	0	0	0	0	0	0	0	0	0	0
1386	3288	A0A0J9YWL9|TX13C_HUMAN	Testis-expressed sequence 13C protein OS=Homo sapiens GN=TEX13C PE=5 SV=1	33.56	0	0	0	0	0	0	0	0	0	0	0	0	0	0	0	0	0	0	0	0	0	0	0	0	0	0	0	0	0	0	0	0	0	0	0	1	0	0	0	0	0	0	0	0	0
463	1377	Q4JQX9|LTP_VZVO	Large tegument protein deneddylase OS=Varicella-zoster virus (strain Oka vaccine) GN=ORF22 PE=3 SV=2	33.53	0	0	0	0	0	0	0	0	0	0	0	0	0	0	0	0	0	0	0	0	0	0	0	0	0	0	0	0	0	0	0	0	0	0	0	0	0	0	0	0	0	0	0	0	0
463	1378	P09278|LTP_VZVD	Large tegument protein deneddylase OS=Varicella-zoster virus (strain Dumas) GN=ORF22 PE=3 SV=1	33.53	0	0	0	0	0	0	0	0	0	0	0	0	0	0	0	0	0	0	0	0	0	0	0	0	0	0	0	0	0	0	0	0	0	0	0	0	0	0	0	0	0	0	0	0	0
3215	3084	Q92734|TFG_HUMAN	Protein TFG OS=Homo sapiens GN=TFG PE=1 SV=2	33.5	0	0	0	0	0	0	0	0	0	0	0	0	0	0	0	0	0	0	0	0	0	0	0	0	0	0	0	0	0	0	0	0	0	0	0	0	0	0	0	0	0	6	0	0	0
1981	1526	P46379|BAG6_HUMAN	Large proline-rich protein BAG6 OS=Homo sapiens GN=BAG6 PE=1 SV=2	33.4	0	0	0	0	0	0	0	0	0	0	0	0	0	0	0	0	0	0	0	0	0	0	0	0	0	0	0	0	0	0	0	0	0	0	0	0	0	0	0	0	0	0	0	0	0
2107	3801	Q13474|DRP2_HUMAN	Dystrophin-related protein 2 OS=Homo sapiens GN=DRP2 PE=2 SV=2	33.35	0	0	0	0	0	0	0	0	0	0	0	0	0	0	0	0	0	0	0	0	0	0	0	0	0	0	0	0	0	0	0	0	0	0	0	0	0	0	0	0	0	0	0	0	0
3300	2115	O00303|EIF3F_HUMAN	Eukaryotic translation initiation factor 3 subunit F OS=Homo sapiens GN=EIF3F PE=1 SV=1	33.31	0	0	0	0	0	0	0	0	0	0	0	0	0	0	0	0	0	0	0	0	0	0	0	0	0	0	0	0	0	0	0	0	0	0	0	0	0	0	0	0	0	5	0	0	0
1020	3218	Q96EN8|MOCOS_HUMAN	Molybdenum cofactor sulfurase OS=Homo sapiens GN=MOCOS PE=1 SV=2	33.21	0	0	0	1	0	0	0	0	0	0	0	0	0	0	0	0	0	0	0	0	0	0	0	0	0	0	0	0	0	0	1	0	0	0	0	0	0	0	0	0	0	0	0	0	0
1588	1724	Q5TAX3|TUT4_HUMAN	Terminal uridylyltransferase 4 OS=Homo sapiens GN=ZCCHC11 PE=1 SV=3	33.2	0	0	0	0	0	0	0	0	0	0	0	0	0	0	0	0	0	0	0	0	0	0	0	0	0	0	0	0	0	0	0	0	0	0	0	0	0	0	0	0	0	0	0	0	0
2173	4239	P80511|S10AC_HUMAN	Protein S100-A12 OS=Homo sapiens GN=S100A12 PE=1 SV=2	33.2	0	0	0	0	0	0	0	0	0	0	0	9	0	0	0	0	0	0	0	0	0	0	0	0	0	0	0	0	0	0	0	0	0	0	0	0	0	0	0	0	0	0	0	0	0
1417	1289	O60522|TDRD6_HUMAN	Tudor domain-containing protein 6 OS=Homo sapiens GN=TDRD6 PE=2 SV=2	33.17	0	0	0	0	0	0	0	0	0	0	0	0	0	0	0	0	0	0	0	0	0	0	0	0	0	0	0	0	0	0	0	0	0	0	0	0	0	0	0	0	0	0	0	0	0
2143	3246	O43242|PSMD3_HUMAN	26S proteasome non-ATPase regulatory subunit 3 OS=Homo sapiens GN=PSMD3 PE=1 SV=2	33.16	0	0	0	0	0	0	0	0	0	0	0	0	0	0	0	2	0	0	0	0	0	0	0	0	0	0	0	0	0	0	0	0	0	0	0	0	0	0	0	0	0	2	0	0	0
3467	3408	Q9GZP8|IMUP_HUMAN	Immortalization up-regulated protein OS=Homo sapiens GN=IMUP PE=1 SV=1	33.12	0	0	0	0	0	0	0	0	0	0	0	0	0	0	0	0	0	0	0	0	0	0	0	0	0	0	0	0	0	0	0	0	0	0	0	0	0	0	0	0	0	9	0	0	0
1561	1386	Q9UMD9|COHA1_HUMAN	Collagen alpha-1(XVII) chain OS=Homo sapiens GN=COL17A1 PE=1 SV=3	33.06	0	0	0	0	0	0	0	0	0	0	0	0	0	0	0	0	0	0	0	0	0	0	0	0	0	0	0	0	0	0	0	0	0	0	0	0	0	0	0	0	0	0	0	0	0
1427	1772	Q9NS15|LTBP3_HUMAN	Latent-transforming growth factor beta-binding protein 3 OS=Homo sapiens GN=LTBP3 PE=1 SV=4	33.04	0	0	0	0	0	0	0	0	0	0	0	0	0	0	0	0	0	0	0	0	0	0	0	0	0	0	0	0	0	0	0	0	0	0	0	0	0	0	0	0	0	0	0	0	0
1789	1248	P78527|PRKDC_HUMAN	DNA-dependent protein kinase catalytic subunit OS=Homo sapiens GN=PRKDC PE=1 SV=3	33.01	0	0	0	0	0	0	0	0	0	0	0	0	0	0	0	0	0	0	0	0	0	0	0	0	0	0	0	0	0	0	0	0	0	0	0	0	0	0	0	0	0	0	0	0	0
1232	2450	O00567|NOP56_HUMAN	Nucleolar protein 56 OS=Homo sapiens GN=NOP56 PE=1 SV=4	32.99	0	0	0	0	0	0	0	0	0	0	0	0	0	0	0	0	0	0	0	0	0	0	0	0	0	0	0	0	0	0	0	0	0	0	0	0	0	0	0	0	0	0	0	0	0
3526	2942	Q3ZCW2|LEGL_HUMAN	Galectin-related protein OS=Homo sapiens GN=LGALSL PE=1 SV=2	32.97	0	0	0	0	0	0	0	0	0	0	0	0	0	0	0	0	0	0	0	0	0	0	0	0	0	0	0	0	0	0	0	0	0	0	0	0	0	0	0	0	0	11	0	0	0
1903	2164	Q96L93|KI16B_HUMAN	Kinesin-like protein KIF16B OS=Homo sapiens GN=KIF16B PE=1 SV=2	32.91	0	0	0	0	0	0	0	0	0	0	0	0	0	0	0	0	0	0	0	0	0	0	0	0	0	0	0	0	0	0	0	0	0	0	0	0	0	0	0	0	0	0	0	0	0
2174	4258	Q16563|SYPL1_HUMAN	Synaptophysin-like protein 1 OS=Homo sapiens GN=SYPL1 PE=1 SV=1	32.91	0	0	0	0	0	0	0	0	0	0	0	0	0	0	0	0	0	0	0	0	0	0	0	0	0	0	0	0	4	0	0	0	0	0	0	0	0	0	0	0	0	0	0	0	0
2090	2886	Q12962|TAF10_HUMAN	Transcription initiation factor TFIID subunit 10 OS=Homo sapiens GN=TAF10 PE=1 SV=1	32.78	0	0	0	0	0	0	0	0	0	0	0	0	0	0	0	0	0	0	0	0	0	0	0	0	0	0	0	0	0	0	0	0	0	0	0	0	0	0	0	0	0	0	0	0	0
1828	1356	Q685J3|MUC17_HUMAN	Mucin-17 OS=Homo sapiens GN=MUC17 PE=1 SV=2	32.6	0	0	0	0	0	0	0	0	0	0	0	0	0	0	0	0	0	0	0	0	0	0	0	0	0	0	0	0	0	0	0	0	0	0	0	0	0	0	0	0	0	0	0	0	0
1911	1897	P16157|ANK1_HUMAN	Ankyrin-1 OS=Homo sapiens GN=ANK1 PE=1 SV=3	32.6	0	0	0	0	0	0	0	0	0	0	0	0	0	0	0	0	0	0	0	0	0	0	0	0	0	0	0	0	0	0	0	0	0	0	0	0	0	0	0	0	0	0	0	0	0
1928	1456	P07942|LAMB1_HUMAN	Laminin subunit beta-1 OS=Homo sapiens GN=LAMB1 PE=1 SV=2	32.54	0	0	0	0	0	0	0	0	0	0	0	0	0	0	0	0	0	0	0	0	0	0	0	0	0	0	0	0	0	0	0	0	0	0	0	0	0	0	0	0	0	0	0	0	0
2080	2949	Q68D10|SPT2_HUMAN	Protein SPT2 homolog OS=Homo sapiens GN=SPTY2D1 PE=1 SV=3	32.46	0	0	0	0	0	0	0	0	0	0	0	0	0	0	0	0	0	2	0	0	0	0	0	0	0	0	0	0	0	0	0	0	0	0	0	0	0	0	0	0	0	0	0	0	0
1688	2867	Q9NWZ5|UCKL1_HUMAN	Uridine-cytidine kinase-like 1 OS=Homo sapiens GN=UCKL1 PE=1 SV=2	32.45	0	0	0	0	0	0	0	0	0	0	0	0	0	0	0	0	0	0	0	0	0	0	0	0	0	0	0	0	0	0	0	0	0	0	0	0	0	0	0	0	2	0	0	0	0
1598	1574	Q5SZK8|FREM2_HUMAN	FRAS1-related extracellular matrix protein 2 OS=Homo sapiens GN=FREM2 PE=1 SV=2	32.42	0	0	0	0	0	0	0	0	0	0	0	0	0	0	0	0	0	0	0	0	0	0	0	0	0	0	0	0	0	0	0	0	0	0	0	0	0	0	0	0	0	0	0	0	0
3263	2469	Q9WT45|UL38_HHV6Z	Apoptosis inhibitor U19 OS=Human herpesvirus 6B (strain Z29) GN=U19 PE=1 SV=1	32.37	0	0	0	0	0	0	0	0	0	0	0	3	0	0	0	0	0	0	0	0	0	0	0	0	0	0	0	0	0	0	0	0	0	0	0	0	0	0	0	0	0	0	0	0	0
1943	1414	Q8WWQ8|STAB2_HUMAN	Stabilin-2 OS=Homo sapiens GN=STAB2 PE=1 SV=3	32.36	0	0	0	0	0	0	0	0	0	0	0	0	0	0	0	0	0	0	0	0	0	0	0	0	0	0	0	0	0	0	0	0	0	0	0	0	0	0	0	0	0	0	0	0	0
1935	2746	P78337|PITX1_HUMAN	Pituitary homeobox 1 OS=Homo sapiens GN=PITX1 PE=1 SV=2	32.35	0	0	0	0	0	0	0	0	0	0	0	0	0	0	0	0	0	0	0	0	0	0	0	0	0	0	0	0	0	0	0	0	0	0	0	0	0	0	0	0	0	0	0	0	0
3465	3137	P55084|ECHB_HUMAN	Trifunctional enzyme subunit beta mitochondrial OS=Homo sapiens GN=HADHB PE=1 SV=3	32.35	0	0	0	0	0	0	0	0	0	0	0	0	0	0	0	0	0	0	0	0	0	0	0	0	0	0	0	0	0	0	0	0	0	0	0	0	0	0	0	0	0	0	0	0	0
2121	2531	Q9ULV4|COR1C_HUMAN	Coronin-1C OS=Homo sapiens GN=CORO1C PE=1 SV=1	32.31	0	0	0	0	0	0	0	0	0	0	0	0	0	0	0	0	0	0	0	0	0	0	0	0	0	0	0	0	0	0	0	6	0	0	0	0	0	0	0	0	0	0	0	0	0
1776	1411	P08F94|PKHD1_HUMAN	Fibrocystin OS=Homo sapiens GN=PKHD1 PE=1 SV=1	32.27	0	0	0	0	0	0	0	0	0	0	0	0	0	0	0	0	0	0	0	0	0	0	0	0	0	0	0	0	0	0	0	0	0	0	0	0	0	0	0	0	0	0	0	0	0
2625	1753	Q9UM54|MYO6_HUMAN	Unconventional myosin-VI OS=Homo sapiens GN=MYO6 PE=1 SV=4	32.22	0	0	0	0	0	0	0	0	0	0	0	0	0	0	0	0	0	0	0	0	0	0	0	0	0	0	0	0	0	0	0	0	0	0	0	0	0	0	0	0	0	2	0	0	0
3563	4248	P21080|E2_VACCC	Protein E2 OS=Vaccinia virus (strain Copenhagen) GN=E2L PE=3 SV=1	32.18	0	0	0	0	0	0	0	0	0	0	0	0	0	0	0	0	0	0	0	0	0	0	0	0	0	0	0	0	0	0	0	0	1	0	0	0	0	0	0	0	0	0	0	0	0
748	1609	Q15034|HERC3_HUMAN	Probable E3 ubiquitin-protein ligase HERC3 OS=Homo sapiens GN=HERC3 PE=1 SV=1	32.16	0	1	0	0	0	0	0	1	0	0	1	0	0	0	0	0	0	0	0	0	0	0	0	0	0	0	0	0	0	0	0	0	0	0	0	0	0	0	0	0	0	0	0	0	0
1585	5730	Q86UA1|PRP39_HUMAN	Pre-mRNA-processing factor 39 OS=Homo sapiens GN=PRPF39 PE=1 SV=3	32.11	0	0	0	0	0	0	0	0	0	0	0	0	0	0	0	0	0	0	0	0	0	0	0	0	0	0	0	0	0	0	0	0	0	0	0	0	0	0	0	0	0	0	0	0	0
2451	1373	Q86YZ3|HORN_HUMAN	Hornerin OS=Homo sapiens GN=HRNR PE=1 SV=2	32.03	0	0	0	0	0	0	0	0	0	0	0	0	0	0	0	0	0	0	0	0	0	0	0	0	0	0	0	0	0	0	0	0	0	0	0	0	0	0	0	0	0	0	0	0	0
1762	4018	P30626|SORCN_HUMAN	Sorcin OS=Homo sapiens GN=SRI PE=1 SV=1	31.88	0	0	0	0	0	0	0	0	0	0	0	0	0	0	0	0	0	0	0	0	0	0	0	0	0	0	0	0	0	0	0	0	0	0	0	0	0	0	11	0	0	0	0	0	0
2425	1302	Q14203|DCTN1_HUMAN	Dynactin subunit 1 OS=Homo sapiens GN=DCTN1 PE=1 SV=3	31.84	0	0	0	0	0	0	0	0	0	0	0	0	0	0	0	0	0	0	0	0	0	0	0	0	0	0	0	0	0	0	0	0	0	0	0	0	0	0	0	0	0	1	0	0	0
893	1350	Q8IXZ3|SP8_HUMAN	Transcription factor Sp8 OS=Homo sapiens GN=SP8 PE=1 SV=3	31.79	0	0	0	0	0	0	0	0	0	0	0	0	0	0	3	0	0	0	3	0	0	0	0	0	0	0	0	0	0	0	0	0	0	0	0	0	0	0	0	0	3	0	0	0	0
1836	1464	Q9UMN6|KMT2B_HUMAN	Histone-lysine N-methyltransferase 2B OS=Homo sapiens GN=KMT2B PE=1 SV=1	31.78	0	0	0	0	0	0	0	0	0	0	0	0	0	0	0	0	0	0	0	0	0	0	0	0	0	0	0	0	0	0	0	0	0	0	0	0	0	0	0	0	0	0	0	0	0
2157	2468	P30536|TSPO_HUMAN	Translocator protein OS=Homo sapiens GN=TSPO PE=1 SV=3	31.71	0	0	0	0	0	0	0	0	0	0	0	0	0	0	0	0	0	0	0	0	0	0	0	0	0	0	0	5	0	0	0	0	0	0	0	0	0	0	0	0	0	0	0	0	0
1847	1446	Q96JG9|ZN469_HUMAN	Zinc finger protein 469 OS=Homo sapiens GN=ZNF469 PE=2 SV=3	31.63	0	0	0	0	0	0	0	0	0	0	0	0	0	0	0	0	0	0	0	0	0	0	0	0	0	0	0	0	0	0	0	0	0	0	0	0	0	0	0	0	0	0	0	0	0
1067	1204	Q9P2P6|STAR9_HUMAN	StAR-related lipid transfer protein 9 OS=Homo sapiens GN=STARD9 PE=1 SV=3	31.56	0	0	0	0	0	0	0	0	0	0	0	0	0	0	0	0	0	0	0	0	0	0	0	0	0	0	0	0	0	0	0	0	0	0	0	0	0	0	0	0	0	0	0	0	0
2132	3227	Q5IS50|DPP6_PANTR	Dipeptidyl aminopeptidase-like protein 6 OS=Pan troglodytes GN=DPP6 PE=2 SV=1	31.54	0	0	0	0	0	0	0	0	0	0	0	0	0	0	0	0	0	0	0	0	0	0	0	0	0	0	0	0	0	0	0	0	0	0	0	0	0	0	0	0	0	0	0	0	0
2132	3231	P42658|DPP6_HUMAN	Dipeptidyl aminopeptidase-like protein 6 OS=Homo sapiens GN=DPP6 PE=1 SV=2	31.54	0	0	0	0	0	0	0	0	0	0	0	0	0	0	0	0	0	0	0	0	0	0	0	0	0	0	0	0	0	0	0	0	0	0	0	0	0	0	0	0	0	0	0	0	0
1492	2573	Q32MH5|F214A_HUMAN	Protein FAM214A OS=Homo sapiens GN=FAM214A PE=1 SV=2	31.45	0	0	0	0	0	0	0	0	0	0	0	0	0	0	0	1	0	0	0	0	0	0	0	0	0	0	0	0	0	0	0	0	0	0	0	0	0	0	0	0	0	0	0	0	0
1215	2720	P14138|EDN3_HUMAN	Endothelin-3 OS=Homo sapiens GN=EDN3 PE=1 SV=1	31.4	0	0	0	0	0	0	0	0	0	0	0	0	0	0	0	0	0	0	0	0	0	0	0	0	0	0	0	0	0	0	0	0	0	0	0	0	0	0	5	5	0	0	0	0	0
985	1823	Q92673|SORL_HUMAN	Sortilin-related receptor OS=Homo sapiens GN=SORL1 PE=1 SV=2	31.37	0	0	0	0	0	0	0	0	0	0	0	0	0	0	0	0	0	0	0	0	0	0	0	0	0	0	0	0	0	0	0	0	0	0	0	0	0	0	0	0	0	0	0	0	0
1870	2394	P55265|DSRAD_HUMAN	Double-stranded RNA-specific adenosine deaminase OS=Homo sapiens GN=ADAR PE=1 SV=4	31.34	0	0	0	0	0	0	0	0	0	0	0	0	0	0	0	0	0	0	0	0	0	0	0	0	0	0	0	0	0	0	0	0	0	0	0	0	0	0	0	0	0	0	0	0	0
2834	1607	Q9H2G2|SLK_HUMAN	STE20-like serine/threonine-protein kinase OS=Homo sapiens GN=SLK PE=1 SV=1	31.33	0	0	0	0	0	0	0	0	0	0	0	0	0	0	0	0	0	0	0	0	0	0	0	0	0	0	0	0	0	0	0	0	0	0	0	0	0	0	0	0	0	0	0	0	0
1791	1900	O15417|TNC18_HUMAN	Trinucleotide repeat-containing gene 18 protein OS=Homo sapiens GN=TNRC18 PE=1 SV=3	31.29	0	0	0	0	0	0	0	0	0	0	0	0	0	0	0	0	0	0	0	0	0	0	0	0	0	0	0	0	0	0	0	0	0	0	0	0	0	0	0	0	0	0	0	0	0
2688	2156	Q05BV3|EMAL5_HUMAN	Echinoderm microtubule-associated protein-like 5 OS=Homo sapiens GN=EML5 PE=2 SV=3	31.29	0	0	0	0	0	0	0	0	0	0	0	0	0	0	0	0	0	0	0	0	0	0	0	0	0	0	0	0	0	0	0	0	0	0	1	0	0	0	0	0	0	0	0	0	0
1508	6838	Q8NGQ5|OR9Q1_HUMAN	Olfactory receptor 9Q1 OS=Homo sapiens GN=OR9Q1 PE=2 SV=1	31.15	0	0	0	0	0	0	0	0	0	0	0	0	0	0	0	0	0	0	0	0	0	0	0	0	0	0	0	0	0	0	0	0	0	0	0	0	0	0	0	0	0	0	0	0	0
3385	1939	P84095|RHOG_HUMAN	Rho-related GTP-binding protein RhoG OS=Homo sapiens GN=RHOG PE=1 SV=1	31.13	0	0	0	0	0	0	0	0	0	0	0	0	0	0	0	10	0	0	0	0	0	0	0	0	0	0	0	0	0	0	0	0	0	0	0	0	0	0	0	0	0	0	0	0	0
3564	4304	Q9NR33|DPOE4_HUMAN	DNA polymerase epsilon subunit 4 OS=Homo sapiens GN=POLE4 PE=1 SV=2	31.11	0	0	0	0	0	0	0	0	0	0	0	0	0	0	0	0	0	0	0	0	0	0	0	0	0	0	0	0	0	0	0	0	0	0	0	0	0	0	0	0	0	0	0	0	0
855	2108	Q9HAU5|RENT2_HUMAN	Regulator of nonsense transcripts 2 OS=Homo sapiens GN=UPF2 PE=1 SV=1	31.07	0	0	0	0	0	0	0	0	0	0	0	0	0	0	0	0	0	0	0	0	0	0	0	0	0	0	0	0	0	0	0	0	0	0	0	0	0	0	0	0	0	0	1	0	0
1724	1885	P08240|SRPRA_HUMAN	Signal recognition particle receptor subunit alpha OS=Homo sapiens GN=SRPRA PE=1 SV=2	31.01	0	0	0	0	0	0	0	0	0	0	0	0	0	0	0	0	0	0	0	0	0	0	0	0	0	0	0	0	0	0	0	0	0	0	0	0	2	0	0	0	0	0	0	0	0
3073	1612	Q8TBC4|UBA3_HUMAN	NEDD8-activating enzyme E1 catalytic subunit OS=Homo sapiens GN=UBA3 PE=1 SV=2	30.97	0	0	0	0	0	0	0	0	0	0	0	0	0	0	0	0	0	0	0	0	0	0	0	0	0	0	0	0	0	0	0	0	0	0	0	0	0	0	0	0	0	5	0	0	0
573	2670	Q9ULW5|RAB26_HUMAN	Ras-related protein Rab-26 OS=Homo sapiens GN=RAB26 PE=1 SV=3	30.97	0	0	4	0	0	0	0	0	0	0	0	0	0	0	0	0	0	0	4	0	4	0	0	0	0	0	0	0	0	0	0	0	0	0	0	0	0	0	0	0	0	0	0	0	0
2110	2571	Q008S8|ECT2L_HUMAN	Epithelial cell-transforming sequence 2 oncogene-like OS=Homo sapiens GN=ECT2L PE=2 SV=2	30.95	0	0	0	0	0	0	0	0	0	0	0	0	0	0	0	0	0	0	0	0	0	0	0	0	0	0	0	0	0	0	0	0	0	0	0	0	0	0	0	0	0	0	0	0	0
1268	1561	Q9HCI5|MAGE1_HUMAN	Melanoma-associated antigen E1 OS=Homo sapiens GN=MAGEE1 PE=1 SV=2	30.94	0	0	0	0	0	0	0	0	0	0	1	0	0	0	0	0	0	0	0	0	0	0	0	0	0	0	0	0	0	0	0	0	0	0	0	0	0	0	0	0	0	0	0	0	0
1882	1522	Q14526|HIC1_HUMAN	Hypermethylated in cancer 1 protein OS=Homo sapiens GN=HIC1 PE=1 SV=5	30.87	0	0	0	0	0	0	0	0	0	0	0	0	0	0	0	0	0	0	0	0	0	0	0	0	0	0	0	0	0	0	0	0	0	0	0	0	0	0	0	0	0	0	0	0	0
3351	3086	P11169|GTR3_HUMAN	Solute carrier family 2 facilitated glucose transporter member 3 OS=Homo sapiens GN=SLC2A3 PE=1 SV=1	30.86	0	0	0	0	0	0	0	0	0	0	0	0	0	0	0	0	0	0	0	0	0	0	0	0	0	0	0	2	0	0	0	0	0	0	0	0	0	0	0	0	0	0	0	0	0
3351	3233	Q8TDB8|GTR14_HUMAN	Solute carrier family 2 facilitated glucose transporter member 14 OS=Homo sapiens GN=SLC2A14 PE=2 SV=1	30.86	0	0	0	0	0	0	0	0	0	0	0	0	0	0	0	0	0	0	0	0	0	0	0	0	0	0	0	2	0	0	0	0	0	0	0	0	0	0	0	0	0	0	0	0	0
801	2015	A6NGW2|STRCL_HUMAN	Putative stereocilin-like protein OS=Homo sapiens GN=STRCP1 PE=5 SV=1	30.61	0	0	0	0	0	0	0	0	0	0	0	0	0	0	0	0	0	0	0	0	0	0	0	0	0	0	0	0	0	0	0	0	0	0	0	0	0	0	0	0	0	0	0	0	0
801	2016	Q7RTU9|STRC_HUMAN	Stereocilin OS=Homo sapiens GN=STRC PE=2 SV=1	30.61	0	0	0	0	0	0	0	0	0	0	0	0	0	0	0	0	0	0	0	0	0	0	0	0	0	0	0	0	0	0	0	0	0	0	0	0	0	0	0	0	0	0	0	0	0
1830	1554	Q9BYW2|SETD2_HUMAN	Histone-lysine N-methyltransferase SETD2 OS=Homo sapiens GN=SETD2 PE=1 SV=3	30.6	0	0	0	0	0	0	0	0	0	0	0	0	0	0	0	0	0	0	0	0	0	0	0	0	0	0	0	0	0	0	0	0	0	0	0	0	0	0	0	0	0	0	0	0	0
2077	2126	Q5VZ46|K1614_HUMAN	Uncharacterized protein KIAA1614 OS=Homo sapiens GN=KIAA1614 PE=2 SV=3	30.59	0	0	0	0	0	0	0	0	0	0	0	0	0	0	0	0	0	0	0	0	0	0	0	0	0	0	0	0	0	0	0	0	0	0	0	0	0	0	0	0	0	0	0	0	0
783	1590	Q9NR16|C163B_HUMAN	Scavenger receptor cysteine-rich type 1 protein M160 OS=Homo sapiens GN=CD163L1 PE=1 SV=2	30.57	0	0	0	0	0	0	0	0	0	0	0	0	0	0	0	0	0	0	0	0	0	0	0	0	0	0	0	0	0	0	0	0	0	0	0	0	0	0	0	0	0	0	0	0	0
947	1981	O75165|DJC13_HUMAN	DnaJ homolog subfamily C member 13 OS=Homo sapiens GN=DNAJC13 PE=1 SV=5	30.51	0	0	0	0	0	0	0	0	0	0	0	0	0	0	0	0	0	0	0	0	0	0	0	0	0	0	0	0	0	0	0	0	0	0	0	0	0	0	0	1	0	0	0	0	0
1814	1348	P02461|CO3A1_HUMAN	Collagen alpha-1(III) chain OS=Homo sapiens GN=COL3A1 PE=1 SV=4	30.48	0	0	0	0	0	0	0	0	0	0	0	0	0	0	0	0	0	0	0	0	0	0	0	0	0	0	0	0	0	0	0	0	0	0	0	0	0	0	0	0	0	0	0	0	0
3469	3669	O95672|ECEL1_HUMAN	Endothelin-converting enzyme-like 1 OS=Homo sapiens GN=ECEL1 PE=1 SV=3	30.24	0	0	0	0	0	0	0	0	0	0	0	0	0	0	0	0	0	0	0	0	0	1	0	0	0	0	0	0	0	0	0	0	0	0	0	0	0	0	0	0	0	0	0	0	0
2063	3182	Q9BZ76|CNTP3_HUMAN	Contactin-associated protein-like 3 OS=Homo sapiens GN=CNTNAP3 PE=2 SV=3	30.22	0	0	0	0	0	0	0	0	0	0	0	0	0	0	0	0	0	0	0	0	0	0	0	0	0	0	0	0	0	0	0	0	0	0	0	0	0	0	0	0	0	0	0	0	0
2063	3281	Q96NU0|CNT3B_HUMAN	Contactin-associated protein-like 3B OS=Homo sapiens GN=CNTNAP3B PE=2 SV=2	30.22	0	0	0	0	0	0	0	0	0	0	0	0	0	0	0	0	0	0	0	0	0	0	0	0	0	0	0	0	0	0	0	0	0	0	0	0	0	0	0	0	0	0	0	0	0
3566	4321	Q9C002|NMES1_HUMAN	Normal mucosa of esophagus-specific gene 1 protein OS=Homo sapiens GN=NMES1 PE=2 SV=1	30.22	0	0	0	0	0	0	0	0	0	0	0	0	0	0	0	0	0	0	0	0	0	0	0	0	0	0	0	0	0	0	0	0	0	0	0	0	0	0	0	0	0	0	0	0	0
583	4527	P04492|E1BS_ADE12	E1B protein small T-antigen OS=Human adenovirus A serotype 12 PE=3 SV=1	30.21	0	0	0	0	0	0	0	0	0	0	0	0	0	0	0	0	0	0	0	0	0	0	0	0	0	0	0	0	0	0	0	0	0	8	8	0	0	0	0	0	0	0	0	0	0
3164	2102	Q13371|PHLP_HUMAN	Phosducin-like protein OS=Homo sapiens GN=PDCL PE=1 SV=3	30.19	0	0	0	0	0	0	0	0	0	0	0	0	0	0	0	0	0	0	0	0	0	0	0	0	0	0	0	0	0	0	0	0	3	0	0	0	0	0	0	0	0	0	0	0	0
534	3242	P52797|EFNA3_HUMAN	Ephrin-A3 OS=Homo sapiens GN=EFNA3 PE=1 SV=1	30.13	5	0	0	0	0	0	0	0	0	0	0	0	0	0	0	0	0	0	0	0	5	0	0	5	0	0	0	0	0	0	0	0	0	0	0	0	0	0	0	0	0	0	0	0	0
1629	2485	Q8NHM5|KDM2B_HUMAN	Lysine-specific demethylase 2B OS=Homo sapiens GN=KDM2B PE=1 SV=1	30	0	0	0	0	0	0	0	0	0	0	0	0	0	0	0	0	0	0	0	0	0	0	0	0	0	0	0	0	0	0	0	0	0	0	0	0	0	0	0	0	0	0	0	0	0
2024	1980	O94915|FRYL_HUMAN	Protein furry homolog-like OS=Homo sapiens GN=FRYL PE=1 SV=2	29.99	0	0	0	0	0	0	0	0	0	0	0	0	0	0	0	0	0	0	0	0	0	0	0	0	0	0	0	0	0	0	0	0	0	0	0	0	0	0	0	0	0	0	0	0	0
1906	1529	Q9NT22|EMIL3_HUMAN	EMILIN-3 OS=Homo sapiens GN=EMILIN3 PE=2 SV=2	29.96	0	0	0	0	0	0	0	0	0	0	0	0	0	0	0	0	0	0	0	0	0	0	0	0	0	0	0	0	0	0	0	0	0	0	0	0	0	0	0	0	0	0	0	0	0
3565	4315	P56747|CLD6_HUMAN	Claudin-6 OS=Homo sapiens GN=CLDN6 PE=1 SV=2	29.94	0	0	0	0	0	0	0	0	0	0	0	0	0	0	0	0	0	0	0	0	0	0	0	0	0	0	0	0	0	0	0	5	0	0	0	0	0	0	0	0	0	0	0	0	0
2069	3332	Q15063|POSTN_HUMAN	Periostin OS=Homo sapiens GN=POSTN PE=1 SV=2	29.81	0	0	0	0	0	0	0	0	0	0	0	0	0	0	0	0	0	0	0	0	0	0	0	0	0	0	0	0	0	0	0	0	0	0	0	0	0	0	0	0	0	0	0	0	0
1148	3160	Q86T13|CLC14_HUMAN	C-type lectin domain family 14 member A OS=Homo sapiens GN=CLEC14A PE=1 SV=1	29.71	0	0	0	0	0	0	0	0	0	0	0	0	0	0	0	0	0	0	0	0	0	0	0	0	0	0	0	0	0	2	0	0	0	0	0	0	0	0	0	0	0	0	0	0	0
3567	4323	P61923|COPZ1_HUMAN	Coatomer subunit zeta-1 OS=Homo sapiens GN=COPZ1 PE=1 SV=1	29.66	0	0	0	0	0	0	0	0	0	0	0	0	0	0	0	0	0	0	0	0	0	0	0	0	0	0	0	0	0	0	0	0	0	0	0	0	0	0	0	0	0	11	0	0	0
904	1735	Q6LEJ4|HEMA_I80A2	Hemagglutinin OS=Influenza A virus (strain A/Seal/Massachusetts/1/1980 H7N7) GN=HA PE=3 SV=1	29.63	0	3	0	3	0	0	0	0	0	0	0	0	0	0	0	0	0	0	0	0	0	0	0	0	0	0	0	0	0	0	0	0	0	0	0	0	0	0	0	0	0	0	0	0	0
1920	2963	Q86UW7|CAPS2_HUMAN	Calcium-dependent secretion activator 2 OS=Homo sapiens GN=CADPS2 PE=1 SV=2	29.59	0	0	0	0	0	0	0	0	0	0	0	0	0	0	0	0	0	0	0	0	0	0	0	0	0	0	0	0	0	0	0	0	0	0	0	0	0	0	0	0	0	0	0	0	0
2067	1894	Q8IWU5|SULF2_HUMAN	Extracellular sulfatase Sulf-2 OS=Homo sapiens GN=SULF2 PE=1 SV=1	29.53	0	0	0	0	0	0	0	0	0	0	0	0	0	0	0	0	0	0	0	0	0	0	0	0	0	0	0	0	0	0	0	0	0	0	0	1	0	0	0	0	0	0	0	0	0
2109	2448	O00534|VMA5A_HUMAN	von Willebrand factor A domain-containing protein 5A OS=Homo sapiens GN=VWA5A PE=2 SV=2	29.53	0	0	0	0	0	0	0	0	0	0	0	0	0	0	0	0	0	0	0	0	0	0	0	0	0	0	0	0	0	0	0	0	0	0	0	0	0	0	0	0	0	3	0	0	0
2779	1685	Q9H2K2|TNKS2_HUMAN	Tankyrase-2 OS=Homo sapiens GN=TNKS2 PE=1 SV=1	29.5	0	0	0	0	0	0	0	0	0	0	0	0	0	0	0	0	0	0	0	0	0	1	0	0	0	0	0	0	0	0	0	0	0	0	0	0	0	0	0	0	0	0	0	0	0
2102	2600	P58304|VSX2_HUMAN	Visual system homeobox 2 OS=Homo sapiens GN=VSX2 PE=1 SV=1	29.5	0	0	0	0	0	0	0	0	0	0	0	0	0	0	0	0	0	0	0	0	0	2	0	0	0	0	0	0	0	0	0	0	0	0	0	0	0	0	0	0	0	0	0	0	0
781	2030	Q9Y4F3|MARF1_HUMAN	Meiosis arrest female protein 1 OS=Homo sapiens GN=KIAA0430 PE=1 SV=6	29.48	0	0	0	0	0	0	0	0	0	0	0	0	0	0	0	0	0	0	0	0	0	0	0	0	0	0	0	0	0	0	0	0	0	0	0	0	0	0	0	0	0	0	0	0	0
2156	2184	Q16401|PSMD5_HUMAN	26S proteasome non-ATPase regulatory subunit 5 OS=Homo sapiens GN=PSMD5 PE=1 SV=3	29.39	0	0	0	0	0	0	0	0	0	0	0	0	0	0	0	0	0	0	0	0	0	0	0	0	0	0	0	0	0	0	0	0	0	0	0	0	0	0	0	0	0	3	0	0	0
2175	4328	P61019|RAB2A_HUMAN	Ras-related protein Rab-2A OS=Homo sapiens GN=RAB2A PE=1 SV=1	29.37	0	0	0	0	0	0	0	0	0	0	0	0	0	0	0	0	0	0	0	0	0	0	0	0	0	0	0	0	0	0	0	0	0	0	0	0	0	0	0	0	0	6	0	0	0
2175	4329	Q8WUD1|RAB2B_HUMAN	Ras-related protein Rab-2B OS=Homo sapiens GN=RAB2B PE=1 SV=1	29.37	0	0	0	0	0	0	0	0	0	0	0	0	0	0	0	0	0	0	0	0	0	0	0	0	0	0	0	0	0	0	0	0	0	0	0	0	0	0	0	0	0	6	0	0	0
1770	4435	Q14210|LY6D_HUMAN	Lymphocyte antigen 6D OS=Homo sapiens GN=LY6D PE=1 SV=1	29.3	0	0	0	0	0	0	0	0	0	0	0	0	0	0	0	0	0	0	0	0	0	0	0	0	0	0	0	0	0	0	0	0	0	0	0	0	0	0	0	0	0	0	0	0	0
3568	4332	P50238|CRIP1_HUMAN	Cysteine-rich protein 1 OS=Homo sapiens GN=CRIP1 PE=1 SV=3	29.29	0	0	0	0	0	0	0	0	0	0	0	0	0	0	0	0	0	0	0	0	0	0	0	0	0	0	0	0	0	0	0	0	0	0	0	0	0	0	0	0	0	12	0	0	0
2079	2497	Q81966|VE1_HPV59	Replication protein E1 OS=Human papillomavirus type 59 GN=E1 PE=3 SV=1	29.26	0	0	0	0	0	0	0	0	0	0	0	0	2	0	0	0	0	0	0	0	0	0	0	0	0	0	0	0	0	0	0	0	0	0	0	0	0	0	0	0	0	0	0	0	0
2079	3357	P17382|VE1_HPV31	Replication protein E1 OS=Human papillomavirus type 31 GN=E1 PE=3 SV=1	29.26	0	0	0	0	0	0	0	0	0	0	0	0	2	0	0	0	0	0	0	0	0	0	0	0	0	0	0	0	0	0	0	0	0	0	0	0	0	0	0	0	0	0	0	0	0
2819	2131	Q9H295|DCSTP_HUMAN	Dendritic cell-specific transmembrane protein OS=Homo sapiens GN=DCSTAMP PE=1 SV=1	29.21	0	0	0	0	0	0	0	0	0	0	0	0	0	0	0	0	2	0	0	0	0	0	0	0	0	0	0	0	0	0	0	0	0	0	0	0	0	0	0	0	0	0	0	0	0
1716	3001	P10163|PRB4_HUMAN	Basic salivary proline-rich protein 4 OS=Homo sapiens GN=PRB4 PE=1 SV=4	29.17	0	0	0	0	0	0	0	0	0	0	0	0	0	0	0	0	0	0	0	0	0	0	0	0	0	0	0	0	0	0	0	0	0	0	0	0	0	0	0	0	0	0	0	0	0
1716	4411	Q04118|PRB3_HUMAN	Basic salivary proline-rich protein 3 OS=Homo sapiens GN=PRB3 PE=1 SV=2	29.17	0	0	0	0	0	0	0	0	0	0	0	0	0	0	0	0	0	0	0	0	0	0	0	0	0	0	0	0	0	0	0	0	0	0	0	0	0	0	0	0	0	0	0	0	0
2235	1341	O75445|USH2A_HUMAN	Usherin OS=Homo sapiens GN=USH2A PE=1 SV=3	29.16	0	0	0	0	0	0	0	0	0	0	0	0	0	0	0	0	0	0	0	0	0	0	0	0	0	0	0	0	0	0	0	0	0	0	0	0	0	0	0	0	0	0	0	0	0
914	2698	O00763|ACACB_HUMAN	Acetyl-CoA carboxylase 2 OS=Homo sapiens GN=ACACB PE=1 SV=3	29.15	0	0	0	0	0	0	0	0	0	0	0	0	0	0	0	0	0	0	0	0	0	0	0	0	0	0	0	0	0	0	0	0	0	0	0	0	0	0	0	0	0	0	0	0	0
2470	1593	O95394|AGM1_HUMAN	Phosphoacetylglucosamine mutase OS=Homo sapiens GN=PGM3 PE=1 SV=1	29.13	0	0	0	0	0	0	0	0	0	0	0	0	0	0	0	0	0	0	0	0	0	0	0	0	0	0	0	0	0	0	0	0	0	0	0	0	0	0	0	0	0	0	0	0	0
3498	3735	Q969L2|MAL2_HUMAN	Protein MAL2 OS=Homo sapiens GN=MAL2 PE=1 SV=1	29.1	0	0	0	0	0	0	0	0	0	0	0	0	0	0	0	0	0	0	0	0	0	0	0	0	0	0	0	0	0	0	0	0	0	0	0	0	0	0	0	0	0	0	0	0	0
1509	2493	O75362|ZN217_HUMAN	Zinc finger protein 217 OS=Homo sapiens GN=ZNF217 PE=1 SV=1	29.08	0	0	0	0	0	0	0	0	0	0	0	0	0	0	0	0	0	0	0	0	0	0	0	0	0	0	0	0	0	0	0	0	0	0	0	0	0	0	0	0	0	0	0	0	0
276	1489	Q15772|SPEG_HUMAN	Striated muscle preferentially expressed protein kinase OS=Homo sapiens GN=SPEG PE=1 SV=4	29.05	0	0	0	0	0	0	0	0	0	0	0	0	0	0	0	0	0	0	0	0	0	0	0	0	0	0	0	0	0	0	0	0	0	0	0	0	0	0	0	0	0	0	0	0	0
516	4468	Q9IK92|NCAP_NIPAV	Nucleoprotein OS=Nipah virus GN=N PE=1 SV=1	29.04	0	0	0	0	0	0	0	0	0	0	0	0	0	0	0	0	0	0	0	0	0	2	0	0	0	0	0	0	0	0	0	0	0	0	0	0	0	0	0	0	0	0	0	0	0
1017	3010	P27232|VL1_HPV35	Major capsid protein L1 OS=Human papillomavirus type 35 GN=L1 PE=1 SV=2	29	0	0	0	0	0	0	0	0	0	0	0	0	0	0	0	0	0	0	0	0	0	0	0	0	2	0	0	0	0	0	0	0	0	0	0	0	0	0	2	0	0	0	0	0	0
1201	3066	Q9BSA4|TTYH2_HUMAN	Protein tweety homolog 2 OS=Homo sapiens GN=TTYH2 PE=1 SV=3	29	0	0	0	0	0	0	0	0	0	0	0	0	0	0	0	0	0	0	0	0	0	0	0	0	0	0	0	0	0	2	0	0	0	0	0	0	0	0	0	0	0	0	0	0	0
1536	2824	Q5VUG0|SMBT2_HUMAN	Scm-like with four MBT domains protein 2 OS=Homo sapiens GN=SFMBT2 PE=1 SV=1	28.94	0	0	0	0	0	0	0	0	0	0	0	0	1	0	0	0	0	0	0	0	0	0	0	0	0	0	0	0	0	0	0	0	0	0	0	0	0	0	0	0	0	0	0	0	0
695	3162	Q9NSC7|SIA7A_HUMAN	Alpha-N-acetylgalactosaminide alpha-2 6-sialyltransferase 1 OS=Homo sapiens GN=ST6GALNAC1 PE=2 SV=1	28.92	0	0	0	0	0	2	0	0	0	0	0	0	0	0	0	0	0	0	0	0	0	0	0	0	0	0	0	0	0	0	0	0	0	0	0	0	0	0	0	0	0	0	0	0	0
1140	2552	Q6SW04|IRS1_HCMVM	Protein IRS1 OS=Human cytomegalovirus (strain Merlin) GN=IRS1 PE=3 SV=1	28.91	0	0	0	0	0	0	0	0	0	0	0	0	0	0	0	0	0	0	0	0	0	0	0	0	0	0	0	0	0	0	0	0	0	0	0	0	0	0	0	0	0	2	0	0	0
1140	2561	Q6SVX2|TRS1_HCMVM	Protein TRS1 OS=Human cytomegalovirus (strain Merlin) GN=TRS1 PE=3 SV=1	28.91	0	0	0	0	0	0	0	0	0	0	0	0	0	0	0	0	0	0	0	0	0	0	0	0	0	0	0	0	0	0	0	0	0	0	0	0	0	0	0	0	0	2	0	0	0
1745	2842	O76083|PDE9A_HUMAN	High affinity cGMP-specific 3' 5'-cyclic phosphodiesterase 9A OS=Homo sapiens GN=PDE9A PE=1 SV=1	28.91	0	0	0	0	0	0	0	0	0	0	0	0	0	0	0	0	0	0	0	0	0	0	0	0	0	0	0	1	0	0	0	0	0	0	0	0	0	0	0	0	0	0	0	0	0
448	1683	Q96SN8|CK5P2_HUMAN	CDK5 regulatory subunit-associated protein 2 OS=Homo sapiens GN=CDK5RAP2 PE=1 SV=5	28.86	0	0	0	0	0	0	0	0	0	0	0	1	0	0	0	0	0	0	0	0	0	0	0	0	0	1	0	0	0	0	0	0	0	0	0	0	0	0	0	0	0	0	0	0	0
3476	4565	P16826|UL101_HCMVA	Uncharacterized protein UL101 OS=Human cytomegalovirus (strain AD169) GN=UL101 PE=4 SV=1	28.77	0	0	0	0	0	8	0	0	0	0	0	0	0	0	0	0	0	0	0	0	0	0	0	0	0	0	0	0	0	0	0	0	0	0	0	0	0	0	0	0	0	0	0	0	0
2856	1742	Q96NG3|TTC25_HUMAN	Tetratricopeptide repeat protein 25 OS=Homo sapiens GN=TTC25 PE=1 SV=2	28.74	0	0	0	0	0	0	0	0	0	0	0	0	0	0	0	0	0	0	0	0	0	0	0	0	0	0	0	0	0	0	1	0	0	0	0	0	0	0	0	0	0	0	0	0	0
319	2609	Q68CR1|SE1L3_HUMAN	Protein sel-1 homolog 3 OS=Homo sapiens GN=SEL1L3 PE=1 SV=2	28.7	0	0	0	0	0	0	0	0	0	0	0	0	0	0	0	0	0	0	0	0	0	0	0	0	0	0	0	0	0	0	0	0	0	0	1	0	0	0	0	0	0	0	0	0	0
998	1295	O90370|POLN_ONNVI	Non-structural polyprotein OS=O'nyong-nyong virus (strain Igbo Ora) PE=2 SV=1	28.67	0	0	0	0	0	0	0	0	0	0	0	0	0	0	0	0	0	0	0	0	0	0	0	0	0	0	0	0	0	0	0	0	0	0	0	0	0	0	0	0	0	0	0	0	0
1728	3128	Q8NC42|RN149_HUMAN	E3 ubiquitin-protein ligase RNF149 OS=Homo sapiens GN=RNF149 PE=2 SV=2	28.61	0	0	0	0	0	0	0	0	0	0	0	0	0	0	0	0	0	0	0	0	0	0	0	0	0	0	3	0	0	0	0	0	0	0	0	0	0	0	0	0	0	0	0	0	0
3532	4297	Q9H1E3|NUCKS_HUMAN	Nuclear ubiquitous casein and cyclin-dependent kinase substrate 1 OS=Homo sapiens GN=NUCKS1 PE=1 SV=1	28.57	0	0	0	0	0	0	0	0	0	0	0	0	0	0	0	0	0	0	0	0	0	0	0	0	0	0	0	0	0	0	0	0	0	0	0	0	0	0	0	0	0	0	0	0	0
1252	1780	P26070|NCAP_I47A0	Nucleoprotein OS=Influenza A virus (strain A/Fort Monmouth/1/1947 H1N1) GN=NP PE=3 SV=1	28.55	0	0	0	0	0	0	0	0	0	0	0	0	0	0	0	0	0	0	0	0	0	0	0	0	0	0	0	0	0	0	0	0	0	0	0	0	0	0	0	0	0	0	0	1	0
780	2224	P31327|CPSM_HUMAN	Carbamoyl-phosphate synthase [ammonia] mitochondrial OS=Homo sapiens GN=CPS1 PE=1 SV=2	28.46	0	0	0	0	0	0	0	0	0	0	0	0	0	0	0	0	0	0	0	0	0	0	0	0	0	0	0	0	0	0	0	0	0	0	0	0	0	0	0	1	0	0	0	0	0
637	3968	P36732|VL1_HPV10	Major capsid protein L1 OS=Human papillomavirus type 10 GN=L1 PE=3 SV=1	28.38	0	0	0	0	0	0	0	0	0	0	0	0	0	0	0	0	0	0	0	0	0	0	0	0	0	0	0	0	0	0	0	2	0	0	0	0	0	0	0	0	0	0	2	0	0
702	3606	Q5HYK7|SH319_HUMAN	SH3 domain-containing protein 19 OS=Homo sapiens GN=SH3D19 PE=1 SV=2	28.3	0	0	0	0	0	0	0	0	0	0	0	0	0	0	1	0	0	0	0	0	0	0	0	0	0	0	0	0	0	0	0	0	0	0	0	0	0	0	0	0	0	0	0	0	0
3206	2476	Q9IVZ8|CAPSD_HEVCT	Capsid protein OS=Hepatitis E virus genotype 4 (isolate Human/China/T1) GN=ORF2 PE=1 SV=1	28.21	0	0	0	0	0	0	0	0	0	0	0	0	0	0	0	0	0	0	0	0	0	0	0	0	0	0	0	0	0	0	0	0	0	0	2	0	0	0	0	0	0	0	0	0	0
1974	2284	P41240|CSK_HUMAN	Tyrosine-protein kinase CSK OS=Homo sapiens GN=CSK PE=1 SV=1	28.15	0	0	0	0	0	0	0	0	0	0	0	0	0	0	0	0	0	0	0	0	0	0	0	0	0	0	0	0	0	0	0	0	0	0	0	0	0	0	0	0	0	3	0	0	0
3258	2053	P46459|NSF_HUMAN	Vesicle-fusing ATPase OS=Homo sapiens GN=NSF PE=1 SV=3	28.12	0	0	0	0	0	0	0	0	0	0	0	0	0	0	0	0	0	0	0	0	0	0	0	0	0	0	0	0	0	0	0	0	0	0	0	0	0	0	0	0	0	2	0	0	0
1118	4621	Q7Z4M0|RE114_HUMAN	Meiotic recombination protein REC114 OS=Homo sapiens GN=REC114 PE=2 SV=2	28.08	0	0	0	0	0	0	0	0	0	0	0	0	0	0	0	0	0	0	0	0	0	0	5	0	0	0	0	0	0	0	0	0	0	0	0	0	0	0	0	0	0	0	0	0	0
2016	2295	A6NKT7|RGPD3_HUMAN	RanBP2-like and GRIP domain-containing protein 3 OS=Homo sapiens GN=RGPD3 PE=3 SV=2	28.06	0	0	0	0	0	0	0	0	0	0	0	0	0	0	0	0	0	0	0	0	0	0	0	0	0	0	0	0	0	0	0	0	0	0	0	0	0	0	0	0	0	0	0	0	0
2016	2547	Q7Z3J3|RGPD4_HUMAN	RanBP2-like and GRIP domain-containing protein 4 OS=Homo sapiens GN=RGPD4 PE=2 SV=3	28.06	0	0	0	0	0	0	0	0	0	0	0	0	0	0	0	0	0	0	0	0	0	0	0	0	0	0	0	0	0	0	0	0	0	0	0	0	0	0	0	0	0	0	0	0	0
2016	3098	P0DJD0|RGPD1_HUMAN	RANBP2-like and GRIP domain-containing protein 1 OS=Homo sapiens GN=RGPD1 PE=2 SV=1	28.06	0	0	0	0	0	0	0	0	0	0	0	0	0	0	0	0	0	0	0	0	0	0	0	0	0	0	0	0	0	0	0	0	0	0	0	0	0	0	0	0	0	0	0	0	0
2016	3100	P0DJD1|RGPD2_HUMAN	RANBP2-like and GRIP domain-containing protein 2 OS=Homo sapiens GN=RGPD2 PE=2 SV=1	28.06	0	0	0	0	0	0	0	0	0	0	0	0	0	0	0	0	0	0	0	0	0	0	0	0	0	0	0	0	0	0	0	0	0	0	0	0	0	0	0	0	0	0	0	0	0
896	1283	P08319|ADH4_HUMAN	Alcohol dehydrogenase 4 OS=Homo sapiens GN=ADH4 PE=1 SV=5	27.98	0	0	0	0	0	0	0	0	0	0	0	0	0	0	0	0	0	0	0	0	0	0	0	0	0	0	2	0	0	0	0	0	0	0	0	0	0	0	0	0	0	0	0	0	0
2030	2389	Q9NPY3|C1QR1_HUMAN	Complement component C1q receptor OS=Homo sapiens GN=CD93 PE=1 SV=3	27.95	0	0	0	0	0	0	0	0	0	0	0	0	0	0	0	0	0	0	0	0	0	0	0	0	0	0	0	0	0	0	0	0	0	0	0	0	0	0	0	0	0	0	0	0	0
3305	2925	Q96G46|DUS3L_HUMAN	tRNA-dihydrouridine(47) synthase [NAD(P)(+)]-like OS=Homo sapiens GN=DUS3L PE=1 SV=2	27.94	0	0	0	0	0	0	0	0	0	0	0	0	0	0	0	0	0	0	0	0	0	0	0	0	0	0	0	0	0	0	0	0	0	0	0	0	0	0	0	0	0	0	0	0	2
2239	1501	Q9HCE0|EPG5_HUMAN	Ectopic P granules protein 5 homolog OS=Homo sapiens GN=EPG5 PE=1 SV=2	27.93	0	0	0	0	0	0	0	0	0	0	0	0	0	0	0	0	0	0	0	0	0	0	0	0	0	0	0	0	0	0	0	0	0	0	0	0	0	0	0	0	0	0	0	0	0
2151	3613	Q99933|BAG1_HUMAN	BAG family molecular chaperone regulator 1 OS=Homo sapiens GN=BAG1 PE=1 SV=4	27.91	0	0	0	0	0	0	0	0	0	0	0	0	0	0	0	0	0	0	0	0	0	0	0	0	0	0	0	0	0	0	0	0	0	0	0	0	0	0	0	0	0	5	0	0	0
1189	2133	Q9Y2G1|MRF_HUMAN	Myelin regulatory factor OS=Homo sapiens GN=MYRF PE=1 SV=3	27.86	0	0	0	0	0	0	0	0	0	0	0	0	0	0	0	0	0	0	0	0	0	0	0	0	0	0	0	0	0	0	0	0	0	0	0	1	0	0	0	0	0	0	0	0	0
1999	2455	Q8NDZ0|BEND2_HUMAN	BEN domain-containing protein 2 OS=Homo sapiens GN=BEND2 PE=2 SV=2	27.81	0	0	0	0	0	0	0	0	0	0	0	0	0	0	0	0	0	0	0	0	0	0	0	2	0	0	0	0	0	0	0	0	0	0	0	0	0	0	0	0	0	0	0	0	0
2055	2636	Q8IVG5|SAM9L_HUMAN	Sterile alpha motif domain-containing protein 9-like OS=Homo sapiens GN=SAMD9L PE=1 SV=2	27.78	0	0	0	0	0	0	0	0	0	0	0	0	0	0	0	0	0	0	0	0	0	0	0	0	0	0	0	0	0	0	0	0	0	0	0	0	0	0	0	0	0	0	0	0	0
882	2121	Q9BXW6|OSBL1_HUMAN	Oxysterol-binding protein-related protein 1 OS=Homo sapiens GN=OSBPL1A PE=1 SV=2	27.76	0	0	0	0	0	0	0	0	0	0	0	0	0	0	0	0	0	0	0	0	0	0	0	0	0	0	0	0	0	0	0	0	0	0	0	0	0	0	0	0	0	0	0	0	0
1343	1403	Q9NZJ4|SACS_HUMAN	Sacsin OS=Homo sapiens GN=SACS PE=1 SV=2	27.73	0	0	0	0	0	0	0	0	0	0	0	0	0	0	0	0	0	0	0	0	0	0	0	0	0	0	0	0	0	0	0	0	0	0	0	0	0	0	0	0	0	0	0	0	0
786	3208	Q8WZ71|TM158_HUMAN	Transmembrane protein 158 OS=Homo sapiens GN=TMEM158 PE=2 SV=2	27.65	0	0	0	0	0	0	0	0	0	0	0	0	0	0	0	0	0	0	0	0	0	0	0	0	0	0	0	0	0	0	0	0	0	0	0	0	0	0	0	0	0	0	0	0	0
1016	2193	Q5VWK5|IL23R_HUMAN	Interleukin-23 receptor OS=Homo sapiens GN=IL23R PE=1 SV=3	27.65	0	0	0	0	0	0	0	0	0	0	0	0	0	0	0	0	0	0	0	0	0	0	0	0	0	0	0	0	0	0	0	0	0	0	0	0	0	0	0	0	0	0	0	0	0
2742	3704	Q5JR12|PPM1J_HUMAN	Protein phosphatase 1J OS=Homo sapiens GN=PPM1J PE=1 SV=1	27.59	0	0	0	0	0	0	0	0	0	0	0	0	0	0	0	0	0	0	0	0	0	0	0	0	0	0	0	0	0	0	0	0	0	0	0	0	0	0	0	0	0	0	0	0	0
1126	2987	Q9UBK2|PRGC1_HUMAN	Peroxisome proliferator-activated receptor gamma coactivator 1-alpha OS=Homo sapiens GN=PPARGC1A PE=1 SV=1	27.56	0	0	0	0	0	0	0	0	0	0	0	0	0	0	0	0	0	0	0	0	0	0	0	0	0	0	0	0	0	0	0	0	0	0	0	0	0	0	0	0	0	0	0	0	0
1649	2152	Q8IVF4|DYH10_HUMAN	Dynein heavy chain 10 axonemal OS=Homo sapiens GN=DNAH10 PE=1 SV=4	27.53	0	0	0	0	0	0	0	0	0	0	0	0	0	0	0	0	0	0	0	0	0	0	0	0	0	0	0	0	0	0	0	0	0	0	0	0	0	0	0	0	0	0	0	0	0
3082	3166	P16050|LOX15_HUMAN	Arachidonate 15-lipoxygenase OS=Homo sapiens GN=ALOX15 PE=1 SV=3	27.5	0	0	0	0	0	0	0	0	0	0	0	0	0	0	0	0	0	0	0	0	0	0	0	0	0	0	0	0	0	0	0	0	0	0	0	0	0	0	0	0	0	0	0	0	0
2951	1786	Q0VF96|CGNL1_HUMAN	Cingulin-like protein 1 OS=Homo sapiens GN=CGNL1 PE=1 SV=2	27.44	0	0	0	0	0	0	0	0	0	0	0	0	0	0	0	0	0	0	0	0	0	0	0	0	0	0	0	0	0	0	0	0	0	0	0	0	0	0	0	0	0	0	0	0	0
1827	2182	Q69014|POLG_SVM93	Genome polyprotein (Fragment) OS=Sapporo virus (strain Human/United Kingdom/Manchester/1993) GN=ORF1 PE=1 SV=1	27.43	0	0	0	0	0	0	0	0	0	0	0	0	0	0	0	0	0	0	0	0	0	0	0	0	0	0	0	0	0	0	0	0	0	0	0	0	0	0	0	0	0	0	0	0	0
1827	2183	Q672I1|POLG_SVSAP	Genome polyprotein OS=Sapporo virus (isolate GI/Human/Germany/pJG-Sap01) PE=3 SV=1	27.43	0	0	0	0	0	0	0	0	0	0	0	0	0	0	0	0	0	0	0	0	0	0	0	0	0	0	0	0	0	0	0	0	0	0	0	0	0	0	0	0	0	0	0	0	0
3533	4489	Q9UBQ0|VPS29_HUMAN	Vacuolar protein sorting-associated protein 29 OS=Homo sapiens GN=VPS29 PE=1 SV=1	27.39	0	0	0	0	0	0	0	0	0	0	0	0	0	0	0	0	0	0	0	0	0	0	0	0	0	0	0	0	0	0	0	0	0	0	0	0	0	0	0	0	0	0	0	0	0
1072	1739	P10070|GLI2_HUMAN	Zinc finger protein GLI2 OS=Homo sapiens GN=GLI2 PE=1 SV=4	27.39	0	0	0	0	0	0	0	0	0	0	0	0	0	0	0	0	0	0	0	0	0	0	0	0	0	0	0	0	0	0	0	0	0	0	0	0	0	0	0	0	0	0	0	0	0
1400	4604	P10186|UNG_HHV11	Uracil-DNA glycosylase OS=Human herpesvirus 1 (strain 17) GN=UL2 PE=1 SV=1	27.38	0	0	0	0	0	0	0	0	0	0	0	0	0	0	0	0	0	0	0	0	0	0	0	0	0	0	0	0	0	0	0	0	0	0	0	0	0	0	0	0	0	0	0	0	0
497	2110	Q76LX8|ATS13_HUMAN	A disintegrin and metalloproteinase with thrombospondin motifs 13 OS=Homo sapiens GN=ADAMTS13 PE=1 SV=1	27.36	0	0	0	0	0	0	0	0	0	0	0	0	0	0	0	0	0	0	0	0	0	0	0	0	0	0	0	0	0	0	0	0	0	0	0	0	0	0	0	0	0	0	0	0	0
3387	2499	Q9BQ52|RNZ2_HUMAN	Zinc phosphodiesterase ELAC protein 2 OS=Homo sapiens GN=ELAC2 PE=1 SV=2	27.35	0	0	0	0	0	0	0	0	0	0	0	0	0	0	0	0	0	0	0	0	0	0	0	0	0	0	0	0	0	0	0	0	0	0	0	0	0	0	0	0	0	0	0	0	0
3347	2732	Q9H2Z4|NKX24_HUMAN	Homeobox protein Nkx-2.4 OS=Homo sapiens GN=NKX2-4 PE=3 SV=3	27.31	0	0	0	0	0	0	0	0	0	0	0	0	0	0	0	0	0	0	0	0	0	0	0	0	0	0	0	0	0	0	0	0	0	0	0	0	0	0	0	0	0	0	0	0	0
1633	2865	Q9ENL4|VP2_CTFVL	Putative RNA methyltransferase VP2 OS=Colorado tick fever virus (strain USA/Florio N-7180) PE=3 SV=1	27.27	0	0	0	0	0	0	0	0	0	0	0	0	0	0	0	0	0	0	0	0	0	0	0	0	0	0	0	0	0	0	0	0	0	0	0	0	0	0	0	0	0	0	0	0	0
871	2218	P52338|DNBI_HHV6U	Major DNA-binding protein OS=Human herpesvirus 6A (strain Uganda-1102) GN=DBP PE=3 SV=1	27.23	0	0	0	0	0	0	0	0	0	0	0	0	0	0	0	0	0	0	0	0	0	0	0	0	0	0	0	0	0	0	0	0	0	0	0	0	0	0	0	0	0	0	0	0	0
871	3442	P52538|DNBI_HHV6Z	Major DNA-binding protein OS=Human herpesvirus 6B (strain Z29) GN=DBP PE=3 SV=1	27.23	0	0	0	0	0	0	0	0	0	0	0	0	0	0	0	0	0	0	0	0	0	0	0	0	0	0	0	0	0	0	0	0	0	0	0	0	0	0	0	0	0	0	0	0	0
742	1692	P09848|LPH_HUMAN	Lactase-phlorizin hydrolase OS=Homo sapiens GN=LCT PE=1 SV=3	27.21	0	0	0	0	0	0	0	0	0	0	0	0	0	0	0	0	0	0	0	0	0	0	0	0	0	0	0	0	0	0	0	0	0	0	0	0	0	0	0	0	0	0	0	0	0
902	3848	Q92918|M4K1_HUMAN	Mitogen-activated protein kinase kinase kinase kinase 1 OS=Homo sapiens GN=MAP4K1 PE=1 SV=1	27.2	0	0	0	0	0	0	0	0	0	0	0	0	0	0	0	0	0	0	0	0	0	0	0	0	0	0	0	0	0	0	0	0	0	0	0	0	0	0	0	0	0	0	0	0	0
2097	3475	Q9NWM3|CUED1_HUMAN	CUE domain-containing protein 1 OS=Homo sapiens GN=CUEDC1 PE=1 SV=1	27.18	0	0	0	0	0	0	0	0	0	0	0	0	0	0	0	0	0	0	0	0	0	0	0	0	0	0	0	0	0	0	0	0	0	0	0	0	0	0	0	0	0	0	0	0	0
3505	4515	Q7L985|LIGO2_HUMAN	Leucine-rich repeat and immunoglobulin-like domain-containing nogo receptor-interacting protein 2 OS=Homo sapiens GN=LINGO2 PE=2 SV=1	27.18	0	0	0	0	0	0	0	0	0	0	0	0	0	0	0	0	0	0	0	0	0	0	0	0	0	0	0	0	0	0	0	0	0	0	0	0	0	0	0	0	0	0	0	0	0
2176	4857	Q02363|ID2_HUMAN	DNA-binding protein inhibitor ID-2 OS=Homo sapiens GN=ID2 PE=1 SV=1	27.16	0	0	0	0	0	0	0	0	0	0	0	0	0	0	0	0	0	0	0	0	0	0	0	0	0	0	0	0	0	0	0	0	0	0	0	0	0	0	0	0	0	0	0	0	0
806	2748	O94812|BAIP3_HUMAN	BAI1-associated protein 3 OS=Homo sapiens GN=BAIAP3 PE=1 SV=2	27.14	0	0	0	0	0	0	0	0	0	0	0	0	0	0	0	0	0	0	0	0	0	0	0	0	0	0	0	0	0	0	0	0	0	0	0	0	0	0	0	0	0	0	0	0	0
3420	2896	Q9HDC9|APMAP_HUMAN	Adipocyte plasma membrane-associated protein OS=Homo sapiens GN=APMAP PE=1 SV=2	27.1	0	0	0	0	0	0	0	0	0	0	0	0	0	0	0	0	0	0	0	0	0	0	0	0	0	0	0	0	0	0	0	0	0	0	0	0	0	0	0	0	0	0	0	0	0
2335	2234	Q92736|RYR2_HUMAN	Ryanodine receptor 2 OS=Homo sapiens GN=RYR2 PE=1 SV=3	27.05	0	0	0	0	0	0	0	0	0	0	0	0	0	0	0	0	0	0	0	0	0	0	0	0	0	0	0	0	0	0	0	0	0	0	0	0	0	0	0	0	0	0	0	0	0
1993	3204	O15482|TEX28_HUMAN	Testis-specific protein TEX28 OS=Homo sapiens GN=TEX28 PE=2 SV=1	27	0	0	0	0	0	0	0	0	0	0	0	0	0	0	0	0	0	0	0	0	0	0	0	0	0	0	0	0	0	0	0	0	0	0	0	0	0	0	0	0	0	0	0	0	0
1345	2793	Q8NG48|LINES_HUMAN	Protein Lines homolog 1 OS=Homo sapiens GN=LINS1 PE=2 SV=2	26.93	0	0	0	0	0	0	0	0	0	0	0	0	0	0	0	0	0	0	0	0	0	0	0	0	0	0	0	0	0	0	0	0	0	0	0	0	0	0	0	0	0	0	0	0	0
1358	1762	Q8N159|NAGS_HUMAN	N-acetylglutamate synthase mitochondrial OS=Homo sapiens GN=NAGS PE=1 SV=1	26.89	0	0	0	0	0	0	0	0	0	0	0	0	0	0	0	0	0	0	0	0	0	0	0	0	0	0	0	0	0	0	0	0	0	0	0	0	0	0	0	0	0	0	0	0	0
2505	3627	Q2NKJ3|CTC1_HUMAN	CST complex subunit CTC1 OS=Homo sapiens GN=CTC1 PE=1 SV=2	26.79	0	0	0	0	0	0	0	0	0	0	0	0	0	0	0	0	0	0	0	0	0	0	0	0	0	0	0	0	0	0	0	0	0	0	0	0	0	0	0	0	0	0	0	0	0
3530	4138	P30711|GSTT1_HUMAN	Glutathione S-transferase theta-1 OS=Homo sapiens GN=GSTT1 PE=1 SV=4	26.79	0	0	0	0	0	0	0	0	0	0	0	0	0	0	0	0	0	0	0	0	0	0	0	0	0	0	0	0	0	0	0	0	0	0	0	0	0	0	0	0	0	0	0	0	0
864	2735	Q12791|KCMA1_HUMAN	Calcium-activated potassium channel subunit alpha-1 OS=Homo sapiens GN=KCNMA1 PE=1 SV=2	26.79	0	0	0	0	0	0	0	0	0	0	0	0	0	0	0	0	0	0	0	0	0	0	0	0	0	0	0	0	0	0	0	0	0	0	0	0	0	0	0	0	0	0	0	0	0
1914	1624	Q9WDA6|POLG_DEN2Q	Genome polyprotein OS=Dengue virus type 2 (strain Peru/IQT2913/1996) PE=1 SV=1	26.77	0	0	0	0	0	0	0	0	0	0	0	0	0	0	0	0	0	0	0	0	0	0	0	0	0	0	0	0	0	0	0	0	0	0	0	0	0	0	0	0	0	0	0	0	0
1914	1625	P12823|POLG_DEN2P	Genome polyprotein OS=Dengue virus type 2 (strain Puerto Rico/PR159-S1/1969) PE=1 SV=1	26.77	0	0	0	0	0	0	0	0	0	0	0	0	0	0	0	0	0	0	0	0	0	0	0	0	0	0	0	0	0	0	0	0	0	0	0	0	0	0	0	0	0	0	0	0	0
2496	2222	Q8NB66|UN13C_HUMAN	Protein unc-13 homolog C OS=Homo sapiens GN=UNC13C PE=2 SV=3	26.75	0	0	0	0	0	0	0	0	0	0	0	0	0	0	0	0	0	0	0	0	0	0	0	0	0	0	0	0	0	0	0	0	0	0	0	0	0	0	0	0	0	0	0	0	0
2081	3416	Q7L0X0|TRIL_HUMAN	TLR4 interactor with leucine rich repeats OS=Homo sapiens GN=TRIL PE=1 SV=2	26.72	0	0	0	0	0	0	0	0	0	0	0	0	0	0	0	0	0	0	0	0	0	0	0	0	0	0	0	0	0	0	0	0	0	0	0	0	0	0	0	0	0	0	0	0	0
3074	2031	Q92954|PRG4_HUMAN	Proteoglycan 4 OS=Homo sapiens GN=PRG4 PE=1 SV=2	26.69	0	0	0	0	0	0	0	0	0	0	0	0	0	0	0	0	0	0	0	0	0	0	0	0	0	0	0	0	0	0	0	0	0	0	0	0	0	0	0	0	0	0	0	0	0
3013	1982	O14879|IFIT3_HUMAN	Interferon-induced protein with tetratricopeptide repeats 3 OS=Homo sapiens GN=IFIT3 PE=1 SV=1	26.64	0	0	0	0	0	0	0	0	0	0	0	0	0	0	0	0	0	0	0	0	0	0	0	0	0	0	0	0	0	0	0	0	0	0	0	0	0	0	0	0	0	0	0	0	0
2579	1797	O15054|KDM6B_HUMAN	Lysine-specific demethylase 6B OS=Homo sapiens GN=KDM6B PE=1 SV=4	26.63	0	0	0	0	0	0	0	0	0	0	0	0	0	0	0	0	0	0	0	0	0	0	0	0	0	0	0	0	0	0	0	0	0	0	0	0	0	0	0	0	0	0	0	0	0
911	3138	P0C675|ORF24_TTVV2	ORF2/4 protein OS=Torque teno virus (isolate Human/Japan/TRM1/1999) GN=ORF2/4 PE=4 SV=1	26.61	0	0	0	0	0	0	0	0	0	0	0	0	0	0	0	0	0	0	0	0	0	0	0	0	0	0	0	0	0	0	0	0	0	0	0	0	0	0	0	0	0	0	0	0	0
1230	1359	Q70CQ2|UBP34_HUMAN	Ubiquitin carboxyl-terminal hydrolase 34 OS=Homo sapiens GN=USP34 PE=1 SV=2	26.61	0	0	0	0	0	0	0	0	0	0	0	0	0	0	0	0	0	0	0	0	0	0	0	0	0	0	0	0	0	0	0	0	0	0	0	0	0	0	0	0	0	0	0	0	0
1590	1365	P10220|LTP_HHV11	Large tegument protein deneddylase OS=Human herpesvirus 1 (strain 17) GN=UL36 PE=1 SV=1	26.57	0	0	0	0	0	0	0	0	0	0	0	0	0	0	0	0	0	0	0	0	0	0	0	0	0	0	0	0	0	0	0	0	0	0	0	0	0	0	0	0	0	0	0	0	0
3346	2601	P22695|QCR2_HUMAN	Cytochrome b-c1 complex subunit 2 mitochondrial OS=Homo sapiens GN=UQCRC2 PE=1 SV=3	26.54	0	0	0	0	0	0	0	0	0	0	0	0	0	0	0	0	0	0	0	0	0	0	0	0	0	0	0	0	0	0	0	0	0	0	0	0	0	0	0	0	0	0	0	0	0
3433	4510	Q9BYV6|TRI55_HUMAN	Tripartite motif-containing protein 55 OS=Homo sapiens GN=TRIM55 PE=1 SV=2	26.53	0	0	0	0	0	0	0	0	0	0	0	0	0	0	0	0	0	0	0	0	0	0	0	0	0	0	0	0	0	0	0	0	0	0	0	0	0	0	0	0	0	0	0	0	0
3211	2878	Q9Y2J4|AMOL2_HUMAN	Angiomotin-like protein 2 OS=Homo sapiens GN=AMOTL2 PE=1 SV=3	26.53	0	0	0	0	0	0	0	0	0	0	0	0	0	0	0	0	0	0	0	0	0	0	0	0	0	0	0	0	0	0	0	0	0	0	0	0	0	0	0	0	0	0	0	0	0
1480	2490	Q86WR7|PRSR2_HUMAN	Proline and serine-rich protein 2 OS=Homo sapiens GN=PROSER2 PE=1 SV=2	26.5	0	0	0	0	0	0	0	0	0	0	0	0	0	0	0	0	0	0	0	0	0	0	0	0	0	0	0	0	0	0	0	0	0	0	0	0	0	0	0	0	0	0	0	0	0
1513	2834	Q9P2T1|GMPR2_HUMAN	GMP reductase 2 OS=Homo sapiens GN=GMPR2 PE=1 SV=1	26.46	0	0	0	0	0	0	0	0	0	0	0	0	0	0	0	0	0	0	0	0	0	0	0	0	0	0	0	0	0	0	0	0	0	0	0	0	0	0	0	0	0	0	0	0	0
1886	1276	Q3L8U1|CHD9_HUMAN	Chromodomain-helicase-DNA-binding protein 9 OS=Homo sapiens GN=CHD9 PE=1 SV=2	26.45	0	0	0	0	0	0	0	0	0	0	0	0	0	0	0	0	0	0	0	0	0	0	0	0	0	0	0	0	0	0	0	0	0	0	0	0	0	0	0	0	0	0	0	0	0
1375	2370	Q92797|SYMPK_HUMAN	Symplekin OS=Homo sapiens GN=SYMPK PE=1 SV=2	26.44	0	0	0	0	0	0	0	0	0	0	0	0	0	0	0	0	0	0	0	0	0	0	0	0	0	0	0	0	0	0	0	0	0	0	0	0	0	0	0	0	0	0	0	0	0
3019	2587	A7MBM2|DISP2_HUMAN	Protein dispatched homolog 2 OS=Homo sapiens GN=DISP2 PE=2 SV=2	26.43	0	0	0	0	0	0	0	0	0	0	0	0	0	0	0	0	0	0	0	0	0	0	0	0	0	0	0	0	0	0	0	0	0	0	0	0	0	0	0	0	0	0	0	0	0
2037	2173	Q9C0D5|TANC1_HUMAN	Protein TANC1 OS=Homo sapiens GN=TANC1 PE=1 SV=3	26.4	0	0	0	0	0	0	0	0	0	0	0	0	0	0	0	0	0	0	0	0	0	0	0	0	0	0	0	0	0	0	0	0	0	0	0	0	0	0	0	0	0	0	0	0	0
3259	2092	Q86VR7|VS10L_HUMAN	V-set and immunoglobulin domain-containing protein 10-like OS=Homo sapiens GN=VSIG10L PE=2 SV=2	26.34	0	0	0	0	0	0	0	0	0	0	0	0	0	0	0	0	0	0	0	0	0	0	0	0	0	0	0	0	0	0	0	0	0	0	0	0	0	0	0	0	0	0	0	0	0
1963	1969	Q9Y5Y9|SCNAA_HUMAN	Sodium channel protein type 10 subunit alpha OS=Homo sapiens GN=SCN10A PE=1 SV=2	26.3	0	0	0	0	0	0	0	0	0	0	0	0	0	0	0	0	0	0	0	0	0	0	0	0	0	0	0	0	0	0	0	0	0	0	0	0	0	0	0	0	0	0	0	0	0
694	3255	Q9Y5Y7|LYVE1_HUMAN	Lymphatic vessel endothelial hyaluronic acid receptor 1 OS=Homo sapiens GN=LYVE1 PE=1 SV=2	26.3	0	0	0	0	0	0	0	0	0	0	0	0	0	0	0	0	0	0	0	0	0	0	0	0	0	0	0	0	0	0	0	0	0	0	0	0	0	0	0	0	0	0	0	0	0
2112	3730	Q9INI3|VP4_BAVJK	Outer capsid protein VP4 OS=Banna virus (strain Indonesia/JKT-6423/1980) PE=4 SV=1	26.25	0	0	0	0	0	0	0	0	0	0	0	0	0	0	0	0	0	0	0	0	0	0	0	0	0	0	0	0	0	0	0	0	0	0	0	0	0	0	0	0	0	0	0	0	0
2011	2819	O43511|S26A4_HUMAN	Pendrin OS=Homo sapiens GN=SLC26A4 PE=1 SV=1	26.19	0	0	0	0	0	0	0	0	0	0	0	0	0	0	0	0	0	0	0	0	0	0	0	0	0	0	0	0	0	0	0	0	0	0	0	0	0	0	0	0	0	0	0	0	0
1372	3889	Q567U6|CCD93_HUMAN	Coiled-coil domain-containing protein 93 OS=Homo sapiens GN=CCDC93 PE=1 SV=2	26.18	0	0	0	0	0	0	0	0	0	0	0	0	0	0	0	0	0	0	0	0	0	0	0	0	0	0	0	0	0	0	0	0	0	0	0	0	0	0	0	0	0	0	0	0	0
1330	5096	P50391|NPY4R_HUMAN	Neuropeptide Y receptor type 4 OS=Homo sapiens GN=NPY4R PE=2 SV=1	26.15	0	0	0	0	0	0	0	0	0	0	0	0	0	0	0	0	0	0	0	0	0	0	0	0	0	0	0	0	0	0	0	0	0	0	0	0	0	0	0	0	0	0	0	0	0
1318	1737	O75179|ANR17_HUMAN	Ankyrin repeat domain-containing protein 17 OS=Homo sapiens GN=ANKRD17 PE=1 SV=3	26.09	0	0	0	0	0	0	0	0	0	0	0	0	0	0	0	0	0	0	0	0	0	0	0	0	0	0	0	0	0	0	0	0	0	0	0	0	0	0	0	0	0	0	0	0	0
1571	1588	Q89277|POLG_YEFVF	Genome polyprotein OS=Yellow fever virus (strain French neurotropic vaccine FNV) PE=3 SV=2	26.03	0	0	0	0	0	0	0	0	0	0	0	0	0	0	0	0	0	0	0	0	0	0	0	0	0	0	0	0	0	0	0	0	0	0	0	0	0	0	0	0	0	0	0	0	0
1571	1595	Q6DV88|POLG_YEFVA	Genome polyprotein OS=Yellow fever virus (strain Ghana/Asibi/1927) PE=1 SV=1	26.03	0	0	0	0	0	0	0	0	0	0	0	0	0	0	0	0	0	0	0	0	0	0	0	0	0	0	0	0	0	0	0	0	0	0	0	0	0	0	0	0	0	0	0	0	0
1571	1596	Q6J3P1|POLG_YEFVC	Genome polyprotein OS=Yellow fever virus (isolate Ivory Coast/1999) PE=3 SV=1	26.03	0	0	0	0	0	0	0	0	0	0	0	0	0	0	0	0	0	0	0	0	0	0	0	0	0	0	0	0	0	0	0	0	0	0	0	0	0	0	0	0	0	0	0	0	0
1571	1597	Q9YRV3|POLG_YEFVT	Genome polyprotein OS=Yellow fever virus (strain Trinidad/TRINID79A/1979) PE=3 SV=1	26.03	0	0	0	0	0	0	0	0	0	0	0	0	0	0	0	0	0	0	0	0	0	0	0	0	0	0	0	0	0	0	0	0	0	0	0	0	0	0	0	0	0	0	0	0	0
1571	1904	Q1X881|POLG_YEFVN	Genome polyprotein OS=Yellow fever virus (isolate Angola/14FA/1971) PE=3 SV=1	26.03	0	0	0	0	0	0	0	0	0	0	0	0	0	0	0	0	0	0	0	0	0	0	0	0	0	0	0	0	0	0	0	0	0	0	0	0	0	0	0	0	0	0	0	0	0
1877	4065	Q05329|DCE2_HUMAN	Glutamate decarboxylase 2 OS=Homo sapiens GN=GAD2 PE=1 SV=1	26	0	0	0	0	0	0	0	0	0	0	0	0	0	0	0	0	0	0	0	0	0	0	0	0	0	0	0	0	0	0	0	0	0	0	0	0	0	0	0	0	0	0	0	0	0
1254	4057	P13874|PA_INBAD	Polymerase acidic protein OS=Influenza B virus (strain B/Ann Arbor/1/1966 [wild-type]) GN=PA PE=3 SV=1	25.99	0	0	0	0	0	0	0	0	0	0	0	0	0	0	0	0	0	0	0	0	0	0	0	0	0	0	0	0	0	0	0	0	0	0	0	0	0	0	0	0	0	0	0	0	0
1254	4063	O36432|PA_INBP9	Polymerase acidic protein OS=Influenza B virus (strain B/Panama/45/1990) GN=PA PE=2 SV=1	25.99	0	0	0	0	0	0	0	0	0	0	0	0	0	0	0	0	0	0	0	0	0	0	0	0	0	0	0	0	0	0	0	0	0	0	0	0	0	0	0	0	0	0	0	0	0
1074	2716	Q92698|RAD54_HUMAN	DNA repair and recombination protein RAD54-like OS=Homo sapiens GN=RAD54L PE=1 SV=2	25.99	0	0	0	0	0	0	0	0	0	0	0	0	0	0	0	0	0	0	0	0	0	0	0	0	0	0	0	0	0	0	0	0	0	0	0	0	0	0	0	0	0	0	0	0	0
1444	1758	Q9BZZ2|SN_HUMAN	Sialoadhesin OS=Homo sapiens GN=SIGLEC1 PE=1 SV=2	25.97	0	0	0	0	0	0	0	0	0	0	0	0	0	0	0	0	0	0	0	0	0	0	0	0	0	0	0	0	0	0	0	0	0	0	0	0	0	0	0	0	0	0	0	0	0
657	4617	Q4AE62|GTDC1_HUMAN	Glycosyltransferase-like domain-containing protein 1 OS=Homo sapiens GN=GTDC1 PE=2 SV=1	25.94	0	0	0	0	0	0	0	0	0	0	0	0	0	0	0	0	0	0	0	0	0	0	0	0	0	0	0	0	0	0	0	0	0	0	0	0	0	0	0	0	0	0	0	0	0
2328	5027	P20548|YVBH_VACCC	Uncharacterized 7.4 kDa protein OS=Vaccinia virus (strain Copenhagen) GN=B ORF H PE=4 SV=1	25.93	0	0	0	0	0	0	0	0	0	0	0	0	0	0	0	0	0	0	0	0	0	0	0	0	0	0	0	0	0	0	0	0	0	0	0	0	0	0	0	0	0	0	0	0	0
2956	2613	Q9H981|ARP8_HUMAN	Actin-related protein 8 OS=Homo sapiens GN=ACTR8 PE=1 SV=2	25.9	0	0	0	0	0	0	0	0	0	0	0	0	0	0	0	0	0	0	0	0	0	0	0	0	0	0	0	0	0	0	0	0	0	0	0	0	0	0	0	0	0	0	0	0	0
2105	3327	Q9NZN1|IRPL1_HUMAN	Interleukin-1 receptor accessory protein-like 1 OS=Homo sapiens GN=IL1RAPL1 PE=1 SV=2	25.89	0	0	0	0	0	0	0	0	0	0	0	0	0	0	0	0	0	0	0	0	0	0	0	0	0	0	0	0	0	0	0	0	0	0	0	0	0	0	0	0	0	0	0	0	0
3017	2447	Q6N043|Z280D_HUMAN	Zinc finger protein 280D OS=Homo sapiens GN=ZNF280D PE=1 SV=3	25.88	0	0	0	0	0	0	0	0	0	0	0	0	0	0	0	0	0	0	0	0	0	0	0	0	0	0	0	0	0	0	0	0	0	0	0	0	0	0	0	0	0	0	0	0	0
2083	2149	Q5HYW3|RGAG4_HUMAN	Retrotransposon gag domain-containing protein 4 OS=Homo sapiens GN=RGAG4 PE=2 SV=1	25.86	0	0	0	0	0	0	0	0	0	0	0	0	0	0	0	0	0	0	0	0	0	0	0	0	0	0	0	0	0	0	0	0	0	0	0	0	0	0	0	0	0	0	0	0	0
2083	2576	Q81835|SHDAG_HDVU2	Small delta antigen OS=Hepatitis delta virus genotype I (isolate US-2) PE=3 SV=2	25.86	0	0	0	0	0	0	0	0	0	0	0	0	0	0	0	0	0	0	0	0	0	0	0	0	0	0	0	0	0	0	0	0	0	0	0	0	0	0	0	0	0	0	0	0	0
2083	2577	P0C6M5|LHDAG_HDVU2	Large delta antigen OS=Hepatitis delta virus genotype I (isolate US-2) PE=3 SV=1	25.86	0	0	0	0	0	0	0	0	0	0	0	0	0	0	0	0	0	0	0	0	0	0	0	0	0	0	0	0	0	0	0	0	0	0	0	0	0	0	0	0	0	0	0	0	0
2083	4161	P25884|SHDAG_HDVS2	Small delta antigen OS=Hepatitis delta virus genotype I (isolate Japanese S-2) PE=3 SV=3	25.86	0	0	0	0	0	0	0	0	0	0	0	0	0	0	0	0	0	0	0	0	0	0	0	0	0	0	0	0	0	0	0	0	0	0	0	0	0	0	0	0	0	0	0	0	0
2083	4162	P69618|SHDAG_HDV83	Small delta antigen OS=Hepatitis delta virus genotype II (isolate 7/18/83) PE=3 SV=2	25.86	0	0	0	0	0	0	0	0	0	0	0	0	0	0	0	0	0	0	0	0	0	0	0	0	0	0	0	0	0	0	0	0	0	0	0	0	0	0	0	0	0	0	0	0	0
2083	4163	P69619|SHDAG_HDVS1	Small delta antigen OS=Hepatitis delta virus genotype II (isolate Japanese S-1) PE=3 SV=2	25.86	0	0	0	0	0	0	0	0	0	0	0	0	0	0	0	0	0	0	0	0	0	0	0	0	0	0	0	0	0	0	0	0	0	0	0	0	0	0	0	0	0	0	0	0	0
2083	4164	P0C6L4|LHDAG_HDV83	Large delta antigen OS=Hepatitis delta virus genotype II (isolate 7/18/83) PE=3 SV=1	25.86	0	0	0	0	0	0	0	0	0	0	0	0	0	0	0	0	0	0	0	0	0	0	0	0	0	0	0	0	0	0	0	0	0	0	0	0	0	0	0	0	0	0	0	0	0
2083	4165	P0C6M0|LHDAG_HDVS2	Large delta antigen OS=Hepatitis delta virus genotype I (isolate Japanese S-2) PE=3 SV=1	25.86	0	0	0	0	0	0	0	0	0	0	0	0	0	0	0	0	0	0	0	0	0	0	0	0	0	0	0	0	0	0	0	0	0	0	0	0	0	0	0	0	0	0	0	0	0
2083	4166	P0C6L9|LHDAG_HDVS1	Large delta antigen OS=Hepatitis delta virus genotype II (isolate Japanese S-1) PE=3 SV=1	25.86	0	0	0	0	0	0	0	0	0	0	0	0	0	0	0	0	0	0	0	0	0	0	0	0	0	0	0	0	0	0	0	0	0	0	0	0	0	0	0	0	0	0	0	0	0
2083	4335	P0C6L3|SHDAG_HDVD3	Small delta antigen OS=Hepatitis delta virus genotype I (isolate D380) PE=1 SV=1	25.86	0	0	0	0	0	0	0	0	0	0	0	0	0	0	0	0	0	0	0	0	0	0	0	0	0	0	0	0	0	0	0	0	0	0	0	0	0	0	0	0	0	0	0	0	0
2083	4337	P29996|LHDAG_HDVD3	Large delta antigen OS=Hepatitis delta virus genotype I (isolate D380) PE=1 SV=2	25.86	0	0	0	0	0	0	0	0	0	0	0	0	0	0	0	0	0	0	0	0	0	0	0	0	0	0	0	0	0	0	0	0	0	0	0	0	0	0	0	0	0	0	0	0	0
2083	4691	P29997|SHDAG_HDVWO	Small delta antigen OS=Hepatitis delta virus genotype I (isolate Woodchuck) PE=3 SV=3	25.86	0	0	0	0	0	0	0	0	0	0	0	0	0	0	0	0	0	0	0	0	0	0	0	0	0	0	0	0	0	0	0	0	0	0	0	0	0	0	0	0	0	0	0	0	0
2083	4694	P0C6M9|LHDAG_HDVWO	Large delta antigen OS=Hepatitis delta virus genotype I (isolate Woodchuck) PE=3 SV=1	25.86	0	0	0	0	0	0	0	0	0	0	0	0	0	0	0	0	0	0	0	0	0	0	0	0	0	0	0	0	0	0	0	0	0	0	0	0	0	0	0	0	0	0	0	0	0
2083	4754	P06934|SHDAG_HDVIT	Small delta antigen OS=Hepatitis delta virus genotype I (isolate Italian) PE=1 SV=3	25.86	0	0	0	0	0	0	0	0	0	0	0	0	0	0	0	0	0	0	0	0	0	0	0	0	0	0	0	0	0	0	0	0	0	0	0	0	0	0	0	0	0	0	0	0	0
2083	4756	P0C6L6|LHDAG_HDVIT	Large delta antigen OS=Hepatitis delta virus genotype I (isolate Italian) PE=1 SV=1	25.86	0	0	0	0	0	0	0	0	0	0	0	0	0	0	0	0	0	0	0	0	0	0	0	0	0	0	0	0	0	0	0	0	0	0	0	0	0	0	0	0	0	0	0	0	0
2370	2984	Q96MX6|WDR92_HUMAN	WD repeat-containing protein 92 OS=Homo sapiens GN=WDR92 PE=1 SV=1	25.83	0	0	0	0	0	0	0	0	0	0	0	0	0	0	0	0	0	0	0	0	0	0	0	0	0	0	0	0	0	0	0	0	0	0	0	0	0	0	0	0	0	0	0	0	0
2703	2467	O43451|MGA_HUMAN	Maltase-glucoamylase intestinal OS=Homo sapiens GN=MGAM PE=1 SV=5	25.79	0	0	0	0	0	0	0	0	0	0	0	0	0	0	0	0	0	0	0	0	0	0	0	0	0	0	0	0	0	0	0	0	0	0	0	0	0	0	0	0	0	0	0	0	0
1562	1251	Q9C0F0|ASXL3_HUMAN	Putative Polycomb group protein ASXL3 OS=Homo sapiens GN=ASXL3 PE=2 SV=3	25.79	0	0	0	0	0	0	0	0	0	0	0	0	0	0	0	0	0	0	0	0	0	0	0	0	0	0	0	0	0	0	0	0	0	0	0	0	0	0	0	0	0	0	0	0	0
3177	3569	Q8IZJ1|UNC5B_HUMAN	Netrin receptor UNC5B OS=Homo sapiens GN=UNC5B PE=1 SV=2	25.76	0	0	0	0	0	0	0	0	0	0	0	0	0	0	0	0	0	0	0	0	0	0	0	0	0	0	0	0	0	0	0	0	0	0	0	0	0	0	0	0	0	0	0	0	0
2460	1506	Q86VB7|C163A_HUMAN	Scavenger receptor cysteine-rich type 1 protein M130 OS=Homo sapiens GN=CD163 PE=1 SV=2	25.72	0	0	0	0	0	0	0	0	0	0	0	0	0	0	0	0	0	0	0	0	0	0	0	0	0	0	0	0	0	0	0	0	0	0	0	0	0	0	0	0	0	0	0	0	0
1369	3342	P29317|EPHA2_HUMAN	Ephrin type-A receptor 2 OS=Homo sapiens GN=EPHA2 PE=1 SV=2	25.72	0	0	0	0	0	0	0	0	0	0	0	0	0	0	0	0	0	0	0	0	0	0	0	0	0	0	0	0	0	0	0	0	0	0	0	0	0	0	0	0	0	0	0	0	0
2111	3679	A0JLT2|MED19_HUMAN	Mediator of RNA polymerase II transcription subunit 19 OS=Homo sapiens GN=MED19 PE=1 SV=2	25.71	0	0	0	0	0	0	0	0	0	0	0	0	0	0	0	0	0	0	0	0	0	0	0	0	0	0	0	0	0	0	0	0	0	0	0	0	0	0	0	0	0	0	0	0	0
3105	2177	Q5VUA4|ZN318_HUMAN	Zinc finger protein 318 OS=Homo sapiens GN=ZNF318 PE=1 SV=2	25.71	0	0	0	0	0	0	0	0	0	0	0	0	0	0	0	0	0	0	0	0	0	0	0	0	0	0	0	0	0	0	0	0	0	0	0	0	0	0	0	0	0	0	0	0	0
3390	3406	Q93052|LPP_HUMAN	Lipoma-preferred partner OS=Homo sapiens GN=LPP PE=1 SV=1	25.68	0	0	0	0	0	0	0	0	0	0	0	0	0	0	0	0	0	0	0	0	0	0	0	0	0	0	0	0	0	0	0	0	0	0	0	0	0	0	0	0	0	0	0	0	0
1195	2430	Q96Q42|ALS2_HUMAN	Alsin OS=Homo sapiens GN=ALS2 PE=1 SV=2	25.63	0	0	0	0	0	0	0	0	0	0	0	0	0	0	0	0	0	0	0	0	0	0	0	0	0	0	0	0	0	0	0	0	0	0	0	0	0	0	0	0	0	0	0	0	0
1191	3397	Q3SY00|T10IP_HUMAN	Testis-specific protein 10-interacting protein OS=Homo sapiens GN=TSGA10IP PE=1 SV=2	25.62	0	0	0	0	0	0	0	0	0	0	0	0	0	0	0	0	0	0	0	0	0	0	0	0	0	0	0	0	0	0	0	0	0	0	0	0	0	0	0	0	0	0	0	0	0
3358	4060	P04844|RPN2_HUMAN	Dolichyl-diphosphooligosaccharide--protein glycosyltransferase subunit 2 OS=Homo sapiens GN=RPN2 PE=1 SV=3	25.62	0	0	0	0	0	0	0	0	0	0	0	0	0	0	0	0	0	0	0	0	0	0	0	0	0	0	0	0	0	0	0	0	0	0	0	0	0	0	0	0	0	0	0	0	0
2783	2461	O94973|AP2A2_HUMAN	AP-2 complex subunit alpha-2 OS=Homo sapiens GN=AP2A2 PE=1 SV=2	25.59	0	0	0	0	0	0	0	0	0	0	0	0	0	0	0	0	0	0	0	0	0	0	0	0	0	0	0	0	0	0	0	0	0	0	0	0	0	0	0	0	0	0	0	0	0
2783	2643	O95782|AP2A1_HUMAN	AP-2 complex subunit alpha-1 OS=Homo sapiens GN=AP2A1 PE=1 SV=3	25.59	0	0	0	0	0	0	0	0	0	0	0	0	0	0	0	0	0	0	0	0	0	0	0	0	0	0	0	0	0	0	0	0	0	0	0	0	0	0	0	0	0	0	0	0	0
1768	5009	P36578|RL4_HUMAN	60S ribosomal protein L4 OS=Homo sapiens GN=RPL4 PE=1 SV=5	25.59	0	0	0	0	0	0	0	0	0	0	0	0	0	0	0	0	0	0	0	0	0	0	0	0	0	0	0	0	0	0	0	0	0	0	0	0	0	0	0	0	0	0	0	0	0
1329	1579	Q8JSZ3|GP_CCHFI	Envelopment polyprotein OS=Crimean-Congo hemorrhagic fever virus (strain Nigeria/IbAr10200/1970) GN=GP PE=3 SV=1	25.58	0	0	0	0	0	0	0	0	0	0	0	0	0	0	0	0	0	0	0	0	0	0	0	0	0	0	0	0	0	0	0	0	0	0	0	0	0	0	0	0	0	0	0	0	0
1005	2179	Q14667|K0100_HUMAN	Protein KIAA0100 OS=Homo sapiens GN=KIAA0100 PE=1 SV=3	25.58	0	0	0	0	0	0	0	0	0	0	0	0	0	0	0	0	0	0	0	0	0	0	0	0	0	0	0	0	0	0	0	0	0	0	0	0	0	0	0	0	0	0	0	0	0
3353	3438	O76041|NEBL_HUMAN	Nebulette OS=Homo sapiens GN=NEBL PE=1 SV=1	25.57	0	0	0	0	0	0	0	0	0	0	0	0	0	0	0	0	0	0	0	0	0	0	0	0	0	0	0	0	0	0	0	0	0	0	0	0	0	0	0	0	0	0	0	0	0
1340	2943	Q92831|KAT2B_HUMAN	Histone acetyltransferase KAT2B OS=Homo sapiens GN=KAT2B PE=1 SV=3	25.56	0	0	0	0	0	0	0	0	0	0	0	0	0	0	0	0	0	0	0	0	0	0	0	0	0	0	0	0	0	0	0	0	0	0	0	0	0	0	0	0	0	0	0	0	0
1366	4810	P30559|OXYR_HUMAN	Oxytocin receptor OS=Homo sapiens GN=OXTR PE=2 SV=2	25.55	0	0	0	0	0	0	0	0	0	0	0	0	0	0	0	0	0	0	0	0	0	0	0	0	0	0	0	0	0	0	0	0	0	0	0	0	0	0	0	0	0	0	0	0	0
3535	4777	P30046|DOPD_HUMAN	D-dopachrome decarboxylase OS=Homo sapiens GN=DDT PE=1 SV=3	25.53	0	0	0	0	0	0	0	0	0	0	0	0	0	0	0	0	0	0	0	0	0	0	0	0	0	0	0	0	0	0	0	0	0	0	0	0	0	0	0	0	0	0	0	0	0
1478	2892	Q9BRR6|ADPGK_HUMAN	ADP-dependent glucokinase OS=Homo sapiens GN=ADPGK PE=1 SV=1	25.51	0	0	0	0	0	0	0	0	0	0	0	0	0	0	0	0	0	0	0	0	0	0	0	0	0	0	0	0	0	0	0	0	0	0	0	0	0	0	0	0	0	0	0	0	0
3148	3876	Q15032|R3HD1_HUMAN	R3H domain-containing protein 1 OS=Homo sapiens GN=R3HDM1 PE=1 SV=3	25.5	0	0	0	0	0	0	0	0	0	0	0	0	0	0	0	0	0	0	0	0	0	0	0	0	0	0	0	0	0	0	0	0	0	0	0	0	0	0	0	0	0	0	0	0	0
3080	3103	Q9NQ90|ANO2_HUMAN	Anoctamin-2 OS=Homo sapiens GN=ANO2 PE=1 SV=2	25.5	0	0	0	0	0	0	0	0	0	0	0	0	0	0	0	0	0	0	0	0	0	0	0	0	0	0	0	0	0	0	0	0	0	0	0	0	0	0	0	0	0	0	0	0	0
2687	2112	Q96MS0|ROBO3_HUMAN	Roundabout homolog 3 OS=Homo sapiens GN=ROBO3 PE=1 SV=2	25.46	0	0	0	0	0	0	0	0	0	0	0	0	0	0	0	0	0	0	0	0	0	0	0	0	0	0	0	0	0	0	0	0	0	0	0	0	0	0	0	0	0	0	0	0	0
3354	3490	Q93033|IGSF2_HUMAN	Immunoglobulin superfamily member 2 OS=Homo sapiens GN=CD101 PE=1 SV=2	25.43	0	0	0	0	0	0	0	0	0	0	0	0	0	0	0	0	0	0	0	0	0	0	0	0	0	0	0	0	0	0	0	0	0	0	0	0	0	0	0	0	0	0	0	0	0
683	3106	Q9H501|ESF1_HUMAN	ESF1 homolog OS=Homo sapiens GN=ESF1 PE=1 SV=1	25.42	0	0	0	0	0	0	0	0	0	0	0	0	0	0	0	0	0	0	0	0	0	0	0	0	0	0	0	0	0	0	0	0	0	0	0	0	0	0	0	0	0	0	0	0	0
1638	2166	Q4VCS5|AMOT_HUMAN	Angiomotin OS=Homo sapiens GN=AMOT PE=1 SV=1	25.4	0	0	0	0	0	0	0	0	0	0	0	0	0	0	0	0	0	0	0	0	0	0	0	0	0	0	0	0	0	0	0	0	0	0	0	0	0	0	0	0	0	0	0	0	0
2010	1948	P52362|LTP_HHV7J	Large tegument protein deneddylase OS=Human herpesvirus 7 (strain JI) GN=U31 PE=3 SV=1	25.36	0	0	0	0	0	0	0	0	0	0	0	0	0	0	0	0	0	0	0	0	0	0	0	0	0	0	0	0	0	0	0	0	0	0	0	0	0	0	0	0	0	0	0	0	0
1060	2421	Q86SM8|MRGRE_HUMAN	Mas-related G-protein coupled receptor member E OS=Homo sapiens GN=MRGPRE PE=2 SV=3	25.34	0	0	0	0	0	0	0	0	0	0	0	0	0	0	0	0	0	0	0	0	0	0	0	0	0	0	0	0	0	0	0	0	0	0	0	0	0	0	0	0	0	0	0	0	0
833	2498	Q5H8C1|FREM1_HUMAN	FRAS1-related extracellular matrix protein 1 OS=Homo sapiens GN=FREM1 PE=1 SV=3	25.3	0	0	0	0	0	0	0	0	0	0	0	0	0	0	0	0	0	0	0	0	0	0	0	0	0	0	0	0	0	0	0	0	0	0	0	0	0	0	0	0	0	0	0	0	0
3423	3026	P49419|AL7A1_HUMAN	Alpha-aminoadipic semialdehyde dehydrogenase OS=Homo sapiens GN=ALDH7A1 PE=1 SV=5	25.26	0	0	0	0	0	0	0	0	0	0	0	0	0	0	0	0	0	0	0	0	0	0	0	0	0	0	0	0	0	0	0	0	0	0	0	0	0	0	0	0	0	0	0	0	0
3107	2458	Q9UI36|DACH1_HUMAN	Dachshund homolog 1 OS=Homo sapiens GN=DACH1 PE=1 SV=3	25.21	0	0	0	0	0	0	0	0	0	0	0	0	0	0	0	0	0	0	0	0	0	0	0	0	0	0	0	0	0	0	0	0	0	0	0	0	0	0	0	0	0	0	0	0	0
1167	2564	Q8TEY7|UBP33_HUMAN	Ubiquitin carboxyl-terminal hydrolase 33 OS=Homo sapiens GN=USP33 PE=1 SV=2	25.19	0	0	0	0	0	0	0	0	0	0	0	0	0	0	0	0	0	0	0	0	0	0	0	0	0	0	0	0	0	0	0	0	0	0	0	0	0	0	0	0	0	0	0	0	0
2876	1711	P13667|PDIA4_HUMAN	Protein disulfide-isomerase A4 OS=Homo sapiens GN=PDIA4 PE=1 SV=2	25.18	0	0	0	0	0	0	0	0	0	0	0	0	0	0	0	0	0	0	0	0	0	0	0	0	0	0	0	0	0	0	0	0	0	0	0	0	0	0	0	0	0	0	0	0	0
3268	3019	P55347|PKNX1_HUMAN	Homeobox protein PKNOX1 OS=Homo sapiens GN=PKNOX1 PE=1 SV=3	25.15	0	0	0	0	0	0	0	0	0	0	0	0	0	0	0	0	0	0	0	0	0	0	0	0	0	0	0	0	0	0	0	0	0	0	0	0	0	0	0	0	0	0	0	0	0
1042	2627	Q9P2M7|CING_HUMAN	Cingulin OS=Homo sapiens GN=CGN PE=1 SV=2	25.13	0	0	0	0	0	0	0	0	0	0	0	0	0	0	0	0	0	0	0	0	0	0	0	0	0	0	0	0	0	0	0	0	0	0	0	0	0	0	0	0	0	0	0	0	0
2691	2508	P11717|MPRI_HUMAN	Cation-independent mannose-6-phosphate receptor OS=Homo sapiens GN=IGF2R PE=1 SV=3	25.1	0	0	0	0	0	0	0	0	0	0	0	0	0	0	0	0	0	0	0	0	0	0	0	0	0	0	0	0	0	0	0	0	0	0	0	0	0	0	0	0	0	0	0	0	0
3371	5236	Q8TD47|RS4Y2_HUMAN	40S ribosomal protein S4 Y isoform 2 OS=Homo sapiens GN=RPS4Y2 PE=2 SV=3	25.1	0	0	0	0	0	0	0	0	0	0	0	0	0	0	0	0	0	0	0	0	0	0	0	0	0	0	0	0	0	0	0	0	0	0	0	0	0	0	0	0	0	0	0	0	0
2548	1722	Q9UL36|ZN236_HUMAN	Zinc finger protein 236 OS=Homo sapiens GN=ZNF236 PE=2 SV=2	25.09	0	0	0	0	0	0	0	0	0	0	0	0	0	0	0	0	0	0	0	0	0	0	0	0	0	0	0	0	0	0	0	0	0	0	0	0	0	0	0	0	0	0	0	0	0
1978	3808	Q15319|PO4F3_HUMAN	POU domain class 4 transcription factor 3 OS=Homo sapiens GN=POU4F3 PE=1 SV=1	25.08	0	0	0	0	0	0	0	0	0	0	0	0	0	0	0	0	0	0	0	0	0	0	0	0	0	0	0	0	0	0	0	0	0	0	0	0	0	0	0	0	0	0	0	0	0
3539	5098	Q9BV44|THUM3_HUMAN	THUMP domain-containing protein 3 OS=Homo sapiens GN=THUMPD3 PE=1 SV=1	25.08	0	0	0	0	0	0	0	0	0	0	0	0	0	0	0	0	0	0	0	0	0	0	0	0	0	0	0	0	0	0	0	0	0	0	0	0	0	0	0	0	0	0	0	0	0
2901	2153	Q8WUN7|UBTD2_HUMAN	Ubiquitin domain-containing protein 2 OS=Homo sapiens GN=UBTD2 PE=1 SV=2	25.07	0	0	0	0	0	0	0	0	0	0	0	0	0	0	0	0	0	0	0	0	0	0	0	0	0	0	0	0	0	0	0	0	0	0	0	0	0	0	0	0	0	0	0	0	0
1105	1368	Q8IY92|SLX4_HUMAN	Structure-specific endonuclease subunit SLX4 OS=Homo sapiens GN=SLX4 PE=1 SV=3	25.04	0	0	0	0	0	0	0	0	0	0	0	0	0	0	0	0	0	0	0	0	0	0	0	0	0	0	0	0	0	0	0	0	0	0	0	0	0	0	0	0	0	0	0	0	0
2122	2688	Q92499|DDX1_HUMAN	ATP-dependent RNA helicase DDX1 OS=Homo sapiens GN=DDX1 PE=1 SV=2	24.96	0	0	0	0	0	0	0	0	0	0	0	0	0	0	0	0	0	0	0	0	0	0	0	0	0	0	0	0	0	0	0	0	0	0	0	0	0	0	0	0	0	0	0	0	0
3174	3024	Q96PE3|INP4A_HUMAN	Type I inositol 3 4-bisphosphate 4-phosphatase OS=Homo sapiens GN=INPP4A PE=1 SV=1	24.94	0	0	0	0	0	0	0	0	0	0	0	0	0	0	0	0	0	0	0	0	0	0	0	0	0	0	0	0	0	0	0	0	0	0	0	0	0	0	0	0	0	0	0	0	0
3012	1372	Q5TF21|SOGA3_HUMAN	Protein SOGA3 OS=Homo sapiens GN=SOGA3 PE=3 SV=1	24.87	0	0	0	0	0	0	0	0	0	0	0	0	0	0	0	0	0	0	0	0	0	0	0	0	0	0	0	0	0	0	0	0	0	0	0	0	0	0	0	0	0	0	0	0	0
2348	1878	Q6P5W5|S39A4_HUMAN	Zinc transporter ZIP4 OS=Homo sapiens GN=SLC39A4 PE=1 SV=3	24.87	0	0	0	0	0	0	0	0	0	0	0	0	0	0	0	0	0	0	0	0	0	0	0	0	0	0	0	0	0	0	0	0	0	0	0	0	0	0	0	0	0	0	0	0	0
2321	1716	O94854|K0754_HUMAN	Uncharacterized protein KIAA0754 OS=Homo sapiens GN=KIAA0754 PE=2 SV=4	24.85	0	0	0	0	0	0	0	0	0	0	0	0	0	0	0	0	0	0	0	0	0	0	0	0	0	0	0	0	0	0	0	0	0	0	0	0	0	0	0	0	0	0	0	0	0
2953	2294	Q9Y3L3|3BP1_HUMAN	SH3 domain-binding protein 1 OS=Homo sapiens GN=SH3BP1 PE=1 SV=3	24.85	0	0	0	0	0	0	0	0	0	0	0	0	0	0	0	0	0	0	0	0	0	0	0	0	0	0	0	0	0	0	0	0	0	0	0	0	0	0	0	0	0	0	0	0	0
3504	4441	Q9NZD2|GLTP_HUMAN	Glycolipid transfer protein OS=Homo sapiens GN=GLTP PE=1 SV=3	24.83	0	0	0	0	0	0	0	0	0	0	0	0	0	0	0	0	0	0	0	0	0	0	0	0	0	0	0	0	0	0	0	0	0	0	0	0	0	0	0	0	0	0	0	0	0
3051	3359	Q9BSC4|NOL10_HUMAN	Nucleolar protein 10 OS=Homo sapiens GN=NOL10 PE=1 SV=1	24.82	0	0	0	0	0	0	0	0	0	0	0	0	0	0	0	0	0	0	0	0	0	0	0	0	0	0	0	0	0	0	0	0	0	0	0	0	0	0	0	0	0	0	0	0	0
3208	2647	P19878|NCF2_HUMAN	Neutrophil cytosol factor 2 OS=Homo sapiens GN=NCF2 PE=1 SV=2	24.81	0	0	0	0	0	0	0	0	0	0	0	0	0	0	0	0	0	0	0	0	0	0	0	0	0	0	0	0	0	0	0	0	0	0	0	0	0	0	0	0	0	0	0	0	0
979	1364	Q8WXX0|DYH7_HUMAN	Dynein heavy chain 7 axonemal OS=Homo sapiens GN=DNAH7 PE=1 SV=2	24.8	0	0	0	0	0	0	0	0	0	0	0	0	0	0	0	0	0	0	0	0	0	0	0	0	0	0	0	0	0	0	0	0	0	0	0	0	0	0	0	0	0	0	0	0	0
2310	2216	Q67373|HEMA_INBHL	Hemagglutinin (Fragment) OS=Influenza B virus (strain B/Hong Kong/9/1989) GN=HA PE=3 SV=1	24.78	0	0	0	0	0	0	0	0	0	0	0	0	0	0	0	0	0	0	0	0	0	0	0	0	0	0	0	0	0	0	0	0	0	0	0	0	0	0	0	0	0	0	0	0	0
2310	2217	Q67371|HEMA_INBHM	Hemagglutinin (Fragment) OS=Influenza B virus (strain B/Hong Kong/22/1989) GN=HA PE=3 SV=1	24.78	0	0	0	0	0	0	0	0	0	0	0	0	0	0	0	0	0	0	0	0	0	0	0	0	0	0	0	0	0	0	0	0	0	0	0	0	0	0	0	0	0	0	0	0	0
2310	2219	Q67376|HEMA_INBSD	Hemagglutinin (Fragment) OS=Influenza B virus (strain B/South Dakota/5/1989) GN=HA PE=3 SV=1	24.78	0	0	0	0	0	0	0	0	0	0	0	0	0	0	0	0	0	0	0	0	0	0	0	0	0	0	0	0	0	0	0	0	0	0	0	0	0	0	0	0	0	0	0	0	0
2521	1932	P46821|MAP1B_HUMAN	Microtubule-associated protein 1B OS=Homo sapiens GN=MAP1B PE=1 SV=2	24.76	0	0	0	0	0	0	0	0	0	0	0	0	0	0	0	0	0	0	0	0	0	0	0	0	0	0	0	0	0	0	0	0	0	0	0	0	0	0	0	0	0	0	0	0	0
2047	3837	Q9NQS7|INCE_HUMAN	Inner centromere protein OS=Homo sapiens GN=INCENP PE=1 SV=3	24.76	0	0	0	0	0	0	0	0	0	0	0	0	0	0	0	0	0	0	0	0	0	0	0	0	0	0	0	0	0	0	0	0	0	0	0	0	0	0	0	0	0	0	0	0	0
3481	4911	P55327|TPD52_HUMAN	Tumor protein D52 OS=Homo sapiens GN=TPD52 PE=1 SV=2	24.76	0	0	0	0	0	0	0	0	0	0	0	0	0	0	0	0	0	0	0	0	0	0	0	0	0	0	0	0	0	0	0	0	0	0	0	0	0	0	0	0	0	0	0	0	0
2043	3076	P51805|PLXA3_HUMAN	Plexin-A3 OS=Homo sapiens GN=PLXNA3 PE=1 SV=2	24.76	0	0	0	0	0	0	0	0	0	0	0	0	0	0	0	0	0	0	0	0	0	0	0	0	0	0	0	0	0	0	0	0	0	0	0	0	0	0	0	0	0	0	0	0	0
3434	4553	Q6ZVH7|ESPNL_HUMAN	Espin-like protein OS=Homo sapiens GN=ESPNL PE=2 SV=3	24.71	0	0	0	0	0	0	0	0	0	0	0	0	0	0	0	0	0	0	0	0	0	0	0	0	0	0	0	0	0	0	0	0	0	0	0	0	0	0	0	0	0	0	0	0	0
3429	3803	P61221|ABCE1_HUMAN	ATP-binding cassette sub-family E member 1 OS=Homo sapiens GN=ABCE1 PE=1 SV=1	24.67	0	0	0	0	0	0	0	0	0	0	0	0	0	0	0	0	0	0	0	0	0	0	0	0	0	0	0	0	0	0	0	0	0	0	0	0	0	0	0	0	0	0	0	0	0
3317	3771	Q3KSS8|BZLF1_EBVG	Trans-activator protein BZLF1 OS=Epstein-Barr virus (strain GD1) GN=BZLF1 PE=1 SV=1	24.6	0	0	0	0	0	0	0	0	0	0	0	0	0	0	0	0	0	0	0	0	0	0	0	0	0	0	0	0	0	0	0	0	0	0	0	0	0	0	0	0	0	0	0	0	0
1196	3134	Q9UGL1|KDM5B_HUMAN	Lysine-specific demethylase 5B OS=Homo sapiens GN=KDM5B PE=1 SV=3	24.59	0	0	0	0	0	0	0	0	0	0	0	0	0	0	0	0	0	0	0	0	0	0	0	0	0	0	0	0	0	0	0	0	0	0	0	0	0	0	0	0	0	0	0	0	0
3478	4672	Q86T90|K1328_HUMAN	Protein hinderin OS=Homo sapiens GN=KIAA1328 PE=1 SV=2	24.56	0	0	0	0	0	0	0	0	0	0	0	0	0	0	0	0	0	0	0	0	0	0	0	0	0	0	0	0	0	0	0	0	0	0	0	0	0	0	0	0	0	0	0	0	0
2523	2109	Q01167|FOXK2_HUMAN	Forkhead box protein K2 OS=Homo sapiens GN=FOXK2 PE=1 SV=3	24.54	0	0	0	0	0	0	0	0	0	0	0	0	0	0	0	0	0	0	0	0	0	0	0	0	0	0	0	0	0	0	0	0	0	0	0	0	0	0	0	0	0	0	0	0	0
2300	1849	Q96RW7|HMCN1_HUMAN	Hemicentin-1 OS=Homo sapiens GN=HMCN1 PE=1 SV=2	24.51	0	0	0	0	0	0	0	0	0	0	0	0	0	0	0	0	0	0	0	0	0	0	0	0	0	0	0	0	0	0	0	0	0	0	0	0	0	0	0	0	0	0	0	0	0
1972	1613	Q8TDM6|DLG5_HUMAN	Disks large homolog 5 OS=Homo sapiens GN=DLG5 PE=1 SV=4	24.51	0	0	0	0	0	0	0	0	0	0	0	0	0	0	0	0	0	0	0	0	0	0	0	0	0	0	0	0	0	0	0	0	0	0	0	0	0	0	0	0	0	0	0	0	0
1065	2008	Q9Y4A5|TRRAP_HUMAN	Transformation/transcription domain-associated protein OS=Homo sapiens GN=TRRAP PE=1 SV=3	24.48	0	0	0	0	0	0	0	0	0	0	0	0	0	0	0	0	0	0	0	0	0	0	0	0	0	0	0	0	0	0	0	0	0	0	0	0	0	0	0	0	0	0	0	0	0
2452	1451	Q9ULT8|HECD1_HUMAN	E3 ubiquitin-protein ligase HECTD1 OS=Homo sapiens GN=HECTD1 PE=1 SV=3	24.45	0	0	0	0	0	0	0	0	0	0	0	0	0	0	0	0	0	0	0	0	0	0	0	0	0	0	0	0	0	0	0	0	0	0	0	0	0	0	0	0	0	0	0	0	0
1445	3027	O43895|XPP2_HUMAN	Xaa-Pro aminopeptidase 2 OS=Homo sapiens GN=XPNPEP2 PE=2 SV=3	24.45	0	0	0	0	0	0	0	0	0	0	0	0	0	0	0	0	0	0	0	0	0	0	0	0	0	0	0	0	0	0	0	0	0	0	0	0	0	0	0	0	0	0	0	0	0
1701	4314	Q9UPG8|PLAL2_HUMAN	Zinc finger protein PLAGL2 OS=Homo sapiens GN=PLAGL2 PE=2 SV=1	24.44	0	0	0	0	0	0	0	0	0	0	0	0	0	0	0	0	0	0	0	0	0	0	0	0	0	0	0	0	0	0	0	0	0	0	0	0	0	0	0	0	0	0	0	0	0
2837	2296	P07210|POLG_HRV8A	Genome polyprotein OS=Human rhinovirus A serotype 89 (strain 41467-Gallo) PE=3 SV=3	24.41	0	0	0	0	0	0	0	0	0	0	0	0	0	0	0	0	0	0	0	0	0	0	0	0	0	0	0	0	0	0	0	0	0	0	0	0	0	0	0	0	0	0	0	0	0
2588	1236	O00570|SOX1_HUMAN	Transcription factor SOX-1 OS=Homo sapiens GN=SOX1 PE=1 SV=2	24.41	0	0	0	0	0	0	0	0	0	0	0	0	0	0	0	0	0	0	0	0	0	0	0	0	0	0	0	0	0	0	0	0	0	0	0	0	0	0	0	0	0	0	0	0	0
2958	3329	Q8N2M8|CLASR_HUMAN	CLK4-associating serine/arginine rich protein OS=Homo sapiens GN=CLASRP PE=1 SV=4	24.4	0	0	0	0	0	0	0	0	0	0	0	0	0	0	0	0	0	0	0	0	0	0	0	0	0	0	0	0	0	0	0	0	0	0	0	0	0	0	0	0	0	0	0	0	0
1991	2934	P84550|SKOR1_HUMAN	SKI family transcriptional corepressor 1 OS=Homo sapiens GN=SKOR1 PE=1 SV=1	24.38	0	0	0	0	0	0	0	0	0	0	0	0	0	0	0	0	0	0	0	0	0	0	0	0	0	0	0	0	0	0	0	0	0	0	0	0	0	0	0	0	0	0	0	0	0
1336	2087	Q13435|SF3B2_HUMAN	Splicing factor 3B subunit 2 OS=Homo sapiens GN=SF3B2 PE=1 SV=2	24.37	0	0	0	0	0	0	0	0	0	0	0	0	0	0	0	0	0	0	0	0	0	0	0	0	0	0	0	0	0	0	0	0	0	0	0	0	0	0	0	0	0	0	0	0	0
2560	4265	Q6NZI2|PTRF_HUMAN	Polymerase I and transcript release factor OS=Homo sapiens GN=PTRF PE=1 SV=1	24.37	0	0	0	0	0	0	0	0	0	0	0	0	0	0	0	0	0	0	0	0	0	0	0	0	0	0	0	0	0	0	0	0	0	0	0	0	0	0	0	0	0	0	0	0	0
3426	3601	Q9UC06|ZNF70_HUMAN	Zinc finger protein 70 OS=Homo sapiens GN=ZNF70 PE=2 SV=2	24.36	0	0	0	0	0	0	0	0	0	0	0	0	0	0	0	0	0	0	0	0	0	0	0	0	0	0	0	0	0	0	0	0	0	0	0	0	0	0	0	0	0	0	0	0	0
3506	4549	Q92466|DDB2_HUMAN	DNA damage-binding protein 2 OS=Homo sapiens GN=DDB2 PE=1 SV=1	24.36	0	0	0	0	0	0	0	0	0	0	0	0	0	0	0	0	0	0	0	0	0	0	0	0	0	0	0	0	0	0	0	0	0	0	0	0	0	0	0	0	0	0	0	0	0
845	4825	Q9BX97|PLVAP_HUMAN	Plasmalemma vesicle-associated protein OS=Homo sapiens GN=PLVAP PE=2 SV=1	24.35	0	0	0	0	0	0	0	0	0	0	0	0	0	0	0	0	0	0	0	0	0	0	0	0	0	0	0	0	0	0	0	0	0	0	0	0	0	0	0	0	0	0	0	0	0
3571	5218	O95837|GNA14_HUMAN	Guanine nucleotide-binding protein subunit alpha-14 OS=Homo sapiens GN=GNA14 PE=1 SV=1	24.35	0	0	0	0	0	0	0	0	0	0	0	0	0	0	0	0	0	0	0	0	0	0	0	0	0	0	0	0	0	0	0	0	0	0	0	0	0	0	0	0	0	0	0	0	0
3571	5219	P29992|GNA11_HUMAN	Guanine nucleotide-binding protein subunit alpha-11 OS=Homo sapiens GN=GNA11 PE=1 SV=2	24.35	0	0	0	0	0	0	0	0	0	0	0	0	0	0	0	0	0	0	0	0	0	0	0	0	0	0	0	0	0	0	0	0	0	0	0	0	0	0	0	0	0	0	0	0	0
2973	2388	P08195|4F2_HUMAN	4F2 cell-surface antigen heavy chain OS=Homo sapiens GN=SLC3A2 PE=1 SV=3	24.33	0	0	0	0	0	0	0	0	0	0	0	0	0	0	0	0	0	0	0	0	0	0	0	0	0	0	0	0	0	0	0	0	0	0	0	0	0	0	0	0	0	0	0	0	0
3209	2810	Q96P50|ACAP3_HUMAN	Arf-GAP with coiled-coil ANK repeat and PH domain-containing protein 3 OS=Homo sapiens GN=ACAP3 PE=1 SV=2	24.33	0	0	0	0	0	0	0	0	0	0	0	0	0	0	0	0	0	0	0	0	0	0	0	0	0	0	0	0	0	0	0	0	0	0	0	0	0	0	0	0	0	0	0	0	0
1263	5635	Q96GY0|ZC21A_HUMAN	Zinc finger C2HC domain-containing protein 1A OS=Homo sapiens GN=ZC2HC1A PE=1 SV=2	24.32	0	0	0	0	0	0	0	0	0	0	0	0	0	0	0	0	0	0	0	0	0	0	0	0	0	0	0	0	0	0	0	0	0	0	0	0	0	0	0	0	0	0	0	0	0
2144	3753	A6PVC2|TTLL8_HUMAN	Protein monoglycylase TTLL8 OS=Homo sapiens GN=TTLL8 PE=2 SV=4	24.32	0	0	0	0	0	0	0	0	0	0	0	0	0	0	0	0	0	0	0	0	0	0	0	0	0	0	0	0	0	0	0	0	0	0	0	0	0	0	0	0	0	0	0	0	0
1092	4351	P09306|NP03_VZVD	Nuclear phosphoprotein UL3 homolog OS=Varicella-zoster virus (strain Dumas) GN=ORF58 PE=3 SV=1	24.31	0	0	0	0	0	0	0	0	0	0	0	0	0	0	0	0	0	0	0	0	0	0	0	0	0	0	0	0	0	0	0	0	0	0	0	0	0	0	0	0	0	0	0	0	0
1092	4352	Q9J3N3|NP03_VZVO	Nuclear phosphoprotein UL3 homolog OS=Varicella-zoster virus (strain Oka vaccine) GN=ORF58 PE=3 SV=1	24.31	0	0	0	0	0	0	0	0	0	0	0	0	0	0	0	0	0	0	0	0	0	0	0	0	0	0	0	0	0	0	0	0	0	0	0	0	0	0	0	0	0	0	0	0	0
1986	2556	Q8JPR2|L_BUNL8	RNA-directed RNA polymerase L OS=Bunyavirus La Crosse (isolate Human/United States/L78/1978) GN=L PE=3 SV=1	24.31	0	0	0	0	0	0	0	0	0	0	0	0	0	0	0	0	0	0	0	0	0	0	0	0	0	0	0	0	0	0	0	0	0	0	0	0	0	0	0	0	0	0	0	0	0
3179	3659	Q9NRP7|STK36_HUMAN	Serine/threonine-protein kinase 36 OS=Homo sapiens GN=STK36 PE=1 SV=2	24.3	0	0	0	0	0	0	0	0	0	0	0	0	0	0	0	0	0	0	0	0	0	0	0	0	0	0	0	0	0	0	0	0	0	0	0	0	0	0	0	0	0	0	0	0	0
2351	2863	Q5VZ89|DEN4C_HUMAN	DENN domain-containing protein 4C OS=Homo sapiens GN=DENND4C PE=1 SV=2	24.3	0	0	0	0	0	0	0	0	0	0	0	0	0	0	0	0	0	0	0	0	0	0	0	0	0	0	0	0	0	0	0	0	0	0	0	0	0	0	0	0	0	0	0	0	0
3427	3662	O57263|VB18_VACCA	Ankyrin repeat protein B18 OS=Vaccinia virus (strain Ankara) GN=MVA186R PE=3 SV=1	24.27	0	0	0	0	0	0	0	0	0	0	0	0	0	0	0	0	0	0	0	0	0	0	0	0	0	0	0	0	0	0	0	0	0	0	0	0	0	0	0	0	0	0	0	0	0
1337	1895	Q6UY70|L_GTOVV	RNA-directed RNA polymerase L OS=Guanarito mammarenavirus (isolate Human/Venezuela/NH-95551/1990) GN=L PE=3 SV=1	24.27	0	0	0	0	0	0	0	0	0	0	0	0	0	0	0	0	0	0	0	0	0	0	0	0	0	0	0	0	0	0	0	0	0	0	0	0	0	0	0	0	0	0	0	0	0
3157	5286	P07288|KLK3_HUMAN	Prostate-specific antigen OS=Homo sapiens GN=KLK3 PE=1 SV=2	24.27	0	0	0	0	0	0	0	0	0	0	0	0	0	0	0	0	0	0	0	0	0	0	0	0	0	0	0	0	0	0	0	0	0	0	0	0	0	0	0	0	0	0	0	0	0
2438	1416	Q86UQ4|ABCAD_HUMAN	ATP-binding cassette sub-family A member 13 OS=Homo sapiens GN=ABCA13 PE=2 SV=3	24.27	0	0	0	0	0	0	0	0	0	0	0	0	0	0	0	0	0	0	0	0	0	0	0	0	0	0	0	0	0	0	0	0	0	0	0	0	0	0	0	0	0	0	0	0	0
1365	5124	Q9H1K4|GHC2_HUMAN	Mitochondrial glutamate carrier 2 OS=Homo sapiens GN=SLC25A18 PE=1 SV=1	24.24	0	0	0	0	0	0	0	0	0	0	0	0	0	0	0	0	0	0	0	0	0	0	0	0	0	0	0	0	0	0	0	0	0	0	0	0	0	0	0	0	0	0	0	0	0
3141	3016	P48146|NPBW2_HUMAN	Neuropeptides B/W receptor type 2 OS=Homo sapiens GN=NPBWR2 PE=1 SV=2	24.23	0	0	0	0	0	0	0	0	0	0	0	0	0	0	0	0	0	0	0	0	0	0	0	0	0	0	0	0	0	0	0	0	0	0	0	0	0	0	0	0	0	0	0	0	0
3110	2669	Q8N961|ABTB2_HUMAN	Ankyrin repeat and BTB/POZ domain-containing protein 2 OS=Homo sapiens GN=ABTB2 PE=2 SV=2	24.22	0	0	0	0	0	0	0	0	0	0	0	0	0	0	0	0	0	0	0	0	0	0	0	0	0	0	0	0	0	0	0	0	0	0	0	0	0	0	0	0	0	0	0	0	0
1804	1474	Q1HVF7|EBNA1_EBVA8	Epstein-Barr nuclear antigen 1 OS=Epstein-Barr virus (strain AG876) GN=EBNA1 PE=1 SV=1	24.22	0	0	0	0	0	0	0	0	0	0	0	0	0	0	0	0	0	0	0	0	0	0	0	0	0	0	0	0	0	0	0	0	0	0	0	0	0	0	0	0	0	0	0	0	0
1804	1493	Q3KSS4|EBNA1_EBVG	Epstein-Barr nuclear antigen 1 OS=Epstein-Barr virus (strain GD1) GN=EBNA1 PE=1 SV=1	24.22	0	0	0	0	0	0	0	0	0	0	0	0	0	0	0	0	0	0	0	0	0	0	0	0	0	0	0	0	0	0	0	0	0	0	0	0	0	0	0	0	0	0	0	0	0
2357	1618	Q8IZF6|AGRG4_HUMAN	Adhesion G-protein coupled receptor G4 OS=Homo sapiens GN=ADGRG4 PE=2 SV=2	24.2	0	0	0	0	0	0	0	0	0	0	0	0	0	0	0	0	0	0	0	0	0	0	0	0	0	0	0	0	0	0	0	0	0	0	0	0	0	0	0	0	0	0	0	0	0
2756	2815	Q8WXR4|MYO3B_HUMAN	Myosin-IIIb OS=Homo sapiens GN=MYO3B PE=2 SV=4	24.19	0	0	0	0	0	0	0	0	0	0	0	0	0	0	0	0	0	0	0	0	0	0	0	0	0	0	0	0	0	0	0	0	0	0	0	0	0	0	0	0	0	0	0	0	0
1910	5121	F5HG20|UL49_HHV8P	Protein ORF66 OS=Human herpesvirus 8 type P (isolate GK18) GN=ORF66 PE=3 SV=1	24.19	0	0	0	0	0	0	0	0	0	0	0	0	0	0	0	0	0	0	0	0	0	0	0	0	0	0	0	0	0	0	0	0	0	0	0	0	0	0	0	0	0	0	0	0	0
2377	1975	Q6IE37|OVOS1_HUMAN	Ovostatin homolog 1 OS=Homo sapiens GN=OVOS1 PE=2 SV=2	24.19	0	0	0	0	0	0	0	0	0	0	0	0	0	0	0	0	0	0	0	0	0	0	0	0	0	0	0	0	0	0	0	0	0	0	0	0	0	0	0	0	0	0	0	0	0
3277	3484	Q13203|MYBPH_HUMAN	Myosin-binding protein H OS=Homo sapiens GN=MYBPH PE=1 SV=4	24.18	0	0	0	0	0	0	0	0	0	0	0	0	0	0	0	0	0	0	0	0	0	0	0	0	0	0	0	0	0	0	0	0	0	0	0	0	0	0	0	0	0	0	0	0	0
1353	3309	Q13136|LIPA1_HUMAN	Liprin-alpha-1 OS=Homo sapiens GN=PPFIA1 PE=1 SV=1	24.18	0	0	0	0	0	0	0	0	0	0	0	0	0	0	0	0	0	0	0	0	0	0	0	0	0	0	0	0	0	0	0	0	0	0	0	0	0	0	0	0	0	0	0	0	0
2629	1968	Q711Q0|CJ071_HUMAN	Uncharacterized protein C10orf71 OS=Homo sapiens GN=C10orf71 PE=1 SV=2	24.15	0	0	0	0	0	0	0	0	0	0	0	0	0	0	0	0	0	0	0	0	0	0	0	0	0	0	0	0	0	0	0	0	0	0	0	0	0	0	0	0	0	0	0	0	0
3507	4638	Q96D31|CRCM1_HUMAN	Calcium release-activated calcium channel protein 1 OS=Homo sapiens GN=ORAI1 PE=1 SV=2	24.1	0	0	0	0	0	0	0	0	0	0	0	0	0	0	0	0	0	0	0	0	0	0	0	0	0	0	0	0	0	0	0	0	0	0	0	0	0	0	0	0	0	0	0	0	0
3570	5189	P62993|GRB2_HUMAN	Growth factor receptor-bound protein 2 OS=Homo sapiens GN=GRB2 PE=1 SV=1	24.1	0	0	0	0	0	0	0	0	0	0	0	0	0	0	0	0	0	0	0	0	0	0	0	0	0	0	0	0	0	0	0	0	0	0	0	0	0	0	0	0	0	0	0	0	0
1068	3003	P14347|BFRF2_EBVB9	Uncharacterized protein BFRF2 OS=Epstein-Barr virus (strain B95-8) GN=BFRF2 PE=3 SV=1	24.07	0	0	0	0	0	0	0	0	0	0	0	0	0	0	0	0	0	0	0	0	0	0	0	0	0	0	0	0	0	0	0	0	0	0	0	0	0	0	0	0	0	0	0	0	0
3204	2246	Q5TGY1|TMCO4_HUMAN	Transmembrane and coiled-coil domain-containing protein 4 OS=Homo sapiens GN=TMCO4 PE=2 SV=1	24.07	0	0	0	0	0	0	0	0	0	0	0	0	0	0	0	0	0	0	0	0	0	0	0	0	0	0	0	0	0	0	0	0	0	0	0	0	0	0	0	0	0	0	0	0	0
1679	2927	B1NKT9|VP3_ROTHT	Protein VP3 OS=Rotavirus A (strain Human/United Kingdom/ST3/1975 G4-P2A[6]-I1-R1-C1-M1-A1-N1-T1-E1-H1) PE=3 SV=1	24.04	0	0	0	0	0	0	0	0	0	0	0	0	0	0	0	0	0	0	0	0	0	0	0	0	0	0	0	0	0	0	0	0	0	0	0	0	0	0	0	0	0	0	0	0	0
3312	3598	Q2HR73|VIRF4_HHV8P	Viral IRF4-like protein OS=Human herpesvirus 8 type P (isolate GK18) GN=vIRF-4 PE=1 SV=1	23.99	0	0	0	0	0	0	0	0	0	0	0	0	0	0	0	0	0	0	0	0	0	0	0	0	0	0	0	0	0	0	0	0	0	0	0	0	0	0	0	0	0	0	0	0	0
2630	2207	Q15811|ITSN1_HUMAN	Intersectin-1 OS=Homo sapiens GN=ITSN1 PE=1 SV=3	23.96	0	0	0	0	0	0	0	0	0	0	0	0	0	0	0	0	0	0	0	0	0	0	0	0	0	0	0	0	0	0	0	0	0	0	0	0	0	0	0	0	0	0	0	0	0
1331	2280	Q96GP6|SREC2_HUMAN	Scavenger receptor class F member 2 OS=Homo sapiens GN=SCARF2 PE=1 SV=4	23.95	0	0	0	0	0	0	0	0	0	0	0	0	0	0	0	0	0	0	0	0	0	0	0	0	0	0	0	0	0	0	0	0	0	0	0	0	0	0	0	0	0	0	0	0	0
2001	3105	P19893|VIE2_HCMVA	Viral transcription factor IE2 OS=Human cytomegalovirus (strain AD169) GN=UL122 PE=1 SV=2	23.95	0	0	0	0	0	0	0	0	0	0	0	0	0	0	0	0	0	0	0	0	0	0	0	0	0	0	0	0	0	0	0	0	0	0	0	0	0	0	0	0	0	0	0	0	0
967	1360	O43149|ZZEF1_HUMAN	Zinc finger ZZ-type and EF-hand domain-containing protein 1 OS=Homo sapiens GN=ZZEF1 PE=1 SV=6	23.94	0	0	0	0	0	0	0	0	0	0	0	0	0	0	0	0	0	0	0	0	0	0	0	0	0	0	0	0	0	0	0	0	0	0	0	0	0	0	0	0	0	0	0	0	0
2426	1371	Q5JRA6|MIA3_HUMAN	Melanoma inhibitory activity protein 3 OS=Homo sapiens GN=MIA3 PE=1 SV=1	23.92	0	0	0	0	0	0	0	0	0	0	0	0	0	0	0	0	0	0	0	0	0	0	0	0	0	0	0	0	0	0	0	0	0	0	0	0	0	0	0	0	0	0	0	0	0
1182	2141	Q8TDY2|RBCC1_HUMAN	RB1-inducible coiled-coil protein 1 OS=Homo sapiens GN=RB1CC1 PE=1 SV=3	23.87	0	0	0	0	0	0	0	0	0	0	0	0	0	0	0	0	0	0	0	0	0	0	0	0	0	0	0	0	0	0	0	0	0	0	0	0	0	0	0	0	0	0	0	0	0
1673	2852	P98073|ENTK_HUMAN	Enteropeptidase OS=Homo sapiens GN=TMPRSS15 PE=1 SV=3	23.85	0	0	0	0	0	0	0	0	0	0	0	0	0	0	0	0	0	0	0	0	0	0	0	0	0	0	0	0	0	0	0	0	0	0	0	0	0	0	0	0	0	0	0	0	0
1880	3441	Q6PI47|KCD18_HUMAN	BTB/POZ domain-containing protein KCTD18 OS=Homo sapiens GN=KCTD18 PE=2 SV=2	23.84	0	0	0	0	0	0	0	0	0	0	0	0	0	0	0	0	0	0	0	0	0	0	0	0	0	0	0	0	0	0	0	0	0	0	0	0	0	0	0	0	0	0	0	0	0
3113	2971	Q2TAC2|CCD57_HUMAN	Coiled-coil domain-containing protein 57 OS=Homo sapiens GN=CCDC57 PE=1 SV=2	23.84	0	0	0	0	0	0	0	0	0	0	0	0	0	0	0	0	0	0	0	0	0	0	0	0	0	0	0	0	0	0	0	0	0	0	0	0	0	0	0	0	0	0	0	0	0
3273	3370	P28161|GSTM2_HUMAN	Glutathione S-transferase Mu 2 OS=Homo sapiens GN=GSTM2 PE=1 SV=2	23.84	0	0	0	0	0	0	0	0	0	0	0	0	0	0	0	0	0	0	0	0	0	0	0	0	0	0	0	0	0	0	0	0	0	0	0	0	0	0	0	0	0	0	0	0	0
3219	3340	Q8NI99|ANGL6_HUMAN	Angiopoietin-related protein 6 OS=Homo sapiens GN=ANGPTL6 PE=1 SV=1	23.8	0	0	0	0	0	0	0	0	0	0	0	0	0	0	0	0	0	0	0	0	0	0	0	0	0	0	0	0	0	0	0	0	0	0	0	0	0	0	0	0	0	0	0	0	0
2267	2104	Q9WC28|POLN_HEVHY	Non-structural polyprotein pORF1 OS=Hepatitis E virus genotype 1 (isolate Human/India/Hyderabad) GN=ORF1 PE=1 SV=1	23.79	0	0	0	0	0	0	0	0	0	0	0	0	0	0	0	0	0	0	0	0	0	0	0	0	0	0	0	0	0	0	0	0	0	0	0	0	0	0	0	0	0	0	0	0	0
2808	2959	Q5H9M0|MUML1_HUMAN	PWWP domain-containing protein MUM1L1 OS=Homo sapiens GN=MUM1L1 PE=2 SV=1	23.78	0	0	0	0	0	0	0	0	0	0	0	0	0	0	0	0	0	0	0	0	0	0	0	0	0	0	0	0	0	0	0	0	0	0	0	0	0	0	0	0	0	0	0	0	0
2070	3428	Q9ULJ1|ODF2L_HUMAN	Outer dense fiber protein 2-like OS=Homo sapiens GN=ODF2L PE=2 SV=2	23.76	0	0	0	0	0	0	0	0	0	0	0	0	0	0	0	0	0	0	0	0	0	0	0	0	0	0	0	0	0	0	0	0	0	0	0	0	0	0	0	0	0	0	0	0	0
3541	5293	Q96S52|PIGS_HUMAN	GPI transamidase component PIG-S OS=Homo sapiens GN=PIGS PE=1 SV=3	23.76	0	0	0	0	0	0	0	0	0	0	0	0	0	0	0	0	0	0	0	0	0	0	0	0	0	0	0	0	0	0	0	0	0	0	0	0	0	0	0	0	0	0	0	0	0
2479	1833	O00555|CAC1A_HUMAN	Voltage-dependent P/Q-type calcium channel subunit alpha-1A OS=Homo sapiens GN=CACNA1A PE=1 SV=2	23.75	0	0	0	0	0	0	0	0	0	0	0	0	0	0	0	0	0	0	0	0	0	0	0	0	0	0	0	0	0	0	0	0	0	0	0	0	0	0	0	0	0	0	0	0	0
2394	2063	Q8TE73|DYH5_HUMAN	Dynein heavy chain 5 axonemal OS=Homo sapiens GN=DNAH5 PE=1 SV=3	23.75	0	0	0	0	0	0	0	0	0	0	0	0	0	0	0	0	0	0	0	0	0	0	0	0	0	0	0	0	0	0	0	0	0	0	0	0	0	0	0	0	0	0	0	0	0
2154	5226	O60663|LMX1B_HUMAN	LIM homeobox transcription factor 1-beta OS=Homo sapiens GN=LMX1B PE=1 SV=3	23.74	0	0	0	0	0	0	0	0	0	0	0	0	0	0	0	0	0	0	0	0	0	0	0	0	0	0	0	0	0	0	0	0	0	0	0	0	0	0	0	0	0	0	0	0	0
2017	2719	Q92859|NEO1_HUMAN	Neogenin OS=Homo sapiens GN=NEO1 PE=1 SV=2	23.74	0	0	0	0	0	0	0	0	0	0	0	0	0	0	0	0	0	0	0	0	0	0	0	0	0	0	0	0	0	0	0	0	0	0	0	0	0	0	0	0	0	0	0	0	0
2734	2268	P55198|AF17_HUMAN	Protein AF-17 OS=Homo sapiens GN=MLLT6 PE=1 SV=2	23.74	0	0	0	0	0	0	0	0	0	0	0	0	0	0	0	0	0	0	0	0	0	0	0	0	0	0	0	0	0	0	0	0	0	0	0	0	0	0	0	0	0	0	0	0	0
1137	4575	Q9H0E7|UBP44_HUMAN	Ubiquitin carboxyl-terminal hydrolase 44 OS=Homo sapiens GN=USP44 PE=1 SV=2	23.73	0	0	0	0	0	0	0	0	0	0	0	0	0	0	0	0	0	0	0	0	0	0	0	0	0	0	0	0	0	0	0	0	0	0	0	0	0	0	0	0	0	0	0	0	0
3403	5123	Q76M96|CCD80_HUMAN	Coiled-coil domain-containing protein 80 OS=Homo sapiens GN=CCDC80 PE=1 SV=1	23.72	0	0	0	0	0	0	0	0	0	0	0	0	0	0	0	0	0	0	0	0	0	0	0	0	0	0	0	0	0	0	0	0	0	0	0	0	0	0	0	0	0	0	0	0	0
1653	2423	O60336|MABP1_HUMAN	Mitogen-activated protein kinase-binding protein 1 OS=Homo sapiens GN=MAPKBP1 PE=1 SV=4	23.7	0	0	0	0	0	0	0	0	0	0	0	0	0	0	0	0	0	0	0	0	0	0	0	0	0	0	0	0	0	0	0	0	0	0	0	0	0	0	0	0	0	0	0	0	0
2656	2096	P10192|HEPA_HHV11	DNA helicase/primase complex-associated protein OS=Human herpesvirus 1 (strain 17) GN=UL8 PE=1 SV=1	23.69	0	0	0	0	0	0	0	0	0	0	0	0	0	0	0	0	0	0	0	0	0	0	0	0	0	0	0	0	0	0	0	0	0	0	0	0	0	0	0	0	0	0	0	0	0
751	3159	Q14511|CASL_HUMAN	Enhancer of filamentation 1 OS=Homo sapiens GN=NEDD9 PE=1 SV=1	23.66	0	0	0	0	0	0	0	0	0	0	0	0	0	0	0	0	0	0	0	0	0	0	0	0	0	0	0	0	0	0	0	0	0	0	0	0	0	0	0	0	0	0	0	0	0
2045	3336	O14607|UTY_HUMAN	Histone demethylase UTY OS=Homo sapiens GN=UTY PE=1 SV=2	23.65	0	0	0	0	0	0	0	0	0	0	0	0	0	0	0	0	0	0	0	0	0	0	0	0	0	0	0	0	0	0	0	0	0	0	0	0	0	0	0	0	0	0	0	0	0
2662	3797	P51617|IRAK1_HUMAN	Interleukin-1 receptor-associated kinase 1 OS=Homo sapiens GN=IRAK1 PE=1 SV=2	23.65	0	0	0	0	0	0	0	0	0	0	0	0	0	0	0	0	0	0	0	0	0	0	0	0	0	0	0	0	0	0	0	0	0	0	0	0	0	0	0	0	0	0	0	0	0
2932	3117	P36785|VE2_HPV17	Regulatory protein E2 OS=Human papillomavirus type 17 GN=E2 PE=3 SV=1	23.65	0	0	0	0	0	0	0	0	0	0	0	0	0	0	0	0	0	0	0	0	0	0	0	0	0	0	0	0	0	0	0	0	0	0	0	0	0	0	0	0	0	0	0	0	0
2296	2042	P51610|HCFC1_HUMAN	Host cell factor 1 OS=Homo sapiens GN=HCFC1 PE=1 SV=2	23.6	0	0	0	0	0	0	0	0	0	0	0	0	0	0	0	0	0	0	0	0	0	0	0	0	0	0	0	0	0	0	0	0	0	0	0	0	0	0	0	0	0	0	0	0	0
744	2460	Q9Y4F5|C170B_HUMAN	Centrosomal protein of 170 kDa protein B OS=Homo sapiens GN=CEP170B PE=1 SV=4	23.59	0	0	0	0	0	0	0	0	0	0	0	0	0	0	0	0	0	0	0	0	0	0	0	0	0	0	0	0	0	0	0	0	0	0	0	0	0	0	0	0	0	0	0	0	0
1313	3460	P28331|NDUS1_HUMAN	NADH-ubiquinone oxidoreductase 75 kDa subunit mitochondrial OS=Homo sapiens GN=NDUFS1 PE=1 SV=3	23.59	0	0	0	0	0	0	0	0	0	0	0	0	0	0	0	0	0	0	0	0	0	0	0	0	0	0	0	0	0	0	0	0	0	0	0	0	0	0	0	0	0	0	0	0	0
3165	2185	Q92854|SEM4D_HUMAN	Semaphorin-4D OS=Homo sapiens GN=SEMA4D PE=1 SV=1	23.56	0	0	0	0	0	0	0	0	0	0	0	0	0	0	0	0	0	0	0	0	0	0	0	0	0	0	0	0	0	0	0	0	0	0	0	0	0	0	0	0	0	0	0	0	0
1299	2261	Q12767|TMM94_HUMAN	Transmembrane protein 94 OS=Homo sapiens GN=TMEM94 PE=1 SV=1	23.54	0	0	0	0	0	0	0	0	0	0	0	0	0	0	0	0	0	0	0	0	0	0	0	0	0	0	0	0	0	0	0	0	0	0	0	0	0	0	0	0	0	0	0	0	0
2344	2139	Q8NET8|TRPV3_HUMAN	Transient receptor potential cation channel subfamily V member 3 OS=Homo sapiens GN=TRPV3 PE=1 SV=2	23.53	0	0	0	0	0	0	0	0	0	0	0	0	0	0	0	0	0	0	0	0	0	0	0	0	0	0	0	0	0	0	0	0	0	0	0	0	0	0	0	0	0	0	0	0	0
1084	2877	P43364|MAGAB_HUMAN	Melanoma-associated antigen 11 OS=Homo sapiens GN=MAGEA11 PE=1 SV=2	23.51	0	0	0	0	0	0	0	0	0	0	0	0	0	0	0	0	0	0	0	0	0	0	0	0	0	0	0	0	0	0	0	0	0	0	0	0	0	0	0	0	0	0	0	0	0
3428	3774	P13716|HEM2_HUMAN	Delta-aminolevulinic acid dehydratase OS=Homo sapiens GN=ALAD PE=1 SV=1	23.48	0	0	0	0	0	0	0	0	0	0	0	0	0	0	0	0	0	0	0	0	0	0	0	0	0	0	0	0	0	0	0	0	0	0	0	0	0	0	0	0	0	0	0	0	0
937	2548	Q96JP2|MY15B_HUMAN	Unconventional myosin-XVB OS=Homo sapiens GN=MYO15B PE=1 SV=2	23.46	0	0	0	0	0	0	0	0	0	0	0	0	0	0	0	0	0	0	0	0	0	0	0	0	0	0	0	0	0	0	0	0	0	0	0	0	0	0	0	0	0	0	0	0	0
875	5231	Q9UHV2|SRTD1_HUMAN	SERTA domain-containing protein 1 OS=Homo sapiens GN=SERTAD1 PE=1 SV=2	23.43	0	0	0	0	0	0	0	0	0	0	0	0	0	0	0	0	0	0	0	0	0	0	0	0	0	0	0	0	0	0	0	0	0	0	0	0	0	0	0	0	0	0	0	0	0
3116	3174	Q6UXI7|VITRN_HUMAN	Vitrin OS=Homo sapiens GN=VIT PE=2 SV=1	23.43	0	0	0	0	0	0	0	0	0	0	0	0	0	0	0	0	0	0	0	0	0	0	0	0	0	0	0	0	0	0	0	0	0	0	0	0	0	0	0	0	0	0	0	0	0
1550	5322	P0C866|F91A2_HUMAN	Putative uncharacterized protein encoded by LINC00869 OS=Homo sapiens GN=LINC00869 PE=5 SV=1	23.43	0	0	0	0	0	0	0	0	0	0	0	0	0	0	0	0	0	0	0	0	0	0	0	0	0	0	0	0	0	0	0	0	0	0	0	0	0	0	0	0	0	0	0	0	0
1482	3523	Q99941|ATF6B_HUMAN	Cyclic AMP-dependent transcription factor ATF-6 beta OS=Homo sapiens GN=ATF6B PE=1 SV=2	23.43	0	0	0	0	0	0	0	0	0	0	0	0	0	0	0	0	0	0	0	0	0	0	0	0	0	0	0	0	0	0	0	0	0	0	0	0	0	0	0	0	0	0	0	0	0
2498	2399	Q15154|PCM1_HUMAN	Pericentriolar material 1 protein OS=Homo sapiens GN=PCM1 PE=1 SV=4	23.42	0	0	0	0	0	0	0	0	0	0	0	0	0	0	0	0	0	0	0	0	0	0	0	0	0	0	0	0	0	0	0	0	0	0	0	0	0	0	0	0	0	0	0	0	0
1925	3501	P68402|PA1B2_HUMAN	Platelet-activating factor acetylhydrolase IB subunit beta OS=Homo sapiens GN=PAFAH1B2 PE=1 SV=1	23.39	0	0	0	0	0	0	0	0	0	0	0	0	0	0	0	0	0	0	0	0	0	0	0	0	0	0	0	0	0	0	0	0	0	0	0	0	0	0	0	0	0	0	0	0	0
2247	2070	O75970|MPDZ_HUMAN	Multiple PDZ domain protein OS=Homo sapiens GN=MPDZ PE=1 SV=2	23.37	0	0	0	0	0	0	0	0	0	0	0	0	0	0	0	0	0	0	0	0	0	0	0	0	0	0	0	0	0	0	0	0	0	0	0	0	0	0	0	0	0	0	0	0	0
2123	3193	Q9BZF1|OSBL8_HUMAN	Oxysterol-binding protein-related protein 8 OS=Homo sapiens GN=OSBPL8 PE=1 SV=3	23.35	0	0	0	0	0	0	0	0	0	0	0	0	0	0	0	0	0	0	0	0	0	0	0	0	0	0	0	0	0	0	0	0	0	0	0	0	0	0	0	0	0	0	0	0	0
3355	3715	Q8NBS9|TXND5_HUMAN	Thioredoxin domain-containing protein 5 OS=Homo sapiens GN=TXNDC5 PE=1 SV=2	23.35	0	0	0	0	0	0	0	0	0	0	0	0	0	0	0	0	0	0	0	0	0	0	0	0	0	0	0	0	0	0	0	0	0	0	0	0	0	0	0	0	0	0	0	0	0
2525	2414	O43151|TET3_HUMAN	Methylcytosine dioxygenase TET3 OS=Homo sapiens GN=TET3 PE=1 SV=3	23.33	0	0	0	0	0	0	0	0	0	0	0	0	0	0	0	0	0	0	0	0	0	0	0	0	0	0	0	0	0	0	0	0	0	0	0	0	0	0	0	0	0	0	0	0	0
1934	2085	Q5PRF9|SMAG2_HUMAN	Protein Smaug homolog 2 OS=Homo sapiens GN=SAMD4B PE=1 SV=1	23.32	0	0	0	0	0	0	0	0	0	0	0	0	0	0	0	0	0	0	0	0	0	0	0	0	0	0	0	0	0	0	0	0	0	0	0	0	0	0	0	0	0	0	0	0	0
1186	1665	Q8TCG1|CIP2A_HUMAN	Protein CIP2A OS=Homo sapiens GN=KIAA1524 PE=1 SV=2	23.3	0	0	0	0	0	0	0	0	0	0	0	0	0	0	0	0	0	0	0	0	0	0	0	0	0	0	0	0	0	0	0	0	0	0	0	0	0	0	0	0	0	0	0	0	0
3171	2677	P55289|CAD12_HUMAN	Cadherin-12 OS=Homo sapiens GN=CDH12 PE=2 SV=2	23.29	0	0	0	0	0	0	0	0	0	0	0	0	0	0	0	0	0	0	0	0	0	0	0	0	0	0	0	0	0	0	0	0	0	0	0	0	0	0	0	0	0	0	0	0	0
1355	3579	Q96K58|ZN668_HUMAN	Zinc finger protein 668 OS=Homo sapiens GN=ZNF668 PE=1 SV=3	23.28	0	0	0	0	0	0	0	0	0	0	0	0	0	0	0	0	0	0	0	0	0	0	0	0	0	0	0	0	0	0	0	0	0	0	0	0	0	0	0	0	0	0	0	0	0
3540	5106	Q9NQR4|NIT2_HUMAN	Omega-amidase NIT2 OS=Homo sapiens GN=NIT2 PE=1 SV=1	23.25	0	0	0	0	0	0	0	0	0	0	0	0	0	0	0	0	0	0	0	0	0	0	0	0	0	0	0	0	0	0	0	0	0	0	0	0	0	0	0	0	0	0	0	0	0
3274	3395	Q9BYH8|IKBZ_HUMAN	NF-kappa-B inhibitor zeta OS=Homo sapiens GN=NFKBIZ PE=1 SV=1	23.22	0	0	0	0	0	0	0	0	0	0	0	0	0	0	0	0	0	0	0	0	0	0	0	0	0	0	0	0	0	0	0	0	0	0	0	0	0	0	0	0	0	0	0	0	0
3201	1518	Q07960|RHG01_HUMAN	Rho GTPase-activating protein 1 OS=Homo sapiens GN=ARHGAP1 PE=1 SV=1	23.22	0	0	0	0	0	0	0	0	0	0	0	0	0	0	0	0	0	0	0	0	0	0	0	0	0	0	0	0	0	0	0	0	0	0	0	0	0	0	0	0	0	0	0	0	0
1261	4653	Q8WWX0|ASB5_HUMAN	Ankyrin repeat and SOCS box protein 5 OS=Homo sapiens GN=ASB5 PE=2 SV=1	23.21	0	0	0	0	0	0	0	0	0	0	0	0	0	0	0	0	0	0	0	0	0	0	0	0	0	0	0	0	0	0	0	0	0	0	0	0	0	0	0	0	0	0	0	0	0
2628	1811	Q76NI1|VKIND_HUMAN	Protein very KIND OS=Homo sapiens GN=KNDC1 PE=2 SV=2	23.18	0	0	0	0	0	0	0	0	0	0	0	0	0	0	0	0	0	0	0	0	0	0	0	0	0	0	0	0	0	0	0	0	0	0	0	0	0	0	0	0	0	0	0	0	0
1270	4048	Q86XD8|ZFAN4_HUMAN	AN1-type zinc finger protein 4 OS=Homo sapiens GN=ZFAND4 PE=2 SV=2	23.17	0	0	0	0	0	0	0	0	0	0	0	0	0	0	0	0	0	0	0	0	0	0	0	0	0	0	0	0	0	0	0	0	0	0	0	0	0	0	0	0	0	0	0	0	0
1496	6085	Q9HBT6|CAD20_HUMAN	Cadherin-20 OS=Homo sapiens GN=CDH20 PE=2 SV=2	23.13	0	0	0	0	0	0	0	0	0	0	0	0	0	0	0	0	0	0	0	0	0	0	0	0	0	0	0	0	0	0	0	0	0	0	0	0	0	0	0	0	0	0	0	0	0
1626	3306	Q5VZL5|ZMYM4_HUMAN	Zinc finger MYM-type protein 4 OS=Homo sapiens GN=ZMYM4 PE=1 SV=1	23.11	0	0	0	0	0	0	0	0	0	0	0	0	0	0	0	0	0	0	0	0	0	0	0	0	0	0	0	0	0	0	0	0	0	0	0	0	0	0	0	0	0	0	0	0	0
1680	3179	Q5W0B1|RN219_HUMAN	RING finger protein 219 OS=Homo sapiens GN=RNF219 PE=1 SV=1	23.11	0	0	0	0	0	0	0	0	0	0	0	0	0	0	0	0	0	0	0	0	0	0	0	0	0	0	0	0	0	0	0	0	0	0	0	0	0	0	0	0	0	0	0	0	0
3359	4174	Q5TDH0|DDI2_HUMAN	Protein DDI1 homolog 2 OS=Homo sapiens GN=DDI2 PE=1 SV=1	23.11	0	0	0	0	0	0	0	0	0	0	0	0	0	0	0	0	0	0	0	0	0	0	0	0	0	0	0	0	0	0	0	0	0	0	0	0	0	0	0	0	0	0	0	0	0
2645	2475	Q13873|BMPR2_HUMAN	Bone morphogenetic protein receptor type-2 OS=Homo sapiens GN=BMPR2 PE=1 SV=2	23.09	0	0	0	0	0	0	0	0	0	0	0	0	0	0	0	0	0	0	0	0	0	0	0	0	0	0	0	0	0	0	0	0	0	0	0	0	0	0	0	0	0	0	0	0	0
2287	1589	Q6ZTR5|CFA47_HUMAN	Cilia- and flagella-associated protein 47 OS=Homo sapiens GN=CFAP47 PE=2 SV=4	23.09	0	0	0	0	0	0	0	0	0	0	0	0	0	0	0	0	0	0	0	0	0	0	0	0	0	0	0	0	0	0	0	0	0	0	0	0	0	0	0	0	0	0	0	0	0
1234	3398	Q9BXU1|STK31_HUMAN	Serine/threonine-protein kinase 31 OS=Homo sapiens GN=STK31 PE=2 SV=2	23.08	0	0	0	0	0	0	0	0	0	0	0	0	0	0	0	0	0	0	0	0	0	0	0	0	0	0	0	0	0	0	0	0	0	0	0	0	0	0	0	0	0	0	0	0	0
2655	1890	P23471|PTPRZ_HUMAN	Receptor-type tyrosine-protein phosphatase zeta OS=Homo sapiens GN=PTPRZ1 PE=1 SV=4	23.07	0	0	0	0	0	0	0	0	0	0	0	0	0	0	0	0	0	0	0	0	0	0	0	0	0	0	0	0	0	0	0	0	0	0	0	0	0	0	0	0	0	0	0	0	0
3223	2473	A1A4S6|RHG10_HUMAN	Rho GTPase-activating protein 10 OS=Homo sapiens GN=ARHGAP10 PE=1 SV=1	23.06	0	0	0	0	0	0	0	0	0	0	0	0	0	0	0	0	0	0	0	0	0	0	0	0	0	0	0	0	0	0	0	0	0	0	0	0	0	0	0	0	0	0	0	0	0
3223	3686	Q9UNA1|RHG26_HUMAN	Rho GTPase-activating protein 26 OS=Homo sapiens GN=ARHGAP26 PE=1 SV=1	23.06	0	0	0	0	0	0	0	0	0	0	0	0	0	0	0	0	0	0	0	0	0	0	0	0	0	0	0	0	0	0	0	0	0	0	0	0	0	0	0	0	0	0	0	0	0
2926	2397	Q9Q720|POL_HV1V9	Gag-Pol polyprotein OS=Human immunodeficiency virus type 1 group M subtype H (isolate VI991) GN=gag-pol PE=3 SV=3	23.06	0	0	0	0	0	0	0	0	0	0	0	0	0	0	0	0	0	0	0	0	0	0	0	0	0	0	0	0	0	0	0	0	0	0	0	0	0	0	0	0	0	0	0	0	0
3537	5021	P55056|APOC4_HUMAN	Apolipoprotein C-IV OS=Homo sapiens GN=APOC4 PE=1 SV=1	23.05	0	0	0	0	0	0	0	0	0	0	0	0	0	0	0	0	0	0	0	0	0	0	0	0	0	0	0	0	0	0	0	0	0	0	0	0	0	0	0	0	0	0	0	0	0
1179	2917	Q13936|CAC1C_HUMAN	Voltage-dependent L-type calcium channel subunit alpha-1C OS=Homo sapiens GN=CACNA1C PE=1 SV=4	23.04	0	0	0	0	0	0	0	0	0	0	0	0	0	0	0	0	0	0	0	0	0	0	0	0	0	0	0	0	0	0	0	0	0	0	0	0	0	0	0	0	0	0	0	0	0
1179	3294	Q13698|CAC1S_HUMAN	Voltage-dependent L-type calcium channel subunit alpha-1S OS=Homo sapiens GN=CACNA1S PE=1 SV=4	23.04	0	0	0	0	0	0	0	0	0	0	0	0	0	0	0	0	0	0	0	0	0	0	0	0	0	0	0	0	0	0	0	0	0	0	0	0	0	0	0	0	0	0	0	0	0
2103	2866	Q8N2N9|AN36B_HUMAN	Ankyrin repeat domain-containing protein 36B OS=Homo sapiens GN=ANKRD36B PE=1 SV=4	23.02	0	0	0	0	0	0	0	0	0	0	0	0	0	0	0	0	0	0	0	0	0	0	0	0	0	0	0	0	0	0	0	0	0	0	0	0	0	0	0	0	0	0	0	0	0
1175	3945	Q6ZW49|PAXI1_HUMAN	PAX-interacting protein 1 OS=Homo sapiens GN=PAXIP1 PE=1 SV=2	23.02	0	0	0	0	0	0	0	0	0	0	0	0	0	0	0	0	0	0	0	0	0	0	0	0	0	0	0	0	0	0	0	0	0	0	0	0	0	0	0	0	0	0	0	0	0
2570	2838	O60299|LZTS3_HUMAN	Leucine zipper putative tumor suppressor 3 OS=Homo sapiens GN=LZTS3 PE=2 SV=1	23.01	0	0	0	0	0	0	0	0	0	0	0	0	0	0	0	0	0	0	0	0	0	0	0	0	0	0	0	0	0	0	0	0	0	0	0	0	0	0	0	0	0	0	0	0	0
1275	2584	P03105|VL2_HPV1A	Minor capsid protein L2 OS=Human papillomavirus type 1a GN=L2 PE=3 SV=1	22.98	0	0	0	0	0	0	0	0	0	0	0	0	0	0	0	0	0	0	0	0	0	0	0	0	0	0	0	0	0	0	0	0	0	0	0	0	0	0	0	0	0	0	0	0	0
3499	3872	Q9Y262|EIF3L_HUMAN	Eukaryotic translation initiation factor 3 subunit L OS=Homo sapiens GN=EIF3L PE=1 SV=1	22.96	0	0	0	0	0	0	0	0	0	0	0	0	0	0	0	0	0	0	0	0	0	0	0	0	0	0	0	0	0	0	0	0	0	0	0	0	0	0	0	0	0	0	0	0	0
2877	2005	O00308|WWP2_HUMAN	NEDD4-like E3 ubiquitin-protein ligase WWP2 OS=Homo sapiens GN=WWP2 PE=1 SV=2	22.94	0	0	0	0	0	0	0	0	0	0	0	0	0	0	0	0	0	0	0	0	0	0	0	0	0	0	0	0	0	0	0	0	0	0	0	0	0	0	0	0	0	0	0	0	0
2877	4377	Q9H0M0|WWP1_HUMAN	NEDD4-like E3 ubiquitin-protein ligase WWP1 OS=Homo sapiens GN=WWP1 PE=1 SV=1	22.94	0	0	0	0	0	0	0	0	0	0	0	0	0	0	0	0	0	0	0	0	0	0	0	0	0	0	0	0	0	0	0	0	0	0	0	0	0	0	0	0	0	0	0	0	0
2646	2991	Q8WUQ7|CATIN_HUMAN	Cactin OS=Homo sapiens GN=CACTIN PE=1 SV=3	22.92	0	0	0	0	0	0	0	0	0	0	0	0	0	0	0	0	0	0	0	0	0	0	0	0	0	0	0	0	0	0	0	0	0	0	0	0	0	0	0	0	0	0	0	0	0
1619	1794	Q9NTG1|PKDRE_HUMAN	Polycystic kidney disease and receptor for egg jelly-related protein OS=Homo sapiens GN=PKDREJ PE=2 SV=2	22.89	0	0	0	0	0	0	0	0	0	0	0	0	0	0	0	0	0	0	0	0	0	0	0	0	0	0	0	0	0	0	0	0	0	0	0	0	0	0	0	0	0	0	0	0	0
1418	4533	P21014|F5_VACCC	36 kDa major membrane protein F5 OS=Vaccinia virus (strain Copenhagen) GN=F5L PE=3 SV=1	22.88	0	0	0	0	0	0	0	0	0	0	0	0	0	0	0	0	0	0	0	0	0	0	0	0	0	0	0	0	0	0	0	0	0	0	0	0	0	0	0	0	0	0	0	0	0
2791	2854	O94910|AGRL1_HUMAN	Adhesion G protein-coupled receptor L1 OS=Homo sapiens GN=ADGRL1 PE=1 SV=1	22.86	0	0	0	0	0	0	0	0	0	0	0	0	0	0	0	0	0	0	0	0	0	0	0	0	0	0	0	0	0	0	0	0	0	0	0	0	0	0	0	0	0	0	0	0	0
2705	2668	Q8IWJ2|GCC2_HUMAN	GRIP and coiled-coil domain-containing protein 2 OS=Homo sapiens GN=GCC2 PE=1 SV=4	22.85	0	0	0	0	0	0	0	0	0	0	0	0	0	0	0	0	0	0	0	0	0	0	0	0	0	0	0	0	0	0	0	0	0	0	0	0	0	0	0	0	0	0	0	0	0
1432	3437	Q8WVP5|TP8L1_HUMAN	Tumor necrosis factor alpha-induced protein 8-like protein 1 OS=Homo sapiens GN=TNFAIP8L1 PE=1 SV=2	22.84	0	0	0	0	0	0	0	0	0	0	0	0	0	0	0	0	0	0	0	0	0	0	0	0	0	0	0	0	0	0	0	0	0	0	0	0	0	0	0	0	0	0	0	0	0
2295	1636	Q6ZVL6|K154L_HUMAN	UPF0606 protein KIAA1549L OS=Homo sapiens GN=KIAA1549L PE=2 SV=2	22.83	0	0	0	0	0	0	0	0	0	0	0	0	0	0	0	0	0	0	0	0	0	0	0	0	0	0	0	0	0	0	0	0	0	0	0	0	0	0	0	0	0	0	0	0	0
2439	2953	Q9Y4H2|IRS2_HUMAN	Insulin receptor substrate 2 OS=Homo sapiens GN=IRS2 PE=1 SV=2	22.83	0	0	0	0	0	0	0	0	0	0	0	0	0	0	0	0	0	0	0	0	0	0	0	0	0	0	0	0	0	0	0	0	0	0	0	0	0	0	0	0	0	0	0	0	0
1085	2000	Q8NAA4|A16L2_HUMAN	Autophagy-related protein 16-2 OS=Homo sapiens GN=ATG16L2 PE=1 SV=2	22.8	0	0	0	0	0	0	0	0	0	0	0	0	0	0	0	0	0	0	0	0	0	0	0	0	0	0	0	0	0	0	0	0	0	0	0	0	0	0	0	0	0	0	0	0	0
2221	2994	A6NMZ7|CO6A6_HUMAN	Collagen alpha-6(VI) chain OS=Homo sapiens GN=COL6A6 PE=1 SV=2	22.8	0	0	0	0	0	0	0	0	0	0	0	0	0	0	0	0	0	0	0	0	0	0	0	0	0	0	0	0	0	0	0	0	0	0	0	0	0	0	0	0	0	0	0	0	0
1788	1632	Q9Y6V0|PCLO_HUMAN	Protein piccolo OS=Homo sapiens GN=PCLO PE=1 SV=4	22.8	0	0	0	0	0	0	0	0	0	0	0	0	0	0	0	0	0	0	0	0	0	0	0	0	0	0	0	0	0	0	0	0	0	0	0	0	0	0	0	0	0	0	0	0	0
1788	1686	Q02224|CENPE_HUMAN	Centromere-associated protein E OS=Homo sapiens GN=CENPE PE=1 SV=2	22.8	0	0	0	0	0	0	0	0	0	0	0	0	0	0	0	0	0	0	0	0	0	0	0	0	0	0	0	0	0	0	0	0	0	0	0	0	0	0	0	0	0	0	0	0	0
3425	3522	O72736|KBTB1_CWPXG	Kelch repeat and BTB domain-containing protein 1 OS=Cowpox virus (strain GRI-90 / Grishak) GN=KBTB1 PE=3 SV=1	22.79	0	0	0	0	0	0	0	0	0	0	0	0	0	0	0	0	0	0	0	0	0	0	0	0	0	0	0	0	0	0	0	0	0	0	0	0	0	0	0	0	0	0	0	0	0
3425	4292	Q0GNQ5|KBTB1_HSPV	Kelch repeat and BTB domain-containing protein 1 OS=Horsepox virus GN=KBTB1 PE=3 SV=1	22.79	0	0	0	0	0	0	0	0	0	0	0	0	0	0	0	0	0	0	0	0	0	0	0	0	0	0	0	0	0	0	0	0	0	0	0	0	0	0	0	0	0	0	0	0	0
3425	4488	Q8QMQ2|KBTB1_CWPXB	Kelch repeat and BTB domain-containing protein 1 OS=Cowpox virus (strain Brighton Red) GN=KBTB1 PE=3 SV=1	22.79	0	0	0	0	0	0	0	0	0	0	0	0	0	0	0	0	0	0	0	0	0	0	0	0	0	0	0	0	0	0	0	0	0	0	0	0	0	0	0	0	0	0	0	0	0
3425	4906	P21073|KBTB1_VACCC	Kelch repeat and BTB domain-containing protein 1 OS=Vaccinia virus (strain Copenhagen) GN=KBTB1 PE=3 SV=1	22.79	0	0	0	0	0	0	0	0	0	0	0	0	0	0	0	0	0	0	0	0	0	0	0	0	0	0	0	0	0	0	0	0	0	0	0	0	0	0	0	0	0	0	0	0	0
2552	2621	Q8NFA0|UBP32_HUMAN	Ubiquitin carboxyl-terminal hydrolase 32 OS=Homo sapiens GN=USP32 PE=1 SV=1	22.79	0	0	0	0	0	0	0	0	0	0	0	0	0	0	0	0	0	0	0	0	0	0	0	0	0	0	0	0	0	0	0	0	0	0	0	0	0	0	0	0	0	0	0	0	0
1861	5495	P10234|DUT_HHV11	Deoxyuridine 5'-triphosphate nucleotidohydrolase OS=Human herpesvirus 1 (strain 17) GN=DUT PE=3 SV=1	22.77	0	0	0	0	0	0	0	0	0	0	0	0	0	0	0	0	0	0	0	0	0	0	0	0	0	0	0	0	0	0	0	0	0	0	0	0	0	0	0	0	0	0	0	0	0
3442	5349	Q6EMK4|VASN_HUMAN	Vasorin OS=Homo sapiens GN=VASN PE=1 SV=1	22.77	0	0	0	0	0	0	0	0	0	0	0	0	0	0	0	0	0	0	0	0	0	0	0	0	0	0	0	0	0	0	0	0	0	0	0	0	0	0	0	0	0	0	0	0	0
2609	1528	Q9BYV9|BACH2_HUMAN	Transcription regulator protein BACH2 OS=Homo sapiens GN=BACH2 PE=1 SV=1	22.76	0	0	0	0	0	0	0	0	0	0	0	0	0	0	0	0	0	0	0	0	0	0	0	0	0	0	0	0	0	0	0	0	0	0	0	0	0	0	0	0	0	0	0	0	0
923	3612	P35711|SOX5_HUMAN	Transcription factor SOX-5 OS=Homo sapiens GN=SOX5 PE=1 SV=3	22.75	0	0	0	0	0	0	0	0	0	0	0	0	0	0	0	0	0	0	0	0	0	0	0	0	0	0	0	0	0	0	0	0	0	0	0	0	0	0	0	0	0	0	0	0	0
3368	4858	Q9HCD5|NCOA5_HUMAN	Nuclear receptor coactivator 5 OS=Homo sapiens GN=NCOA5 PE=1 SV=2	22.74	0	0	0	0	0	0	0	0	0	0	0	0	0	0	0	0	0	0	0	0	0	0	0	0	0	0	0	0	0	0	0	0	0	0	0	0	0	0	0	0	0	0	0	0	0
3389	3314	Q96LX7|CCD17_HUMAN	Coiled-coil domain-containing protein 17 OS=Homo sapiens GN=CCDC17 PE=1 SV=2	22.73	0	0	0	0	0	0	0	0	0	0	0	0	0	0	0	0	0	0	0	0	0	0	0	0	0	0	0	0	0	0	0	0	0	0	0	0	0	0	0	0	0	0	0	0	0
2881	2386	P17176|GH_HCMVT	Envelope glycoprotein H OS=Human cytomegalovirus (strain Towne) GN=gH PE=3 SV=1	22.72	0	0	0	0	0	0	0	0	0	0	0	0	0	0	0	0	0	0	0	0	0	0	0	0	0	0	0	0	0	0	0	0	0	0	0	0	0	0	0	0	0	0	0	0	0
2881	2387	Q6SW67|GH_HCMVM	Envelope glycoprotein H OS=Human cytomegalovirus (strain Merlin) GN=gH PE=3 SV=1	22.72	0	0	0	0	0	0	0	0	0	0	0	0	0	0	0	0	0	0	0	0	0	0	0	0	0	0	0	0	0	0	0	0	0	0	0	0	0	0	0	0	0	0	0	0	0
3360	4193	Q6SW79|UL52_HCMVM	Packaging protein UL32 homolog OS=Human cytomegalovirus (strain Merlin) GN=UL52 PE=3 SV=1	22.71	0	0	0	0	0	0	0	0	0	0	0	0	0	0	0	0	0	0	0	0	0	0	0	0	0	0	0	0	0	0	0	0	0	0	0	0	0	0	0	0	0	0	0	0	0
1601	2939	Q9Y5G9|PCDG4_HUMAN	Protocadherin gamma-A4 OS=Homo sapiens GN=PCDHGA4 PE=2 SV=1	22.69	0	0	0	0	0	0	0	0	0	0	0	0	0	0	0	0	0	0	0	0	0	0	0	0	0	0	0	0	0	0	0	0	0	0	0	0	0	0	0	0	0	0	0	0	0
2786	2661	Q9H0J4|QRIC2_HUMAN	Glutamine-rich protein 2 OS=Homo sapiens GN=QRICH2 PE=1 SV=1	22.65	0	0	0	0	0	0	0	0	0	0	0	0	0	0	0	0	0	0	0	0	0	0	0	0	0	0	0	0	0	0	0	0	0	0	0	0	0	0	0	0	0	0	0	0	0
3121	4529	A6NNA2|SRRM3_HUMAN	Serine/arginine repetitive matrix protein 3 OS=Homo sapiens GN=SRRM3 PE=2 SV=4	22.65	0	0	0	0	0	0	0	0	0	0	0	0	0	0	0	0	0	0	0	0	0	0	0	0	0	0	0	0	0	0	0	0	0	0	0	0	0	0	0	0	0	0	0	0	0
1639	1598	Q9Y4E6|WDR7_HUMAN	WD repeat-containing protein 7 OS=Homo sapiens GN=WDR7 PE=1 SV=2	22.64	0	0	0	0	0	0	0	0	0	0	0	0	0	0	0	0	0	0	0	0	0	0	0	0	0	0	0	0	0	0	0	0	0	0	0	0	0	0	0	0	0	0	0	0	0
3365	4443	Q9H269|VPS16_HUMAN	Vacuolar protein sorting-associated protein 16 homolog OS=Homo sapiens GN=VPS16 PE=1 SV=2	22.62	0	0	0	0	0	0	0	0	0	0	0	0	0	0	0	0	0	0	0	0	0	0	0	0	0	0	0	0	0	0	0	0	0	0	0	0	0	0	0	0	0	0	0	0	0
3191	4750	P49746|TSP3_HUMAN	Thrombospondin-3 OS=Homo sapiens GN=THBS3 PE=1 SV=1	22.6	0	0	0	0	0	0	0	0	0	0	0	0	0	0	0	0	0	0	0	0	0	0	0	0	0	0	0	0	0	0	0	0	0	0	0	0	0	0	0	0	0	0	0	0	0
2318	2165	Q8NFW1|COMA1_HUMAN	Collagen alpha-1(XXII) chain OS=Homo sapiens GN=COL22A1 PE=2 SV=2	22.59	0	0	0	0	0	0	0	0	0	0	0	0	0	0	0	0	0	0	0	0	0	0	0	0	0	0	0	0	0	0	0	0	0	0	0	0	0	0	0	0	0	0	0	0	0
2649	3388	Q6ZT07|TBCD9_HUMAN	TBC1 domain family member 9 OS=Homo sapiens GN=TBC1D9 PE=2 SV=2	22.58	0	0	0	0	0	0	0	0	0	0	0	0	0	0	0	0	0	0	0	0	0	0	0	0	0	0	0	0	0	0	0	0	0	0	0	0	0	0	0	0	0	0	0	0	0
2569	2767	Q96NM4|TOX2_HUMAN	TOX high mobility group box family member 2 OS=Homo sapiens GN=TOX2 PE=2 SV=2	22.55	0	0	0	0	0	0	0	0	0	0	0	0	0	0	0	0	0	0	0	0	0	0	0	0	0	0	0	0	0	0	0	0	0	0	0	0	0	0	0	0	0	0	0	0	0
1617	2908	P46531|NOTC1_HUMAN	Neurogenic locus notch homolog protein 1 OS=Homo sapiens GN=NOTCH1 PE=1 SV=4	22.55	0	0	0	0	0	0	0	0	0	0	0	0	0	0	0	0	0	0	0	0	0	0	0	0	0	0	0	0	0	0	0	0	0	0	0	0	0	0	0	0	0	0	0	0	0
1984	1815	P29475|NOS1_HUMAN	Nitric oxide synthase brain OS=Homo sapiens GN=NOS1 PE=1 SV=2	22.54	0	0	0	0	0	0	0	0	0	0	0	0	0	0	0	0	0	0	0	0	0	0	0	0	0	0	0	0	0	0	0	0	0	0	0	0	0	0	0	0	0	0	0	0	0
3052	3375	Q7LBE3|S26A9_HUMAN	Solute carrier family 26 member 9 OS=Homo sapiens GN=SLC26A9 PE=1 SV=1	22.52	0	0	0	0	0	0	0	0	0	0	0	0	0	0	0	0	0	0	0	0	0	0	0	0	0	0	0	0	0	0	0	0	0	0	0	0	0	0	0	0	0	0	0	0	0
2595	2588	Q9HBL0|TENS1_HUMAN	Tensin-1 OS=Homo sapiens GN=TNS1 PE=1 SV=2	22.51	0	0	0	0	0	0	0	0	0	0	0	0	0	0	0	0	0	0	0	0	0	0	0	0	0	0	0	0	0	0	0	0	0	0	0	0	0	0	0	0	0	0	0	0	0
2721	3025	H7BZ55|CRCC2_HUMAN	Putative ciliary rootlet coiled-coil protein 2 OS=Homo sapiens GN=CROCC2 PE=5 SV=3	22.5	0	0	0	0	0	0	0	0	0	0	0	0	0	0	0	0	0	0	0	0	0	0	0	0	0	0	0	0	0	0	0	0	0	0	0	0	0	0	0	0	0	0	0	0	0
1491	3065	Q8NFZ0|FBH1_HUMAN	F-box DNA helicase 1 OS=Homo sapiens GN=FBXO18 PE=1 SV=2	22.49	0	0	0	0	0	0	0	0	0	0	0	0	0	0	0	0	0	0	0	0	0	0	0	0	0	0	0	0	0	0	0	0	0	0	0	0	0	0	0	0	0	0	0	0	0
2517	1634	Q96Q15|SMG1_HUMAN	Serine/threonine-protein kinase SMG1 OS=Homo sapiens GN=SMG1 PE=1 SV=3	22.47	0	0	0	0	0	0	0	0	0	0	0	0	0	0	0	0	0	0	0	0	0	0	0	0	0	0	0	0	0	0	0	0	0	0	0	0	0	0	0	0	0	0	0	0	0
2182	4606	O60313|OPA1_HUMAN	Dynamin-like 120 kDa protein mitochondrial OS=Homo sapiens GN=OPA1 PE=1 SV=3	22.45	0	0	0	0	0	0	0	0	0	0	0	0	0	0	0	0	0	0	0	0	0	0	0	0	0	0	0	0	0	0	0	0	0	0	0	0	0	0	0	0	0	0	0	0	0
3402	5114	Q96G25|MED8_HUMAN	Mediator of RNA polymerase II transcription subunit 8 OS=Homo sapiens GN=MED8 PE=1 SV=2	22.43	0	0	0	0	0	0	0	0	0	0	0	0	0	0	0	0	0	0	0	0	0	0	0	0	0	0	0	0	0	0	0	0	0	0	0	0	0	0	0	0	0	0	0	0	0
2686	1961	Q9Y3R5|DOP2_HUMAN	Protein dopey-2 OS=Homo sapiens GN=DOPEY2 PE=1 SV=5	22.41	0	0	0	0	0	0	0	0	0	0	0	0	0	0	0	0	0	0	0	0	0	0	0	0	0	0	0	0	0	0	0	0	0	0	0	0	0	0	0	0	0	0	0	0	0
2046	3349	Q5SQQ9|VAX1_HUMAN	Ventral anterior homeobox 1 OS=Homo sapiens GN=VAX1 PE=1 SV=1	22.4	0	0	0	0	0	0	0	0	0	0	0	0	0	0	0	0	0	0	0	0	0	0	0	0	0	0	0	0	0	0	0	0	0	0	0	0	0	0	0	0	0	0	0	0	0
2018	2895	P06213|INSR_HUMAN	Insulin receptor OS=Homo sapiens GN=INSR PE=1 SV=4	22.4	0	0	0	0	0	0	0	0	0	0	0	0	0	0	0	0	0	0	0	0	0	0	0	0	0	0	0	0	0	0	0	0	0	0	0	0	0	0	0	0	0	0	0	0	0
3068	5229	P07101|TY3H_HUMAN	Tyrosine 3-monooxygenase OS=Homo sapiens GN=TH PE=1 SV=5	22.39	0	0	0	0	0	0	0	0	0	0	0	0	0	0	0	0	0	0	0	0	0	0	0	0	0	0	0	0	0	0	0	0	0	0	0	0	0	0	0	0	0	0	0	0	0
3205	2440	Q8N0Z9|VSI10_HUMAN	V-set and immunoglobulin domain-containing protein 10 OS=Homo sapiens GN=VSIG10 PE=2 SV=1	22.37	0	0	0	0	0	0	0	0	0	0	0	0	0	0	0	0	0	0	0	0	0	0	0	0	0	0	0	0	0	0	0	0	0	0	0	0	0	0	0	0	0	0	0	0	0
2699	3677	Q96LI6|HSFY1_HUMAN	Heat shock transcription factor Y-linked OS=Homo sapiens GN=HSFY1 PE=1 SV=1	22.35	0	0	0	0	0	0	0	0	0	0	0	0	0	0	0	0	0	0	0	0	0	0	0	0	0	0	0	0	0	0	0	0	0	0	0	0	0	0	0	0	0	0	0	0	0
2423	4148	Q9UQ13|SHOC2_HUMAN	Leucine-rich repeat protein SHOC-2 OS=Homo sapiens GN=SHOC2 PE=1 SV=2	22.34	0	0	0	0	0	0	0	0	0	0	0	0	0	0	0	0	0	0	0	0	0	0	0	0	0	0	0	0	0	0	0	0	0	0	0	0	0	0	0	0	0	0	0	0	0
2994	3758	Q9UBI9|HDC_HUMAN	Headcase protein homolog OS=Homo sapiens GN=HECA PE=1 SV=1	22.33	0	0	0	0	0	0	0	0	0	0	0	0	0	0	0	0	0	0	0	0	0	0	0	0	0	0	0	0	0	0	0	0	0	0	0	0	0	0	0	0	0	0	0	0	0
3197	5823	Q8NCY6|MSD4_HUMAN	Myb/SANT-like DNA-binding domain-containing protein 4 OS=Homo sapiens GN=MSANTD4 PE=1 SV=1	22.32	0	0	0	0	0	0	0	0	0	0	0	0	0	0	0	0	0	0	0	0	0	0	0	0	0	0	0	0	0	0	0	0	0	0	0	0	0	0	0	0	0	0	0	0	0
2429	1865	Q913D4|POLG_HCVIN	Genome polyprotein OS=Hepatitis C virus genotype 1c (isolate India) PE=1 SV=3	22.32	0	0	0	0	0	0	0	0	0	0	0	0	0	0	0	0	0	0	0	0	0	0	0	0	0	0	0	0	0	0	0	0	0	0	0	0	0	0	0	0	0	0	0	0	0
3032	3714	Q14766|LTBP1_HUMAN	Latent-transforming growth factor beta-binding protein 1 OS=Homo sapiens GN=LTBP1 PE=1 SV=4	22.32	0	0	0	0	0	0	0	0	0	0	0	0	0	0	0	0	0	0	0	0	0	0	0	0	0	0	0	0	0	0	0	0	0	0	0	0	0	0	0	0	0	0	0	0	0
3475	4457	Q9UKQ9|KLK9_HUMAN	Kallikrein-9 OS=Homo sapiens GN=KLK9 PE=2 SV=1	22.32	0	0	0	0	0	0	0	0	0	0	0	0	0	0	0	0	0	0	0	0	0	0	0	0	0	0	0	0	0	0	0	0	0	0	0	0	0	0	0	0	0	0	0	0	0
2086	5354	Q6DN12|MCTP2_HUMAN	Multiple C2 and transmembrane domain-containing protein 2 OS=Homo sapiens GN=MCTP2 PE=1 SV=3	22.31	0	0	0	0	0	0	0	0	0	0	0	0	0	0	0	0	0	0	0	0	0	0	0	0	0	0	0	0	0	0	0	0	0	0	0	0	0	0	0	0	0	0	0	0	0
1889	2967	Q86XK2|FBX11_HUMAN	F-box only protein 11 OS=Homo sapiens GN=FBXO11 PE=1 SV=3	22.31	0	0	0	0	0	0	0	0	0	0	0	0	0	0	0	0	0	0	0	0	0	0	0	0	0	0	0	0	0	0	0	0	0	0	0	0	0	0	0	0	0	0	0	0	0
2732	1726	P08393|ICP0_HHV11	E3 ubiquitin-protein ligase ICP0 OS=Human herpesvirus 1 (strain 17) GN=ICP0 PE=1 SV=1	22.28	0	0	0	0	0	0	0	0	0	0	0	0	0	0	0	0	0	0	0	0	0	0	0	0	0	0	0	0	0	0	0	0	0	0	0	0	0	0	0	0	0	0	0	0	0
1955	3189	A8CG34|P121C_HUMAN	Nuclear envelope pore membrane protein POM 121C OS=Homo sapiens GN=POM121C PE=1 SV=2	22.27	0	0	0	0	0	0	0	0	0	0	0	0	0	0	0	0	0	0	0	0	0	0	0	0	0	0	0	0	0	0	0	0	0	0	0	0	0	0	0	0	0	0	0	0	0
1955	4133	Q96HA1|P121A_HUMAN	Nuclear envelope pore membrane protein POM 121 OS=Homo sapiens GN=POM121 PE=1 SV=2	22.27	0	0	0	0	0	0	0	0	0	0	0	0	0	0	0	0	0	0	0	0	0	0	0	0	0	0	0	0	0	0	0	0	0	0	0	0	0	0	0	0	0	0	0	0	0
2445	1887	Q96T58|MINT_HUMAN	Msx2-interacting protein OS=Homo sapiens GN=SPEN PE=1 SV=1	22.23	0	0	0	0	0	0	0	0	0	0	0	0	0	0	0	0	0	0	0	0	0	0	0	0	0	0	0	0	0	0	0	0	0	0	0	0	0	0	0	0	0	0	0	0	0
1512	1962	A9QM74|IMA8_HUMAN	Importin subunit alpha-8 OS=Homo sapiens GN=KPNA7 PE=1 SV=1	22.23	0	0	0	0	0	0	0	0	0	0	0	0	0	0	0	0	0	0	0	0	0	0	0	0	0	0	0	0	0	0	0	0	0	0	0	0	0	0	0	0	0	0	0	0	0
2890	3916	Q9UPV9|TRAK1_HUMAN	Trafficking kinesin-binding protein 1 OS=Homo sapiens GN=TRAK1 PE=1 SV=1	22.22	0	0	0	0	0	0	0	0	0	0	0	0	0	0	0	0	0	0	0	0	0	0	0	0	0	0	0	0	0	0	0	0	0	0	0	0	0	0	0	0	0	0	0	0	0
1912	2500	Q8IZY2|ABCA7_HUMAN	ATP-binding cassette sub-family A member 7 OS=Homo sapiens GN=ABCA7 PE=1 SV=3	22.22	0	0	0	0	0	0	0	0	0	0	0	0	0	0	0	0	0	0	0	0	0	0	0	0	0	0	0	0	0	0	0	0	0	0	0	0	0	0	0	0	0	0	0	0	0
1227	2610	Q16678|CP1B1_HUMAN	Cytochrome P450 1B1 OS=Homo sapiens GN=CYP1B1 PE=1 SV=2	22.22	0	0	0	0	0	0	0	0	0	0	0	0	0	0	0	0	0	0	0	0	0	0	0	0	0	0	0	0	0	0	0	0	0	0	0	0	0	0	0	0	0	0	0	0	0
3087	3948	Q7L2E3|DHX30_HUMAN	Putative ATP-dependent RNA helicase DHX30 OS=Homo sapiens GN=DHX30 PE=1 SV=1	22.21	0	0	0	0	0	0	0	0	0	0	0	0	0	0	0	0	0	0	0	0	0	0	0	0	0	0	0	0	0	0	0	0	0	0	0	0	0	0	0	0	0	0	0	0	0
1614	3195	Q5JYT7|K1755_HUMAN	Uncharacterized protein KIAA1755 OS=Homo sapiens GN=KIAA1755 PE=2 SV=2	22.19	0	0	0	0	0	0	0	0	0	0	0	0	0	0	0	0	0	0	0	0	0	0	0	0	0	0	0	0	0	0	0	0	0	0	0	0	0	0	0	0	0	0	0	0	0
2012	3979	Q8IYY4|DZI1L_HUMAN	Zinc finger protein DZIP1L OS=Homo sapiens GN=DZIP1L PE=1 SV=2	22.18	0	0	0	0	0	0	0	0	0	0	0	0	0	0	0	0	0	0	0	0	0	0	0	0	0	0	0	0	0	0	0	0	0	0	0	0	0	0	0	0	0	0	0	0	0
3118	3578	P17535|JUND_HUMAN	Transcription factor jun-D OS=Homo sapiens GN=JUND PE=1 SV=3	22.18	0	0	0	0	0	0	0	0	0	0	0	0	0	0	0	0	0	0	0	0	0	0	0	0	0	0	0	0	0	0	0	0	0	0	0	0	0	0	0	0	0	0	0	0	0
3224	3728	Q6STE5|SMRD3_HUMAN	SWI/SNF-related matrix-associated actin-dependent regulator of chromatin subfamily D member 3 OS=Homo sapiens GN=SMARCD3 PE=1 SV=1	22.16	0	0	0	0	0	0	0	0	0	0	0	0	0	0	0	0	0	0	0	0	0	0	0	0	0	0	0	0	0	0	0	0	0	0	0	0	0	0	0	0	0	0	0	0	0
3145	3365	P33793|DPOL_VAR67	DNA polymerase OS=Variola virus (isolate Human/India/Ind3/1967) GN=POL PE=3 SV=1	22.14	0	0	0	0	0	0	0	0	0	0	0	0	0	0	0	0	0	0	0	0	0	0	0	0	0	0	0	0	0	0	0	0	0	0	0	0	0	0	0	0	0	0	0	0	0
3411	6087	Q8NA66|CNBD1_HUMAN	Cyclic nucleotide-binding domain-containing protein 1 OS=Homo sapiens GN=CNBD1 PE=2 SV=1	22.13	0	0	0	0	0	0	0	0	0	0	0	0	0	0	0	0	0	0	0	0	0	0	0	0	0	0	0	0	0	0	0	0	0	0	0	0	0	0	0	0	0	0	0	0	0
1949	4243	Q96JG6|VPS50_HUMAN	Syndetin OS=Homo sapiens GN=VPS50 PE=1 SV=3	22.13	0	0	0	0	0	0	0	0	0	0	0	0	0	0	0	0	0	0	0	0	0	0	0	0	0	0	0	0	0	0	0	0	0	0	0	0	0	0	0	0	0	0	0	0	0
2988	3270	Q07157|ZO1_HUMAN	Tight junction protein ZO-1 OS=Homo sapiens GN=TJP1 PE=1 SV=3	22.1	0	0	0	0	0	0	0	0	0	0	0	0	0	0	0	0	0	0	0	0	0	0	0	0	0	0	0	0	0	0	0	0	0	0	0	0	0	0	0	0	0	0	0	0	0
2968	5853	Q6NUI1|C144L_HUMAN	Putative coiled-coil domain-containing protein 144 N-terminal-like OS=Homo sapiens GN=CCDC144NL PE=5 SV=1	22.1	0	0	0	0	0	0	0	0	0	0	0	0	0	0	0	0	0	0	0	0	0	0	0	0	0	0	0	0	0	0	0	0	0	0	0	0	0	0	0	0	0	0	0	0	0
3050	2581	P28986|GC_HHV1K	Envelope glycoprotein C OS=Human herpesvirus 1 (strain KOS) GN=gC PE=1 SV=1	22.08	0	0	0	0	0	0	0	0	0	0	0	0	0	0	0	0	0	0	0	0	0	0	0	0	0	0	0	0	0	0	0	0	0	0	0	0	0	0	0	0	0	0	0	0	0
3050	3846	P10228|GC_HHV11	Envelope glycoprotein C OS=Human herpesvirus 1 (strain 17) GN=gC PE=1 SV=1	22.08	0	0	0	0	0	0	0	0	0	0	0	0	0	0	0	0	0	0	0	0	0	0	0	0	0	0	0	0	0	0	0	0	0	0	0	0	0	0	0	0	0	0	0	0	0
2991	3654	Q68D51|DEN2C_HUMAN	DENN domain-containing protein 2C OS=Homo sapiens GN=DENND2C PE=1 SV=2	22.08	0	0	0	0	0	0	0	0	0	0	0	0	0	0	0	0	0	0	0	0	0	0	0	0	0	0	0	0	0	0	0	0	0	0	0	0	0	0	0	0	0	0	0	0	0
3016	2403	Q9H6R4|NOL6_HUMAN	Nucleolar protein 6 OS=Homo sapiens GN=NOL6 PE=1 SV=2	22.08	0	0	0	0	0	0	0	0	0	0	0	0	0	0	0	0	0	0	0	0	0	0	0	0	0	0	0	0	0	0	0	0	0	0	0	0	0	0	0	0	0	0	0	0	0
3544	6063	Q7Z7D3|VTCN1_HUMAN	V-set domain-containing T-cell activation inhibitor 1 OS=Homo sapiens GN=VTCN1 PE=1 SV=1	22.07	0	0	0	0	0	0	0	0	0	0	0	0	0	0	0	0	0	0	0	0	0	0	0	0	0	0	0	0	0	0	0	0	0	0	0	0	0	0	0	0	0	0	0	0	0
1656	5440	Q9UJV9|DDX41_HUMAN	Probable ATP-dependent RNA helicase DDX41 OS=Homo sapiens GN=DDX41 PE=1 SV=2	22.06	0	0	0	0	0	0	0	0	0	0	0	0	0	0	0	0	0	0	0	0	0	0	0	0	0	0	0	0	0	0	0	0	0	0	0	0	0	0	0	0	0	0	0	0	0
1748	5191	Q8IUR7|ARMC8_HUMAN	Armadillo repeat-containing protein 8 OS=Homo sapiens GN=ARMC8 PE=1 SV=2	22.06	0	0	0	0	0	0	0	0	0	0	0	0	0	0	0	0	0	0	0	0	0	0	0	0	0	0	0	0	0	0	0	0	0	0	0	0	0	0	0	0	0	0	0	0	0
3518	6463	Q6PIV7|S2534_HUMAN	Solute carrier family 25 member 34 OS=Homo sapiens GN=SLC25A34 PE=2 SV=1	22.05	0	0	0	0	0	0	0	0	0	0	0	0	0	0	0	0	0	0	0	0	0	0	0	0	0	0	0	0	0	0	0	0	0	0	0	0	0	0	0	0	0	0	0	0	0
2678	3050	Q96Q06|PLIN4_HUMAN	Perilipin-4 OS=Homo sapiens GN=PLIN4 PE=1 SV=2	22.04	0	0	0	0	0	0	0	0	0	0	0	0	0	0	0	0	0	0	0	0	0	0	0	0	0	0	0	0	0	0	0	0	0	0	0	0	0	0	0	0	0	0	0	0	0
2180	4368	A6NDA9|LRIT2_HUMAN	Leucine-rich repeat immunoglobulin-like domain and transmembrane domain-containing protein 2 OS=Homo sapiens GN=LRIT2 PE=2 SV=1	22.04	0	0	0	0	0	0	0	0	0	0	0	0	0	0	0	0	0	0	0	0	0	0	0	0	0	0	0	0	0	0	0	0	0	0	0	0	0	0	0	0	0	0	0	0	0
2275	1845	Q9Y261|FOXA2_HUMAN	Hepatocyte nuclear factor 3-beta OS=Homo sapiens GN=FOXA2 PE=1 SV=1	21.97	0	0	0	0	0	0	0	0	0	0	0	0	0	0	0	0	0	0	0	0	0	0	0	0	0	0	0	0	0	0	0	0	0	0	0	0	0	0	0	0	0	0	0	0	0
3290	5407	Q6MZN7|HCP5_HUMAN	HLA class I histocompatibility antigen protein P5 OS=Homo sapiens GN=HCP5 PE=2 SV=1	21.96	0	0	0	0	0	0	0	0	0	0	0	0	0	0	0	0	0	0	0	0	0	0	0	0	0	0	0	0	0	0	0	0	0	0	0	0	0	0	0	0	0	0	0	0	0
1587	4929	P42226|STAT6_HUMAN	Signal transducer and activator of transcription 6 OS=Homo sapiens GN=STAT6 PE=1 SV=1	21.96	0	0	0	0	0	0	0	0	0	0	0	0	0	0	0	0	0	0	0	0	0	0	0	0	0	0	0	0	0	0	0	0	0	0	0	0	0	0	0	0	0	0	0	0	0
1888	1988	Q8N3K9|CMYA5_HUMAN	Cardiomyopathy-associated protein 5 OS=Homo sapiens GN=CMYA5 PE=1 SV=3	21.96	0	0	0	0	0	0	0	0	0	0	0	0	0	0	0	0	0	0	0	0	0	0	0	0	0	0	0	0	0	0	0	0	0	0	0	0	0	0	0	0	0	0	0	0	0
1233	2055	Q7Z7G8|VP13B_HUMAN	Vacuolar protein sorting-associated protein 13B OS=Homo sapiens GN=VPS13B PE=1 SV=2	21.96	0	0	0	0	0	0	0	0	0	0	0	0	0	0	0	0	0	0	0	0	0	0	0	0	0	0	0	0	0	0	0	0	0	0	0	0	0	0	0	0	0	0	0	0	0
3543	6010	Q96ND8|ZN583_HUMAN	Zinc finger protein 583 OS=Homo sapiens GN=ZNF583 PE=2 SV=2	21.96	0	0	0	0	0	0	0	0	0	0	0	0	0	0	0	0	0	0	0	0	0	0	0	0	0	0	0	0	0	0	0	0	0	0	0	0	0	0	0	0	0	0	0	0	0
2495	1583	Q6UVK1|CSPG4_HUMAN	Chondroitin sulfate proteoglycan 4 OS=Homo sapiens GN=CSPG4 PE=1 SV=2	21.95	0	0	0	0	0	0	0	0	0	0	0	0	0	0	0	0	0	0	0	0	0	0	0	0	0	0	0	0	0	0	0	0	0	0	0	0	0	0	0	0	0	0	0	0	0
2863	3549	A6NKG5|RTL1_HUMAN	Retrotransposon-like protein 1 OS=Homo sapiens GN=RTL1 PE=3 SV=3	21.95	0	0	0	0	0	0	0	0	0	0	0	0	0	0	0	0	0	0	0	0	0	0	0	0	0	0	0	0	0	0	0	0	0	0	0	0	0	0	0	0	0	0	0	0	0
3151	4412	Q9Y6X9|MORC2_HUMAN	MORC family CW-type zinc finger protein 2 OS=Homo sapiens GN=MORC2 PE=1 SV=2	21.93	0	0	0	0	0	0	0	0	0	0	0	0	0	0	0	0	0	0	0	0	0	0	0	0	0	0	0	0	0	0	0	0	0	0	0	0	0	0	0	0	0	0	0	0	0
2768	5406	Q13099|IFT88_HUMAN	Intraflagellar transport protein 88 homolog OS=Homo sapiens GN=IFT88 PE=2 SV=2	21.93	0	0	0	0	0	0	0	0	0	0	0	0	0	0	0	0	0	0	0	0	0	0	0	0	0	0	0	0	0	0	0	0	0	0	0	0	0	0	0	0	0	0	0	0	0
2970	6410	Q96T17|MA7D2_HUMAN	MAP7 domain-containing protein 2 OS=Homo sapiens GN=MAP7D2 PE=1 SV=2	21.91	0	0	0	0	0	0	0	0	0	0	0	0	0	0	0	0	0	0	0	0	0	0	0	0	0	0	0	0	0	0	0	0	0	0	0	0	0	0	0	0	0	0	0	0	0
3240	4747	Q8N7X4|MAGB6_HUMAN	Melanoma-associated antigen B6 OS=Homo sapiens GN=MAGEB6 PE=1 SV=2	21.9	0	0	0	0	0	0	0	0	0	0	0	0	0	0	0	0	0	0	0	0	0	0	0	0	0	0	0	0	0	0	0	0	0	0	0	0	0	0	0	0	0	0	0	0	0
1144	4178	Q9P2A4|ABI3_HUMAN	ABI gene family member 3 OS=Homo sapiens GN=ABI3 PE=1 SV=2	21.9	0	0	0	0	0	0	0	0	0	0	0	0	0	0	0	0	0	0	0	0	0	0	0	0	0	0	0	0	0	0	0	0	0	0	0	0	0	0	0	0	0	0	0	0	0
2356	4066	Q6ZT98|TTLL7_HUMAN	Tubulin polyglutamylase TTLL7 OS=Homo sapiens GN=TTLL7 PE=1 SV=2	21.89	0	0	0	0	0	0	0	0	0	0	0	0	0	0	0	0	0	0	0	0	0	0	0	0	0	0	0	0	0	0	0	0	0	0	0	0	0	0	0	0	0	0	0	0	0
2189	8408	Q08426|ECHP_HUMAN	Peroxisomal bifunctional enzyme OS=Homo sapiens GN=EHHADH PE=1 SV=3	21.87	0	0	0	0	0	0	0	0	0	0	0	0	0	0	0	0	0	0	0	0	0	0	0	0	0	0	0	0	0	0	0	0	0	0	0	0	0	0	0	0	0	0	0	0	0
2353	1744	Q14789|GOGB1_HUMAN	Golgin subfamily B member 1 OS=Homo sapiens GN=GOLGB1 PE=1 SV=2	21.87	0	0	0	0	0	0	0	0	0	0	0	0	0	0	0	0	0	0	0	0	0	0	0	0	0	0	0	0	0	0	0	0	0	0	0	0	0	0	0	0	0	0	0	0	0
3364	4362	Q5TYX0|PRAM5_HUMAN	PRAME family member 5 OS=Homo sapiens GN=PRAMEF5 PE=2 SV=2	21.86	0	0	0	0	0	0	0	0	0	0	0	0	0	0	0	0	0	0	0	0	0	0	0	0	0	0	0	0	0	0	0	0	0	0	0	0	0	0	0	0	0	0	0	0	0
3364	4363	Q5VWM5|PRAM9_HUMAN	PRAME family member 9/15 OS=Homo sapiens GN=PRAMEF9 PE=2 SV=1	21.86	0	0	0	0	0	0	0	0	0	0	0	0	0	0	0	0	0	0	0	0	0	0	0	0	0	0	0	0	0	0	0	0	0	0	0	0	0	0	0	0	0	0	0	0	0
3364	4372	O60810|PRAM4_HUMAN	PRAME family member 4 OS=Homo sapiens GN=PRAMEF4 PE=2 SV=5	21.86	0	0	0	0	0	0	0	0	0	0	0	0	0	0	0	0	0	0	0	0	0	0	0	0	0	0	0	0	0	0	0	0	0	0	0	0	0	0	0	0	0	0	0	0	0
1665	2520	P10266|POK10_HUMAN	Endogenous retrovirus group K member 10 Pol protein OS=Homo sapiens GN=ERVK-10 PE=3 SV=2	21.86	0	0	0	0	0	0	0	0	0	0	0	0	0	0	0	0	0	0	0	0	0	0	0	0	0	0	0	0	0	0	0	0	0	0	0	0	0	0	0	0	0	0	0	0	0
1665	2619	P63135|POK7_HUMAN	Endogenous retrovirus group K member 7 Pol protein OS=Homo sapiens GN=ERVK-7 PE=3 SV=1	21.86	0	0	0	0	0	0	0	0	0	0	0	0	0	0	0	0	0	0	0	0	0	0	0	0	0	0	0	0	0	0	0	0	0	0	0	0	0	0	0	0	0	0	0	0	0
1665	2901	Q9UQG0|POK11_HUMAN	Endogenous retrovirus group K member 11 Pol protein OS=Homo sapiens GN=ERVK-11 PE=2 SV=2	21.86	0	0	0	0	0	0	0	0	0	0	0	0	0	0	0	0	0	0	0	0	0	0	0	0	0	0	0	0	0	0	0	0	0	0	0	0	0	0	0	0	0	0	0	0	0
1665	2973	P63136|POK25_HUMAN	Endogenous retrovirus group K member 25 Pol protein OS=Homo sapiens GN=ERVK-25 PE=3 SV=1	21.86	0	0	0	0	0	0	0	0	0	0	0	0	0	0	0	0	0	0	0	0	0	0	0	0	0	0	0	0	0	0	0	0	0	0	0	0	0	0	0	0	0	0	0	0	0
1665	2974	Q9BXR3|POK6_HUMAN	Endogenous retrovirus group K member 6 Pol protein OS=Homo sapiens GN=ERVK-6 PE=2 SV=2	21.86	0	0	0	0	0	0	0	0	0	0	0	0	0	0	0	0	0	0	0	0	0	0	0	0	0	0	0	0	0	0	0	0	0	0	0	0	0	0	0	0	0	0	0	0	0
1665	2975	P63132|PO113_HUMAN	Endogenous retrovirus group K member 113 Pol protein OS=Homo sapiens GN=HERVK_113 PE=3 SV=1	21.86	0	0	0	0	0	0	0	0	0	0	0	0	0	0	0	0	0	0	0	0	0	0	0	0	0	0	0	0	0	0	0	0	0	0	0	0	0	0	0	0	0	0	0	0	0
1665	2976	P63133|POK8_HUMAN	Endogenous retrovirus group K member 8 Pol protein OS=Homo sapiens GN=ERVK-8 PE=3 SV=1	21.86	0	0	0	0	0	0	0	0	0	0	0	0	0	0	0	0	0	0	0	0	0	0	0	0	0	0	0	0	0	0	0	0	0	0	0	0	0	0	0	0	0	0	0	0	0
1665	4676	Q9QC07|POK18_HUMAN	Endogenous retrovirus group K member 18 Pol protein OS=Homo sapiens GN=ERVK-18 PE=3 SV=2	21.86	0	0	0	0	0	0	0	0	0	0	0	0	0	0	0	0	0	0	0	0	0	0	0	0	0	0	0	0	0	0	0	0	0	0	0	0	0	0	0	0	0	0	0	0	0
1665	5521	Q9WJR5|POK19_HUMAN	Endogenous retrovirus group K member 19 Pol protein OS=Homo sapiens GN=ERVK-19 PE=2 SV=2	21.86	0	0	0	0	0	0	0	0	0	0	0	0	0	0	0	0	0	0	0	0	0	0	0	0	0	0	0	0	0	0	0	0	0	0	0	0	0	0	0	0	0	0	0	0	0
1625	2227	P13896|POLN_WEEV	Non-structural polyprotein OS=Western equine encephalitis virus PE=2 SV=2	21.85	0	0	0	0	0	0	0	0	0	0	0	0	0	0	0	0	0	0	0	0	0	0	0	0	0	0	0	0	0	0	0	0	0	0	0	0	0	0	0	0	0	0	0	0	0
1822	4993	Q9H5J0|ZBTB3_HUMAN	Zinc finger and BTB domain-containing protein 3 OS=Homo sapiens GN=ZBTB3 PE=1 SV=1	21.85	0	0	0	0	0	0	0	0	0	0	0	0	0	0	0	0	0	0	0	0	0	0	0	0	0	0	0	0	0	0	0	0	0	0	0	0	0	0	0	0	0	0	0	0	0
2418	2172	Q14517|FAT1_HUMAN	Protocadherin Fat 1 OS=Homo sapiens GN=FAT1 PE=1 SV=2	21.85	0	0	0	0	0	0	0	0	0	0	0	0	0	0	0	0	0	0	0	0	0	0	0	0	0	0	0	0	0	0	0	0	0	0	0	0	0	0	0	0	0	0	0	0	0
2418	2233	Q9NYQ8|FAT2_HUMAN	Protocadherin Fat 2 OS=Homo sapiens GN=FAT2 PE=1 SV=2	21.85	0	0	0	0	0	0	0	0	0	0	0	0	0	0	0	0	0	0	0	0	0	0	0	0	0	0	0	0	0	0	0	0	0	0	0	0	0	0	0	0	0	0	0	0	0
2813	5611	Q9H4Q3|PRD13_HUMAN	PR domain zinc finger protein 13 OS=Homo sapiens GN=PRDM13 PE=2 SV=2	21.84	0	0	0	0	0	0	0	0	0	0	0	0	0	0	0	0	0	0	0	0	0	0	0	0	0	0	0	0	0	0	0	0	0	0	0	0	0	0	0	0	0	0	0	0	0
2049	5000	Q9Y285|SYFA_HUMAN	Phenylalanine--tRNA ligase alpha subunit OS=Homo sapiens GN=FARSA PE=1 SV=3	21.83	0	0	0	0	0	0	0	0	0	0	0	0	0	0	0	0	0	0	0	0	0	0	0	0	0	0	0	0	0	0	0	0	0	0	0	0	0	0	0	0	0	0	0	0	0
3108	2535	Q7T9D9|VGP_EBOSU	Envelope glycoprotein OS=Sudan ebolavirus (strain Uganda-00) GN=GP PE=1 SV=1	21.81	0	0	0	0	0	0	0	0	0	0	0	0	0	0	0	0	0	0	0	0	0	0	0	0	0	0	0	0	0	0	0	0	0	0	0	0	0	0	0	0	0	0	0	0	0
2918	5626	Q8NGK5|O52M1_HUMAN	Olfactory receptor 52M1 OS=Homo sapiens GN=OR52M1 PE=3 SV=1	21.81	0	0	0	0	0	0	0	0	0	0	0	0	0	0	0	0	0	0	0	0	0	0	0	0	0	0	0	0	0	0	0	0	0	0	0	0	0	0	0	0	0	0	0	0	0
1595	5146	Q9NZJ9|NUDT4_HUMAN	Diphosphoinositol polyphosphate phosphohydrolase 2 OS=Homo sapiens GN=NUDT4 PE=1 SV=2	21.81	0	0	0	0	0	0	0	0	0	0	0	0	0	0	0	0	0	0	0	0	0	0	0	0	0	0	0	0	0	0	0	0	0	0	0	0	0	0	0	0	0	0	0	0	0
1812	1857	P0C6X7|R1AB_CVHSA	Replicase polyprotein 1ab OS=Human SARS coronavirus GN=rep PE=1 SV=1	21.78	0	0	0	0	0	0	0	0	0	0	0	0	0	0	0	0	0	0	0	0	0	0	0	0	0	0	0	0	0	0	0	0	0	0	0	0	0	0	0	0	0	0	0	0	0
1812	2038	P0C6U8|R1A_CVHSA	Replicase polyprotein 1a OS=Human SARS coronavirus GN=1a PE=1 SV=1	21.78	0	0	0	0	0	0	0	0	0	0	0	0	0	0	0	0	0	0	0	0	0	0	0	0	0	0	0	0	0	0	0	0	0	0	0	0	0	0	0	0	0	0	0	0	0
3487	5848	P42772|CDN2B_HUMAN	Cyclin-dependent kinase 4 inhibitor B OS=Homo sapiens GN=CDKN2B PE=1 SV=1	21.78	0	0	0	0	0	0	0	0	0	0	0	0	0	0	0	0	0	0	0	0	0	0	0	0	0	0	0	0	0	0	0	0	0	0	0	0	0	0	0	0	0	0	0	0	0
2823	3250	O94804|STK10_HUMAN	Serine/threonine-protein kinase 10 OS=Homo sapiens GN=STK10 PE=1 SV=1	21.76	0	0	0	0	0	0	0	0	0	0	0	0	0	0	0	0	0	0	0	0	0	0	0	0	0	0	0	0	0	0	0	0	0	0	0	0	0	0	0	0	0	0	0	0	0
2694	2786	O00507|USP9Y_HUMAN	Probable ubiquitin carboxyl-terminal hydrolase FAF-Y OS=Homo sapiens GN=USP9Y PE=2 SV=2	21.75	0	0	0	0	0	0	0	0	0	0	0	0	0	0	0	0	0	0	0	0	0	0	0	0	0	0	0	0	0	0	0	0	0	0	0	0	0	0	0	0	0	0	0	0	0
3036	4228	Q0VG06|FP100_HUMAN	Fanconi anemia core complex-associated protein 100 OS=Homo sapiens GN=FAAP100 PE=1 SV=3	21.73	0	0	0	0	0	0	0	0	0	0	0	0	0	0	0	0	0	0	0	0	0	0	0	0	0	0	0	0	0	0	0	0	0	0	0	0	0	0	0	0	0	0	0	0	0
2179	7153	Q9H427|KCNKF_HUMAN	Potassium channel subfamily K member 15 OS=Homo sapiens GN=KCNK15 PE=1 SV=2	21.71	0	0	0	0	0	0	0	0	0	0	0	0	0	0	0	0	0	0	0	0	0	0	0	0	0	0	0	0	0	0	0	0	0	0	0	0	0	0	0	0	0	0	0	0	0
2851	4663	O95260|ATE1_HUMAN	Arginyl-tRNA--protein transferase 1 OS=Homo sapiens GN=ATE1 PE=1 SV=2	21.71	0	0	0	0	0	0	0	0	0	0	0	0	0	0	0	0	0	0	0	0	0	0	0	0	0	0	0	0	0	0	0	0	0	0	0	0	0	0	0	0	0	0	0	0	0
2303	2685	Q15596|NCOA2_HUMAN	Nuclear receptor coactivator 2 OS=Homo sapiens GN=NCOA2 PE=1 SV=2	21.69	0	0	0	0	0	0	0	0	0	0	0	0	0	0	0	0	0	0	0	0	0	0	0	0	0	0	0	0	0	0	0	0	0	0	0	0	0	0	0	0	0	0	0	0	0
1717	4883	Q68CJ6|SLIP_HUMAN	Nuclear GTPase SLIP-GC OS=Homo sapiens GN=NUGGC PE=2 SV=3	21.69	0	0	0	0	0	0	0	0	0	0	0	0	0	0	0	0	0	0	0	0	0	0	0	0	0	0	0	0	0	0	0	0	0	0	0	0	0	0	0	0	0	0	0	0	0
2416	1566	Q8N680|ZBTB2_HUMAN	Zinc finger and BTB domain-containing protein 2 OS=Homo sapiens GN=ZBTB2 PE=1 SV=1	21.69	0	0	0	0	0	0	0	0	0	0	0	0	0	0	0	0	0	0	0	0	0	0	0	0	0	0	0	0	0	0	0	0	0	0	0	0	0	0	0	0	0	0	0	0	0
1670	6744	Q5BKX5|CS054_HUMAN	UPF0692 protein C19orf54 OS=Homo sapiens GN=C19orf54 PE=1 SV=2	21.68	0	0	0	0	0	0	0	0	0	0	0	0	0	0	0	0	0	0	0	0	0	0	0	0	0	0	0	0	0	0	0	0	0	0	0	0	0	0	0	0	0	0	0	0	0
2904	2872	Q17R98|ZN827_HUMAN	Zinc finger protein 827 OS=Homo sapiens GN=ZNF827 PE=1 SV=1	21.68	0	0	0	0	0	0	0	0	0	0	0	0	0	0	0	0	0	0	0	0	0	0	0	0	0	0	0	0	0	0	0	0	0	0	0	0	0	0	0	0	0	0	0	0	0
2091	3590	O00167|EYA2_HUMAN	Eyes absent homolog 2 OS=Homo sapiens GN=EYA2 PE=1 SV=2	21.68	0	0	0	0	0	0	0	0	0	0	0	0	0	0	0	0	0	0	0	0	0	0	0	0	0	0	0	0	0	0	0	0	0	0	0	0	0	0	0	0	0	0	0	0	0
2843	3119	Q9P2E7|PCD10_HUMAN	Protocadherin-10 OS=Homo sapiens GN=PCDH10 PE=2 SV=2	21.65	0	0	0	0	0	0	0	0	0	0	0	0	0	0	0	0	0	0	0	0	0	0	0	0	0	0	0	0	0	0	0	0	0	0	0	0	0	0	0	0	0	0	0	0	0
3028	3389	Q9NNW7|TRXR2_HUMAN	Thioredoxin reductase 2 mitochondrial OS=Homo sapiens GN=TXNRD2 PE=1 SV=3	21.65	0	0	0	0	0	0	0	0	0	0	0	0	0	0	0	0	0	0	0	0	0	0	0	0	0	0	0	0	0	0	0	0	0	0	0	0	0	0	0	0	0	0	0	0	0
3396	4494	Q9BWG4|SSBP4_HUMAN	Single-stranded DNA-binding protein 4 OS=Homo sapiens GN=SSBP4 PE=1 SV=1	21.65	0	0	0	0	0	0	0	0	0	0	0	0	0	0	0	0	0	0	0	0	0	0	0	0	0	0	0	0	0	0	0	0	0	0	0	0	0	0	0	0	0	0	0	0	0
[truncated: 299 more rows]
[truncated: 121 more columns]

## Sheet: Protein Quantification
					Area
Accession	Entry	Description	#Peptides	#Unique	Ctrl1	Ctrl2	Ctrl3	Ctrl4	Ctrl5	Ctrl6	Ctrl7	Ctrl8	Ctrl9	Ctrl10	Ctrl11	Ctrl12	Ctrl13	Ctrl14	Ctrl15	Ctrl16	Ctrl17	Ctrl18	Ctrl19	Ctrl20	Ctrl21	Ctrl22	Ctrl23	Ctrl24	Ctrl25	Ctrl26	Ctrl27	A01	A09	Lag10	Lag12	Lag14	Lag21	Lag28	Lag30	Lag32	Lag35	Lag40	Lag43	Lag63	Lag65	Lag66	Lag69	Lag71	Lag72
P02788	TRFL_HUMAN	Lactotransferrin OS=Homo sapiens GN=LTF PE=1 SV=6	470	466	1640000	2120000	2470000	2040000	2880000	2080000	1810000	2100000	2520000	2850000	2750000	2200000	2330000	2550000	2490000	1230000	2650000	1840000	2420000	2930000	2000000	2440000	2550000	2230000	2950000	2210000	3390000	1850000	1880000	2470000	3880000	2110000	2370000	2370000	2650000	2900000	2330000	2240000	2810000	2420000	2690000	2120000	3120000	2910000	2390000
P02768	ALBU_HUMAN	Serum albumin OS=Homo sapiens GN=ALB PE=1 SV=2	335	335	255000	171000	138000	154000	68100	614000	1280000	347000	429000	1020000	271000	970000	2270000	299000	923000	2390000	755000	329000	185000	223000	497000	157000	154000	519000	102000	102000	248000	515000	354000	668000	1100000	615000	1250000	281000	243000	115000	458000	239000	415000	98600	189000	592000	374000	100000	196000
P01024	CO3_HUMAN	Complement C3 OS=Homo sapiens GN=C3 PE=1 SV=2	228	227	158000	20700	50900	80800	54400	147000	245000	87300	80300	149000	63600	207000	354000	57000	141000	415000	178000	93900	82100	110000	178000	114000	68200	132000	87400	61900	95100	218000	166000	153000	170000	387000	289000	133000	80700	131000	133000	86500	230000	86700	177000	456000	273000	144000	99400
P01876	IGHA1_HUMAN	Ig alpha-1 chain C region OS=Homo sapiens GN=IGHA1 PE=1 SV=2	222	101	76700	319000	126000	284000	150000	136000	158000	114000	332000	270000	264000	175000	213000	227000	336000	131000	120000	250000	250000	237000	371000	161000	201000	164000	149000	115000	187000	230000	325000	223000	164000	495000	347000	140000	307000	134000	51800	325000	185000	207000	258000	319000	295000	141000	308000
P98160	PGBM_HUMAN	Basement membrane-specific heparan sulfate proteoglycan core protein OS=Homo sapiens GN=HSPG2 PE=1 SV=4	221	221	86000	111000	151000	33300	169000	149000	47300	141000	153000	34700	174000	69600	69100	82700	54700	14900	78300	33200	45700	101000	78300	120000	67000	101000	107000	103000	146000	99600	47000	101000	130000	100000	82400	100000	85000	127000	102000	84800	132000	92400	111000	72400	152000	153000	90700
P01877	IGHA2_HUMAN	Ig alpha-2 chain C region OS=Homo sapiens GN=IGHA2 PE=1 SV=3	192	71	19700	61000	51300	77100	31000	58800	30800	31600	84500	133000	78600	47300	32800	47000	100000	26000	58500	102000	67000	46100	183000	56900	56900	74900	43400	61600	76300	43800	132000	99200	72500	108000	138000	40600	76600	44100	19300	62800	29000	60200	114000	148000	99100	55900	82900
[truncated: 947 more rows]
[truncated: 9 more columns]

## Sheet: Differential analysis results
T: Entry	T: Description	T: #Peptides	T: #Unique	C: Student's T-test Significant Ctrl_Park	C: Student's T-test significant	N: -Log Student's T-test p-value Ctrl_Park	N: Student's T-test Difference Ctrl_Park	p value	Park/Ctrl	N: Student's T-test Test statistic Ctrl_Park	Ctrl1	Ctrl2	Ctrl3	Ctrl4	Ctrl5	Ctrl6	Ctrl7	Ctrl8	Ctrl9	Ctrl10	Ctrl11	Ctrl12	Ctrl13	Ctrl14	Ctrl15	Ctrl16	Ctrl17	Ctrl18	Ctrl19	Ctrl20	Ctrl21	Ctrl22	Ctrl23	Ctrl24	Ctrl25	Ctrl26	Ctrl27	A01	A09	Lag10	Lag12	Lag14	Lag21	Lag28	Lag30	Lag32	Lag35	Lag40	Lag43
[truncated: 540 more rows]
[truncated: 15 more columns]
